# Supplementary material for: A combined linkage and regional association mapping validation and fine mapping of two major pleiotropic QTLs for seed weight and silique length in rapeseed (Brassica napus L.)
Source: BMC Plant Biol. 2014 Apr 29;14:114. doi: 10.1186/1471-2229-14-114 (PMC4021082; doi:10.1186/1471-2229-14-114)
Supplement: Additional file 1: Table S1 — Descriptive statistics of seed weight (g) and silique length (mm) in the linkage and association populations. Table S2. ANOVA and broad-sense heritability (h2) of seed weight and silique length. Table S3. Correlation coefficients of seed weight in different tissues in the same experiment. Table S4. The constructed genetic linkage map for the F2 population. Table S5. Identified QTLs for seed weight and silique length. Table S6. Molecular markers (within the target QTLs regions) used for association mapping. Table S7. Markers used for population structure analysis. Table S8. Genotype of the 17 SSR loci in association population. Table S9. Family relatedness for the association population. Table S10. Effect estimates of the three co-localized SW and SL QTLs in the linkage population. [file 1471-2229-14-114-S1.xlsx]

## Sheet: Table S1
Table S1 Descriptive statistics of seed weight (g) and silique length (mm) in the linkage and association populations
Experiments code	Trait	Parents		Population
		Zhongshuang11a	No. 73290	Range	Mean±SDb	Skew	Kurt
W09F2	SWm	5.24±0.41	5.55±0.38	3.59-6.93	5.06±0.66	0.0596675	-0.145434
	SL	81.9±3.9A	64.7±3.7B	52.0-103.0	81.5±10.4	-0.370023	-0.039657
W10F2:3	SWm	5.77±0.77	5.37±0.76	3.27-6.32	4.88±0.54a	0.008662	0.475994
	SWb	4.83±0.55	5.23±0.63	2.87-5.71	4.40±0.51b	-0.0316544	0.442014
	SWw	5.12±0.56	5.34±0.62	3.01-5.94	4.62±0.52c	-0.0439148	0.64535
	SL	81.9±7.7A	64.4±7.3B	41.3-86.7	69.7±8.12	-0.50977	0.0761543
W11F2:3	SWm	4.23±0.51	4.09±0.33	2.52-5.34	4.18±0.43a	-0.549246	1.18c
	SWb	3.86±0.27	3.76±0.32	2.31-4.94	3.84±0.45b	-0.466549	0.682147
	SWw	3.96±0.32	3.99±0.22	2.52-5.21	4.18±0.46a	-0.52513	0.691217
	SL	87.18±5.59A	77.5±5.6B	52.2-100.2	78.5±9.9	-0.321536	-0.20856
X11F2:3	SWm	5.14±0.65	4.90±0.33	3.20-6.31	4.89±0.60a	-0.0477531	-0.102099
	SWb	4.66±0.71	4.62±0.32	2.72-5.59	4.27±0.57b	-0.0101549	0.0789442
	SWw	4.73±0.65	4.70±0.30	2.95-6.01	4.42±0.56c	0.0693466	0.226706
	SL	96.4±7.4A	71.5±6.6B	60.2-101.9	83.0±9.4	-0.482343	-0.265445
X11F2:4	SWm			3.61-6.55	5.15±0.52a	-0.243591	0.429651
	SWb			3.13-5.68	4.57±0.49b	-0.180144	0.201647
	SWw			3.21-5.83	4.74±0.49c	-0.27325	0.321648
	SL			54.5-105.4	83.0±9.8	-0.294148	-0.332458
W12AP	SW			1.85-8.13	4.12±0.87
	SL			32.6-106.5	62.5±11.8
a: Being followed by the same capital letter indicates no significant difference at the 0.01 probability level based on a t-test;
b: Being followed by the same lowercase letter indicates no significant difference at the 0.05 probability level based on a t-test;
c: The only data set for kurt > 1.

## Sheet: Table S2
Table S2 ANOVA and broad-sense heritability (h2) of seed weight and silique length
Trait	Source	df	Sum of square	Mean square	F value	P	h2
SWm	Genotype	187	324.62	1.73594	23.05	<.0001	0.890553
	Environment	4	174.138	43.5345	578.06	<.0001
	Genotype×envirnoment	599	113.806	0.189993	2.52	<.0001
	Error	750	56.48	0.0753067
SWb	Genotype	187	256.151	1.36979	17.77	<.0001	0.876909
	Environment	3	85.9868	28.6623	371.74	<.0001
	Genotype×envirnoment	473	79.7519	0.168609	2.19	<.0001
	Error	750	57.828	0.077104
SWw	Genotype	187	271.853	1.45376	21.21	<.0001	0.898468
	Environment	3	106.863	35.6209	519.71	<.0001
	Genotype×envirnoment	472	69.6686	0.147603	2.15	<.0001
	Error	750	51.405	0.0685401
SL	Genotype	186	99290.7	533.821	17.54	<.0001	0.90968
	Environment	4	40393.6	10098.4	331.77	<.0001
	Genotype×envirnoment	655	31580.5	48.2145	1.58	<.0001
	Error	754	22950.4	30.4381

## Sheet: Table S3
Table S3 Correlation coefficients of seed weight in different tissues in the same experiment
A. W10F2:3
Trait	SWm	SWb	SWw
SWm
SWb	0.95**
SWw	0.98**	0.98**
B. W11F2:3
Trait	SWm	SWb	SWw
SWm
SWb	0.90**
SWw	0.94**	0.96**
C. X11F2:3
Trait	SWm	SWb	SWw
SWm
SWb	0.93**
SWw	0.94**	0.98**
D. X11F2:4
Trait	SWm	SWb	SWw
SWm
SWb	0.95**
SWw	0.97**	0.99**

## Sheet: Table S4
Table S4 The constructed genetic linkage map for the F2 population
Linkage group	Marker	Position (cM)	biased loci (P < 0.01)	type	ZNF2_001a	ZNF2_002	ZNF2_003	ZNF2_004	ZNF2_005	ZNF2_006	ZNF2_007	ZNF2_008	ZNF2_009	ZNF2_010	ZNF2_011	ZNF2_012	ZNF2_013	ZNF2_014	ZNF2_015	ZNF2_016	ZNF2_017	ZNF2_018	ZNF2_019	ZNF2_020	ZNF2_021	ZNF2_022	ZNF2_023	ZNF2_024	ZNF2_025	ZNF2_026	ZNF2_027	ZNF2_028	ZNF2_029	ZNF2_030	ZNF2_031	ZNF2_032	ZNF2_033	ZNF2_034	ZNF2_035	ZNF2_036	ZNF2_037	ZNF2_038	ZNF2_039	ZNF2_040	ZNF2_041	ZNF2_042	ZNF2_043	ZNF2_044	ZNF2_045
A01	niab113b	0	biased to No. 73290	(b,d)	D	D	D	D	D	D	D	B	D	D	D	B	B	B	B	B	B	B	B	D	D	B	D	D	B	D	D	B	D	B	B	B	D	D	B	D	-	B	B	B	B	B	B	D	D
A01	BoSF1331b	7.43	biased to No. 73290	(b,d)	D	B	D	D	B	D	D	B	D	D	B	B	B	B	B	B	B	B	B	D	D	B	D	D	B	D	D	B	D	B	B	B	D	D	B	D	D	B	-	B	B	B	B	D	B
A01	BrGMS0081b	17.431	biased to No. 73290	(b,d)	-	B	D	B	B	B	B	B	D	B	-	-	B	B	B	B	B	B	B	B	D	B	B	B	B	D	D	B	D	B	B	B	D	D	B	D	D	B	B	B	B	B	B	D	B
A01	niab106a	21.681	biased to No. 73290	(b,d)	B	B	D	B	B	B	B	B	D	B	B	B	B	B	B	B	B	B	B	B	D	B	B	B	B	D	D	D	D	B	B	D	B	B	D	D	D	B	B	B	B	B	B	D	B
A01	BoSF2770	23.948	biased to No. 73290	(b,d)	B	B	D	B	B	B	B	B	D	B	B	B	B	B	B	B	B	B	B	B	D	B	-	B	B	D	D	B	-	B	-	B	D	D	B	D	-	B	B	B	B	B	B	-	B
A01	cnu142a	27.299	biased to No. 73290	(b,d)	B	B	D	B	B	B	B	B	D	B	B	B	B	B	B	B	B	B	B	B	B	B	B	B	B	D	D	B	D	B	B	B	D	D	B	D	D	B	B	B	B	B	B	D	B
A01	cnu139b	31.269	biased to No. 73290	(b,d)	B	B	D	B	B	B	B	B	D	B	B	B	B	B	B	B	B	B	B	B	B	B	B	B	B	D	D	B	D	B	B	B	D	D	B	D	D	B	B	B	B	B	B	D	B
A01	niab113a	38.748		(a,c)	C	-	C	C	C	A	A	C	C	C	C	C	A	C	A	A	C	C	A	C	A	C	C	C	C	C	C	C	C	C	C	C	C	C	C	C	-	C	C	C	C	C	C	C	A
A01	CB10099c	41.291	biased to No. 73290	(b,d)	B	-	B	B	B	B	-	B	B	B	B	B	B	B	B	B	B	B	B	D	B	B	B	B	B	D	D	D	D	B	B	B	D	B	B	D	-	B	B	B	D	B	D	D	-
A01	BoSF1331a	41.846		(a,c)	C	C	C	C	C	C	A	C	C	C	C	C	A	A	A	C	A	C	A	C	A	A	C	C	C	C	C	C	C	C	C	C	C	C	C	C	A	A	C	C	C	C	C	C	C
A01	CB10081	44.427		(a,h,b)	H	H	H	-	H	A	A	B	H	H	B	H	A	A	A	H	A	B	A	H	A	H	H	H	H	H	H	B	H	B	B	B	H	H	B	H	A	H	B	H	B	H	B	H	A
A01	BRMS037	44.722		(a,c)	C	C	C	C	C	A	A	C	C	C	C	C	A	A	A	C	A	C	A	C	A	-	-	C	C	C	C	C	C	C	C	C	C	C	C	-	A	C	C	C	C	C	C	C	A
A01	BrSF0019	54.914		(a,h,b)	A	H	H	B	H	A	A	H	H	H	B	H	A	A	A	H	A	B	A	H	A	H	H	H	H	H	H	A	A	B	B	H	H	H	B	H	H	H	B	H	B	H	B	A	A
A01	niab071	55.828		(a,c)	A	C	C	C	C	A	A	C	C	C	C	C	A	A	A	C	A	C	A	C	A	C	C	C	C	C	C	A	A	C	C	C	C	C	C	C	A	C	C	C	C	C	C	A	A
A01	cnu142c	58.115		(a,c)	A	C	C	C	C	A	A	C	C	C	C	C	A	A	A	C	A	C	A	C	A	C	C	C	C	C	C	A	A	C	C	C	C	C	C	C	C	C	C	A	C	C	C	A	A
A01	BoSF0224b	59.636		(a,c)	A	C	C	C	C	A	A	C	C	C	C	C	A	A	C	C	A	C	A	C	A	C	C	C	C	C	C	A	A	C	C	C	C	C	C	C	C	C	C	A	C	C	C	A	A
A01	IFLP057	81.493		(a,h,b)	H	H	B	H	H	H	H	H	H	H	B	H	H	H	H	B	H	H	H	H	B	H	H	H	B	A	A	B	A	B	B	H	A	B	B	A	H	H	B	H	A	H	A	A	H
A01	cnu142b	89.857	biased to No. 73290	(b,d)	D	D	B	B	D	D	D	D	B	D	B	D	D	D	D	D	D	B	D	D	D	D	D	D	D	B	B	D	B	B	B	D	B	B	B	B	B	D	B	D	B	D	B	B	D
A01	BrSF0016	94.23		(b,d)	D	D	B	D	D	D	D	D	D	D	D	D	D	D	D	D	D	D	D	D	D	D	D	D	B	D	D	D	D	B	B	D	D	B	B	D	D	B	B	D	D	D	D	D	D
A01	niab097	96.667	biased to No. 73290	(b,d)	D	D	B	B	D	-	D	B	B	D	B	D	D	D	D	D	D	B	D	D	D	D	D	D	D	B	B	B	B	B	B	B	B	B	B	B	B	D	B	D	B	D	B	B	B
A01	CB10189b	104.408		(a,c)	C	A	C	C	C	C	C	C	A	C	A	C	C	C	C	C	C	C	A	C	C	C	C	C	C	C	C	C	A	C	C	C	C	C	C	A	C	C	C	A	A	C	C	A	A
A01	CB10189a	105.718		(a,h,b)	-	A	B	H	-	-	H	H	A	B	A	H	H	H	H	H	H	H	A	H	B	H	H	H	B	H	H	B	A	B	B	H	H	B	B	A	H	B	H	A	A	H	H	A	A
A01	BrSF0446	106.517		(a,h,b)	A	A	B	H	H	H	H	H	A	B	A	H	H	A	H	H	H	H	A	H	-	-	H	H	B	H	H	B	A	B	B	H	H	B	B	A	H	B	H	A	A	H	H	A	A
A01	BoSF0503	112.124		(a,h,b)	A	A	B	H	B	H	H	H	A	B	H	H	H	H	H	H	H	H	A	H	A	H	H	H	H	-	H	A	A	B	B	H	H	B	B	A	A	B	H	A	A	H	H	H	H
A01	Ra2G05	113.536		(a,h,b)	H	A	B	H	B	-	H	H	A	B	H	H	H	H	H	H	H	H	A	H	A	H	H	H	H	H	H	A	A	B	B	H	H	-	B	A	H	B	H	A	A	H	H	H	H
A01	BoSF1658	115.045		(a,c)	C	A	C	C	C	C	C	C	A	C	C	C	C	C	C	C	C	C	A	C	C	C	C	C	C	C	C	C	A	C	C	C	C	C	C	A	C	C	C	A	A	C	C	C	C
A01	BrSF0702	117.02		(a,h,b)	H	A	B	H	B	H	H	H	A	B	H	H	H	H	H	H	B	H	A	H	B	H	H	H	H	H	H	B	A	B	B	B	H	H	B	H	H	B	H	A	A	H	H	H	H
A01	SA63	117.591		(a,h,b)	H	A	B	H	B	H	H	H	A	B	H	H	H	H	H	H	B	H	A	H	B	H	H	H	H	H	H	B	A	B	B	B	H	H	B	H	H	B	H	A	A	H	H	H	H
A01	BrSF0703	118.149		(a,h,b)	H	A	B	H	B	H	H	H	A	B	H	H	H	H	H	H	B	H	A	H	H	H	H	H	H	H	H	H	A	B	B	B	H	H	B	H	H	B	H	A	A	H	H	H	H
A01	cnu068	121.762		(a,c)	C	A	C	C	C	C	C	C	C	C	C	C	C	C	C	C	C	C	A	C	A	C	C	C	C	C	C	C	A	C	C	C	C	A	C	C	C	C	A	A	A	C	C	C	C
A01	BrSF0009	123.306		(a,c)	C	A	C	C	C	C	C	C	C	C	C	C	C	C	C	C	C	C	A	C	A	C	C	C	C	C	C	C	A	C	C	C	C	A	C	C	C	C	A	A	A	C	C	C	C
A01	BoSF0050a	124.455		(a,c)	C	A	C	C	C	C	C	A	C	C	C	C	C	C	C	A	C	C	A	C	C	C	C	C	C	C	A	A	A	C	C	C	C	A	C	C	C	C	A	A	A	C	C	C	C
A01	BrSF0006	126.708		(a,c)	C	A	C	C	C	C	C	A	C	C	C	C	C	C	C	A	C	C	A	C	A	C	C	C	C	C	C	A	A	C	C	C	C	A	C	C	C	C	A	A	A	C	C	C	C
A01	BrSF0010	131.235	biased to No. 73290	(a,h,b)	H	A	B	H	B	B	B	B	H	B	H	A	H	H	H	H	B	B	A	B	A	H	H	H	H	A	H	B	A	B	B	B	H	A	B	A	H	B	A	A	A	B	B	H	H
A01	BoSF0197a	146.256		(a,c)	C	C	C	C	C	C	C	C	C	C	C	C	A	C	C	C	C	C	-	A	C	-	C	C	C	C	C	-	C	C	C	C	A	A	C	C	A	C	A	A	C	C	C	C	C
A01	BoSF2123	147.586		(a,c)	C	C	C	C	C	C	C	C	C	C	C	C	A	C	C	C	C	C	A	A	C	C	C	C	C	C	C	C	C	C	C	C	A	A	C	C	A	C	A	A	C	C	C	C	C
A01	BnGMS0421	149.832	biased to Zhongshuang11	(a,h,b)	H	H	H	H	H	H	H	H	H	H	H	H	A	B	H	H	H	H	A	A	H	H	H	H	H	H	A	H	B	B	H	H	A	A	H	H	A	H	A	A	B	B	H	H	H
A01	cnu474	153.07		(a,c)	C	C	C	C	C	C	C	C	C	C	C	C	A	C	A	A	C	C	A	A	A	C	C	C	C	A	C	A	C	C	C	C	A	A	A	C	C	C	A	A	C	C	C	C	C
A01	BoSF1939	175.405		(b,d)	D	D	D	D	D	D	D	D	B	D	D	D	D	B	D	D	D	D	D	D	D	B	D	D	D	D	D	B	D	B	D	D	-	D	B	D	D	D	D	D	B	B	D	D	B
A01	cnu388	178.055		(b,d)	D	D	D	D	D	D	D	D	B	D	D	D	D	B	D	D	D	D	D	D	D	B	B	D	D	D	D	D	D	B	D	D	B	D	B	D	D	D	D	D	B	B	D	D	-
A01	BrSF0973	181.317		(a,h,b)	H	H	A	A	A	A	A	H	H	H	H	A	H	B	H	H	A	A	H	H	H	B	B	H	H	A	H	H	H	B	A	A	H	H	B	H	H	H	-	H	B	B	H	H	B
A01	BoSF1270	194.008		(a,h,b)	H	H	H	H	H	H	A	B	A	H	H	A	H	B	H	H	A	A	H	A	A	H	B	B	H	A	H	-	H	B	A	H	H	H	B	H	A	B	A	H	H	B	H	H	B
A01	BoSF1372	200.104		(a,h,b)	H	A	H	H	B	H	A	B	A	H	H	A	H	B	H	B	A	H	H	H	B	H	B	B	H	A	H	-	A	B	A	H	H	A	H	H	H	A	H	H	B	H	A	-	A
A01	BoSF2538	203.979		(a,c)	C	A	C	C	C	C	A	C	-	C	C	A	C	C	C	C	A	C	C	A	C	C	C	C	C	A	C	A	A	C	A	C	C	A	C	C	A	C	A	C	C	C	C	C	C
A01	BoSF2575	204.562		(a,h,b)	H	A	H	H	H	H	A	B	A	H	H	A	H	B	H	B	A	H	B	A	B	H	B	B	H	A	H	-	A	B	A	H	H	A	H	H	A	B	A	H	H	B	H	H	B
A01	BrSF0705	207.061		(a,c)	C	A	C	C	C	C	A	C	A	C	C	C	C	C	C	C	A	C	C	A	C	C	C	C	C	A	C	A	A	C	A	C	C	A	C	C	A	C	A	A	C	C	C	C	C
A01	BoSF2314	208.197		(a,h,b)	H	A	H	H	B	H	A	B	A	H	H	H	H	B	B	-	B	H	B	A	-	H	B	B	H	A	H	-	A	-	-	H	H	A	H	H	A	B	A	A	H	B	H	H	H
A01	BoSF2346	208.987		(b,d)	D	-	-	-	B	D	D	B	D	D	D	D	D	B	D	B	D	D	B	D	B	D	B	B	D	D	D	-	D	B	D	D	D	D	D	D	D	B	D	D	D	B	D	D	D
A01	BoSF0050b	213.139		(b,d)	D	D	-	D	B	D	D	B	D	D	D	D	B	B	D	B	D	D	B	D	B	D	B	B	D	D	D	D	D	B	D	D	D	D	B	D	D	B	D	D	D	B	D	D	D
A02	niab025	0		(a,c)	A	C	C	A	C	C	C	C	C	C	C	A	C	C	C	C	C	C	A	A	A	C	A	A	C	A	A	-	C	C	-	C	C	C	C	C	A	A	C	C	C	C	C	C	C
A02	BoSF2549	5.277		(a,c)	A	C	C	C	C	C	C	C	C	C	C	A	C	C	C	C	C	C	A	A	-	C	A	C	-	C	C	C	C	C	C	C	C	C	A	C	C	C	C	A	A	C	C	C	C
A02	BrGMS0511	8.825		(a,c)	-	C	C	-	C	-	C	C	C	C	C	A	C	C	C	C	C	C	A	A	A	A	C	A	A	C	C	C	-	C	-	C	C	C	A	C	C	A	C	A	A	C	-	C	C
A02	BoSF0239	11.57		(a,h,b)	H	B	B	H	B	B	B	B	B	H	-	A	B	H	H	B	B	H	A	A	A	H	A	H	H	A	A	B	B	H	H	H	H	H	A	H	H	A	H	A	A	H	H	B	H
A02	BrSF0065a	13.211		(b,d)	D	B	B	D	B	B	B	B	D	D	D	D	D	D	D	B	B	D	D	D	D	D	D	D	D	D	D	B	B	D	D	D	D	D	D	D	D	D	D	D	D	D	D	B	D
A02	BrSF0051	15.068		(a,h,b)	H	B	B	H	B	B	B	B	H	H	H	A	H	H	H	B	B	H	A	A	A	H	A	H	H	A	A	B	B	H	H	H	H	H	A	H	H	A	H	A	A	H	H	B	H
A02	BrSF0665	20.076		(a,c)	C	C	C	C	C	C	C	C	C	C	C	C	C	C	C	C	C	C	A	A	A	C	C	C	C	A	A	C	C	C	C	C	C	C	A	C	C	A	C	A	A	C	C	C	C
A02	MR052	21.699		(a,c)	C	C	C	C	C	C	C	C	C	C	C	C	C	C	C	C	C	C	A	A	-	C	C	C	C	A	A	C	C	C	C	C	C	C	A	C	C	A	C	A	A	C	C	C	C
A02	BrSF0062a	24.829		(a,c)	C	C	C	C	C	C	C	C	C	C	C	C	C	C	C	C	C	C	A	A	A	C	C	C	C	A	A	C	C	C	C	C	C	C	A	C	C	A	C	A	A	C	C	C	C
A02	sN3761	26.771		(a,c)	C	C	C	C	C	C	C	C	C	-	C	-	C	C	C	C	C	C	A	A	-	C	C	C	-	C	A	C	C	C	C	C	C	C	C	C	C	A	C	A	A	C	C	C	C
A02	BoSF2224	28.446		(a,h,b)	H	B	H	H	B	B	B	B	H	H	H	H	H	H	H	B	B	H	A	A	A	B	B	H	H	A	A	B	B	H	A	H	H	H	A	H	H	A	H	A	A	H	H	B	H
A02	BrSF0049	31.016		(a,c)	C	C	C	A	C	C	C	C	C	C	C	C	C	C	A	C	C	A	A	A	C	C	C	C	C	A	A	C	C	C	C	C	A	C	A	C	C	A	C	A	A	C	C	C	C
A02	BrSF0045	31.9	biased to No. 73290	(a,h,b)	H	B	H	H	B	B	B	B	H	-	B	B	H	H	B	B	B	A	A	A	B	B	B	H	H	A	A	B	B	H	H	H	H	H	A	H	H	A	H	A	H	B	H	B	H
A02	BoSF0329	33.306		(a,c)	C	-	C	C	C	C	C	C	C	C	C	C	C	C	C	C	C	A	A	A	C	C	C	C	C	A	A	C	C	C	C	C	C	C	A	C	C	A	C	A	A	C	C	C	C
A02	BrSF0750	34.941		(a,h,b)	H	B	H	H	B	B	H	B	H	H	B	H	H	H	B	B	B	A	A	A	A	B	B	H	H	A	A	H	H	H	H	H	H	H	A	H	H	A	H	A	A	H	H	B	H
A02	BrSF0052	35.766		(a,c)	C	C	C	C	C	C	A	C	C	C	C	C	C	C	C	C	C	A	A	A	C	C	C	C	C	A	A	C	C	C	C	C	C	C	A	C	C	A	C	A	A	C	C	C	C
A02	BrSF0053	36.141		(a,h,b)	H	B	H	H	B	B	A	B	H	H	B	H	H	H	B	B	B	A	A	A	B	B	B	H	H	A	A	B	H	H	H	H	H	H	A	H	H	A	H	A	A	H	H	H	H
A02	BrSF0754	36.842		(a,h,b)	H	B	H	H	B	B	A	B	H	H	B	H	H	H	B	B	B	A	A	A	B	B	H	H	H	A	A	B	H	H	H	H	H	H	A	H	H	A	H	A	A	H	H	B	H
A02	BrSF0755	38.575		(a,h,b)	H	B	H	H	B	B	A	B	H	H	B	H	H	H	B	B	B	A	A	A	B	B	H	H	H	A	A	B	H	H	H	H	H	A	A	H	H	A	H	A	A	H	H	B	H
A02	BrSF0031	44.176		(a,h,b)	B	B	H	H	B	B	A	B	H	H	B	H	H	H	B	B	B	A	A	A	A	B	H	H	A	A	A	H	H	H	B	H	H	A	A	H	B	A	H	A	A	H	H	H	H
A02	BoSF2100	47.121		(a,c)	C	C	C	C	C	C	A	C	C	C	C	C	C	C	C	C	C	A	A	C	C	C	C	C	A	A	A	C	C	C	C	C	C	A	A	C	C	A	C	A	A	C	C	C	C
A02	BrSF0570	48.481		(a,c)	C	C	C	C	C	C	A	C	C	C	C	C	C	C	C	C	C	A	A	C	C	C	C	C	A	A	A	C	C	C	C	C	C	A	-	C	C	A	C	A	A	C	C	-	C
A02	BrSF0056	49.995		(a,h,b)	B	B	H	B	B	B	A	B	H	H	B	H	H	H	B	B	B	A	-	H	B	B	H	H	A	A	A	B	H	H	B	H	H	A	A	H	B	A	H	A	A	H	H	H	H
A02	IFLP018	53.657		(b,d)	B	B	D	B	B	B	D	B	D	D	B	D	D	D	B	B	B	D	D	D	B	B	B	D	D	D	D	D	D	D	B	B	D	D	D	D	B	D	D	D	D	B	D	D	B
A02	BrSF0682	54.195		(a,c)	C	C	C	C	C	C	A	C	C	C	C	C	C	C	C	C	C	A	A	C	C	C	C	C	A	A	A	C	C	A	C	C	C	-	-	C	C	A	C	A	A	C	C	C	C
A02	fito255	57.119		(a,c)	C	C	C	C	C	C	A	C	C	C	C	C	C	C	C	C	C	A	A	C	C	C	C	A	A	A	A	C	C	A	C	C	C	A	A	C	C	A	C	A	A	C	C	C	C
A02	BoSF0926c	58.09		(a,h,b)	B	B	H	B	B	B	A	B	H	H	B	H	H	H	B	H	B	A	A	H	B	B	-	A	A	A	A	A	H	A	B	H	H	A	A	H	B	A	H	A	A	B	H	H	B
A02	BoSF1924	60.82		(a,h,b)	B	B	H	B	B	B	A	B	H	H	H	H	H	H	B	H	B	A	A	H	-	B	B	A	A	A	H	B	H	A	B	H	H	A	A	H	B	A	H	A	A	B	H	H	B
A02	BrSF0836	62.961		(a,h,b)	H	B	H	B	B	B	A	B	H	H	H	B	H	A	B	H	B	A	A	H	B	B	B	A	A	A	H	B	H	A	B	H	H	A	A	H	B	A	H	A	A	B	H	H	B
A02	BrSF0696	63.389		(b,d)	D	B	D	B	B	B	D	B	D	D	D	B	D	D	B	D	B	D	D	-	-	-	B	D	D	D	D	B	D	D	B	D	D	D	D	D	B	D	D	D	D	B	D	D	B
A02	BrSF0032a	63.572		(a,c)	C	C	C	C	C	C	A	C	C	C	C	C	C	A	C	C	C	A	A	C	C	C	C	A	A	A	C	C	C	A	C	C	C	A	A	C	C	A	C	A	A	C	C	C	C
A02	BrSF0695	63.601		(a,h,b)	H	B	H	B	B	B	A	B	H	H	H	B	H	A	B	H	B	A	A	H	B	B	B	A	A	A	H	B	H	A	B	H	H	A	A	H	B	A	H	A	A	B	H	H	B
A02	CB10628	64.358		(a,h,b)	H	B	H	B	B	B	A	B	H	H	H	B	H	A	B	H	B	A	A	H	B	B	B	A	A	A	H	B	H	A	B	H	-	A	A	H	B	A	H	A	A	B	H	H	B
A02	BoSF2657	65.277		(a,h,b)	H	B	H	B	B	B	A	B	H	H	H	B	H	A	B	H	B	A	A	H	A	B	B	A	A	A	H	A	H	A	B	H	H	A	A	H	B	A	H	A	A	B	H	H	B
A02	BrSF0472	65.769		(a,h,b)	H	B	H	B	B	B	A	B	H	H	H	B	H	A	B	H	B	A	A	H	A	B	B	A	A	A	H	A	H	A	B	H	H	A	A	H	B	A	H	A	A	B	H	H	B
A02	BrSF0520	66.562		(a,h,b)	H	B	A	B	B	B	A	B	H	H	H	B	H	A	B	H	B	A	A	H	A	B	B	A	A	A	H	A	H	A	B	H	H	H	H	H	B	A	H	A	A	B	H	H	B
A02	BrSF0519	67.547		(a,h,b)	H	B	H	B	B	B	H	H	H	H	H	B	H	A	B	H	B	A	A	A	A	B	B	A	A	A	H	A	H	A	B	H	H	A	A	H	H	A	H	A	A	B	H	H	B
A02	BrSF0680	72.494		(b,d)	-	-	D	B	B	B	D	B	D	D	D	D	D	D	B	D	B	D	D	D	D	D	B	D	D	D	D	B	D	D	B	D	D	D	D	D	B	D	D	D	D	B	D	D	B
A03	cnu259	0		(b,d)	D	B	B	B	D	D	D	D	B	D	D	D	D	B	D	B	D	B	D	D	D	D	D	D	D	D	B	B	D	D	B	D	D	B	D	B	D	B	D	B	D	D	B	B	D
A03	BoSF1715	9.104		(b,d)	D	D	B	B	D	D	D	D	D	D	D	D	B	B	D	B	D	B	D	D	D	D	D	D	D	D	D	B	D	D	B	D	D	D	D	D	D	B	D	B	D	D	B	B	D
A03	BoSF1886	12.956		(a,h,b)	B	B	A	B	H	H	H	A	H	A	A	A	B	B	A	B	H	B	A	B	B	H	A	H	H	B	B	A	H	H	B	H	H	H	A	B	H	B	A	B	H	H	B	B	A
A03	BrSF0295	15.961		(b,d)	B	B	D	B	D	-	-	D	D	D	D	D	B	B	D	B	D	B	-	D	D	D	D	D	D	B	B	B	D	D	-	D	D	D	D	B	D	B	D	B	D	D	B	B	D
A03	BoSF1678	16.129		(a,c)	C	C	C	C	C	C	C	A	C	A	C	A	C	C	A	C	C	C	A	A	A	C	-	C	C	C	C	C	C	C	C	C	C	C	A	C	C	C	A	C	C	C	C	C	A
A03	CB10329	17.894		(a,h,b)	-	B	A	B	H	H	H	A	H	A	A	A	B	B	A	B	H	B	A	A	A	H	H	H	H	B	B	B	-	H	B	H	H	H	A	B	-	B	A	B	H	H	B	B	A
A03	BoSF2915	20.657		(a,h,b)	B	B	A	B	H	H	H	A	H	A	A	A	B	B	A	B	H	B	A	A	A	H	H	H	H	B	B	B	H	H	H	H	H	H	A	B	H	H	A	B	H	H	H	B	A
A03	BoSF1709	22.432		(a,h,b)	B	B	A	B	H	H	H	A	H	A	A	-	B	B	A	B	H	B	A	A	A	H	-	H	H	B	B	B	H	H	H	H	H	H	A	-	H	H	A	B	H	H	H	B	A
A03	BrSF0078	23.314		(b,d)	B	B	D	B	D	D	D	D	D	D	D	D	B	B	D	B	D	B	D	D	D	D	D	D	D	B	B	B	D	D	D	D	D	D	D	B	D	D	D	B	D	D	D	B	D
A03	BoSF2744	25.323		(a,h,b)	B	B	A	B	H	H	H	A	H	A	A	A	B	B	A	B	H	B	A	A	A	H	H	H	H	B	B	B	H	H	H	H	H	H	A	H	H	H	A	B	H	H	A	B	A
A03	BoSF1712	26.985		(b,d)	B	B	D	B	D	D	D	D	D	D	D	D	B	B	D	B	D	B	D	-	D	D	D	D	D	B	B	B	D	D	D	D	-	D	D	B	D	D	D	B	D	D	D	B	D
A03	BoSF0664	28.861		(b,d)	B	B	D	B	D	D	D	D	D	D	D	D	B	B	D	B	D	B	D	D	D	D	D	D	D	B	B	B	D	D	D	D	D	D	D	D	D	D	D	B	D	D	D	B	D
A03	BrSF0114	29.58		(a,c)	C	C	A	C	C	C	C	A	C	A	A	A	C	C	A	C	C	C	A	A	A	C	C	C	C	C	C	C	C	C	C	C	C	C	C	C	C	C	A	C	C	C	A	C	A
A03	cnu288	30.134		(a,h,b)	B	B	A	B	H	H	H	A	H	A	A	A	B	H	A	B	H	B	A	A	A	H	H	H	H	B	B	B	H	H	H	H	H	H	A	H	H	H	A	B	H	H	A	B	A
A03	Na12E02	33.558	biased to Zhongshuang11	(a,h,b)	B	-	A	-	H	-	H	-	-	-	A	-	-	H	A	-	H	B	A	-	A	H	H	H	A	-	B	-	H	H	H	H	H	H	-	H	-	H	A	H	H	H	-	B	A
A03	P115a	34.683		(a,h,b)	B	B	A	B	H	H	H	A	H	A	A	A	B	H	A	B	H	B	A	A	A	H	H	H	A	B	B	B	H	H	H	H	H	H	A	H	H	H	A	H	H	H	A	B	A
A03	Ol11B05	35.182		(a,h,b)	B	B	A	B	H	H	H	A	H	A	A	A	B	H	A	B	H	B	A	A	A	H	H	H	A	B	B	B	H	H	H	H	H	H	A	H	H	H	A	H	H	H	A	B	A
A03	BoSF2277	37.321		(a,h,b)	B	B	A	B	A	H	H	A	H	H	-	A	B	H	A	B	H	B	A	A	A	H	H	H	A	B	B	B	B	H	A	H	H	H	A	H	H	H	A	H	H	H	H	B	A
A03	BoSF2669	39.161		(a,h,b)	H	H	H	H	H	B	H	B	B	B	A	B	H	B	H	H	A	B	H	B	A	H	H	H	B	H	H	B	H	H	H	H	H	H	B	H	A	H	B	A	H	B	B	B	H
A03	BrSF0092	39.442		(a,h,b)	B	B	A	B	B	H	H	A	H	H	A	A	B	B	A	B	H	B	A	A	A	H	H	H	A	B	B	B	H	H	H	H	A	H	A	H	H	H	A	H	H	H	A	B	H
A03	IGF2134f2	41.587		(a,c)	C	C	A	C	C	C	C	A	C	C	A	A	C	C	A	C	C	C	A	A	A	C	A	C	A	C	C	A	C	C	C	C	A	C	A	C	C	C	A	C	C	C	A	C	C
A03	BoSF0883	41.608		(a,h,b)	H	H	H	H	H	B	H	B	B	B	A	B	H	B	-	H	A	B	H	B	H	H	B	H	B	H	H	B	B	H	H	H	H	H	B	B	A	H	B	A	H	B	B	B	-
A03	BnEMS0894	42.894		(a,h,b)	B	B	A	B	B	H	H	A	H	H	A	A	B	H	A	B	H	B	A	A	H	H	A	A	B	B	-	H	H	H	H	A	H	A	H	H	H	H	A	H	H	H	A	B	H
A03	BoSF1911	43.165		(a,c)	C	C	C	C	C	C	C	C	C	C	C	C	C	C	C	C	A	C	C	C	A	C	C	C	C	A	C	C	C	C	C	C	C	C	C	C	A	C	C	A	C	C	C	C	C
A03	BoSF0546	45.851		(b,d)	B	B	D	B	B	D	D	D	D	D	D	D	B	D	D	B	D	B	D	D	D	B	D	D	D	D	B	B	D	D	D	D	D	D	D	D	D	D	D	D	D	D	D	B	D
A03	BrSF0087a	48.241		(a,c)	C	C	A	C	C	C	C	A	C	C	A	A	C	C	A	C	C	C	A	A	A	C	A	C	A	C	C	C	C	C	C	C	A	C	A	C	C	C	A	C	C	C	A	C	C
A03	BoSF2807	48.685		(a,h,b)	B	B	A	B	B	H	H	A	H	H	A	A	B	H	A	B	H	B	A	A	B	B	A	H	A	H	B	A	H	H	H	H	A	H	A	H	H	H	A	H	H	H	A	B	H
A03	BrSF0845	49.825	biased to Zhongshuang11	(a,c)	C	C	A	C	C	C	C	A	C	C	A	A	C	C	A	C	C	C	A	A	A	C	A	C	A	C	C	A	C	C	C	C	A	C	A	C	C	C	-	C	C	C	A	C	C
A03	BoSF0840	51.475		(a,c)	C	C	C	A	C	C	A	C	C	C	A	C	C	C	C	C	C	C	C	C	A	C	A	A	C	C	C	A	C	C	C	C	C	C	C	C	A	C	C	A	C	C	C	C	C
A03	BrSF0089	51.71		(a,h,b)	B	B	H	B	B	H	H	A	H	H	A	A	B	H	A	B	H	B	A	A	A	H	A	H	A	H	B	B	H	H	H	H	A	H	A	A	H	H	A	H	H	H	A	B	H
A03	BoSF1276	53.787		(a,h,b)	B	H	H	A	H	B	A	B	B	B	A	B	H	B	H	H	H	B	H	B	A	A	A	A	B	H	H	A	H	H	B	H	H	H	B	H	A	H	H	A	H	B	B	B	H
A03	BrSF0090	54.149		(a,h,b)	B	B	H	B	B	H	H	A	H	H	A	A	B	H	A	B	H	B	A	A	B	A	A	H	A	H	B	B	H	H	H	H	A	H	A	A	H	H	A	H	H	H	A	B	H
A03	BoSF1271b	56.639		(a,h,b)	B	H	H	A	A	B	A	B	B	B	A	B	H	B	H	H	H	B	H	B	A	A	A	A	H	H	B	A	H	H	B	H	H	H	B	H	A	H	H	A	H	B	B	B	A
A03	BrSF0029	57.414		(a,h,b)	B	H	H	B	B	H	H	A	H	H	A	A	-	H	H	H	H	B	H	H	B	A	A	H	A	H	B	-	-	H	-	H	-	H	A	H	H	H	A	H	H	H	A	B	-
A03	BrSF0350	59.124		(a,h,b)	B	H	H	B	B	H	H	A	H	H	A	A	B	H	H	H	H	B	H	H	B	A	A	H	A	H	B	-	A	H	H	H	A	H	A	H	H	H	A	H	H	H	A	B	H
A03	BoSF0670	59.684		(a,h,b)	-	H	H	A	A	B	A	B	B	B	A	B	H	H	H	H	H	B	H	B	A	A	A	A	H	H	B	A	H	H	B	H	H	H	B	H	A	H	H	A	H	H	B	B	A
A03	BoSF2852	60.153	biased to Zhongshuang11	(a,h,b)	A	A	-	-	B	H	H	A	H	H	A	A	B	H	H	H	H	B	H	H	-	A	A	H	A	H	B	H	A	H	H	H	A	H	A	A	H	H	A	H	H	H	A	B	H
A03	CB10036	61.688		(a,h,b)	B	B	H	B	B	H	H	A	H	H	A	A	B	H	H	H	H	B	H	H	A	A	-	H	A	H	B	A	A	H	H	H	A	H	A	A	H	H	A	H	H	H	A	B	H
A03	BrSF0427	62.835		(a,h,b)	B	B	H	B	B	H	H	A	H	H	A	A	B	H	H	H	H	B	B	H	A	A	A	H	A	H	B	A	A	H	H	H	A	H	A	A	H	H	A	H	H	H	A	B	H
A03	BrSF0422	64.976		(a,h,b)	B	B	H	B	B	H	H	A	H	H	A	A	B	H	H	H	H	H	B	H	A	A	A	H	H	H	B	B	H	H	H	H	A	H	A	A	H	H	A	H	H	H	A	B	H
A03	BoSF2284	66.186		(a,h,b)	B	H	H	A	A	H	A	B	H	B	A	B	A	H	H	A	H	B	B	B	A	A	A	A	H	H	B	H	H	H	H	H	H	H	H	H	A	H	H	A	H	H	H	H	A
A03	BoSF0197b	67.003		(b,d)	B	B	B	B	B	D	D	D	D	D	D	D	B	D	D	D	D	D	B	D	B	D	D	D	D	D	B	D	D	D	D	D	D	D	D	D	D	D	D	D	D	D	D	B	D
A03	CB10235	69.627		(a,h,b)	-	H	H	A	A	H	A	B	H	B	A	B	H	H	H	H	H	H	H	-	A	A	A	A	H	-	B	A	H	-	H	-	H	-	-	B	A	H	H	A	H	H	-	H	A
A03	BoSF1704	70.432		(a,c)	C	C	C	C	C	A	C	A	C	C	A	A	C	A	C	C	C	C	C	C	C	A	A	C	C	C	C	-	C	C	C	A	A	C	A	C	C	C	A	C	C	C	A	C	C
A03	P569	71.058	biased to Zhongshuang11	(b,d)	D	D	-	B	B	D	D	D	D	D	D	D	B	D	D	D	D	D	B	D	D	D	D	D	D	-	B	D	D	D	B	D	D	-	D	D	D	D	D	D	D	D	D	D	D
A03	BrSF1023	75.929		(b,d)	D	D	B	B	D	D	D	D	D	D	D	D	B	D	D	D	D	D	B	D	B	D	D	D	D	D	B	B	D	D	D	D	D	D	D	D	B	D	D	D	D	D	D	B	D
A03	niab117	78.816	biased to Zhongshuang11	(b,d)	D	D	D	D	D	D	D	D	D	D	D	D	B	D	D	D	D	D	B	D	B	D	D	D	D	D	B	B	D	D	D	D	D	D	D	D	B	D	D	D	D	D	D	B	D
A03	BrSF0087b	81.531		(a,h,b)	B	H	H	A	A	H	A	B	H	H	A	B	B	H	B	B	B	B	B	B	A	A	A	A	H	H	B	H	H	H	H	A	H	A	A	B	A	H	H	A	H	H	H	A	A
A03	niab115	87.694	biased to Zhongshuang11	(a,h,b)	H	H	B	B	H	A	-	A	H	A	A	A	B	A	H	H	H	H	B	H	A	A	A	H	H	H	B	B	A	H	H	A	A	H	A	H	B	H	A	H	A	B	A	B	H
A03	BoSF2181	105.169		(a,h,b)	B	H	H	B	H	A	H	B	H	A	A	B	B	A	B	H	H	B	B	H	A	A	A	H	H	H	B	B	A	H	H	A	A	H	A	B	B	B	A	H	A	B	A	H	H
A03	niab077	111.524		(b,d)	B	D	D	B	D	D	D	B	D	D	D	B	B	D	B	D	D	B	B	D	D	D	D	D	D	D	D	D	D	D	D	D	D	D	D	B	B	B	D	D	D	B	D	D	D
A03	BoSF1977	113.115		(b,d)	B	D	D	B	D	D	D	B	D	D	D	B	B	D	B	D	D	B	B	D	D	D	D	D	D	D	D	D	D	D	D	D	D	D	D	B	B	B	D	D	B	B	D	D	D
A03	BoSF1944	114.197		(b,d)	-	D	-	-	D	D	D	B	D	D	D	B	B	D	B	D	D	B	B	D	D	D	D	D	D	D	D	D	D	D	D	D	D	D	D	B	B	B	D	D	D	B	D	D	D
A03	BoSF0421	114.566		(b,d)	B	D	D	B	D	D	D	B	D	D	D	B	B	D	B	D	D	B	B	D	D	D	D	D	D	D	D	D	D	D	D	D	D	D	D	B	B	B	D	D	D	B	D	D	D
A03	BRMS006	114.986		(b,d)	B	D	D	B	D	D	D	B	D	D	D	B	B	D	B	D	D	B	B	D	D	D	D	D	D	D	D	D	D	D	D	D	D	D	D	B	B	B	D	D	D	B	D	D	D
A03	BoSF2263	116.011		(a,h,b)	B	H	H	B	A	A	A	B	H	A	A	B	B	A	B	H	H	B	B	A	H	H	A	H	H	H	A	A	H	H	H	A	A	A	H	B	B	B	H	A	A	B	H	H	H
A03	BoGMS0707	119.599		(a,h,b)	B	H	H	B	A	-	A	B	H	A	A	B	B	A	B	A	H	B	B	A	A	H	A	H	H	H	A	A	H	H	H	A	A	A	H	B	B	B	B	B	A	H	H	H	H
A03	sR12137I	125.868		(a,h,b)	B	H	H	B	A	A	A	B	H	A	A	B	B	A	B	H	H	B	B	A	A	H	A	H	H	H	A	A	H	H	H	A	A	A	A	B	B	B	H	A	A	H	H	H	H
A03	P561	143.744		(a,h,b)	B	H	-	-	H	H	A	B	H	B	B	B	A	A	B	H	H	B	-	H	A	H	A	H	B	B	H	A	A	H	H	-	H	B	A	B	B	B	H	A	A	H	H	-	H
A04	BrSF0972	0	biased to No. 73290	(a,h,b)	B	H	B	B	B	A	B	A	B	B	H	H	B	A	B	H	H	B	B	B	A	A	B	A	B	H	-	B	H	H	A	B	A	-	H	B	B	B	B	B	H	B	H	H	B
A04	BrSF0969	8.641	biased to No. 73290	(a,c)	C	C	C	C	C	A	C	A	C	C	C	C	C	A	C	C	C	C	C	C	A	A	C	A	C	C	C	C	C	C	A	C	A	A	C	C	C	C	C	C	C	C	C	C	C
A04	BoSF2769	16.332		(b,d)	D	D	B	D	B	D	B	D	B	B	D	D	D	D	B	D	D	B	B	D	D	D	B	D	B	D	B	B	D	D	D	D	D	D	D	D	B	B	B	D	D	B	D	D	D
A04	BoSF0841	20.922	biased to No. 73290	(a,h,b)	H	H	H	H	B	A	B	A	B	B	B	B	B	A	B	H	B	B	B	H	A	A	B	A	B	H	B	B	H	H	A	A	A	A	H	A	B	B	B	H	H	B	H	H	H
A04	BoSF1642	25.648		(b,d)	D	D	D	D	B	D	B	D	B	B	D	D	D	D	B	D	B	B	B	D	D	D	B	D	D	D	B	D	D	D	D	D	D	D	D	D	B	B	B	B	D	B	D	D	D
A04	IFLP036	26.764		(a,c)	A	C	C	C	C	A	C	A	C	C	C	C	C	A	C	C	C	C	C	A	A	C	C	C	C	C	C	C	C	C	A	A	C	A	C	A	C	C	C	C	C	C	C	C	C
A04	BoSF1555	28.378	biased to No. 73290	(b,d)	D	D	D	D	B	D	B	D	B	B	D	D	D	D	B	D	B	B	D	D	D	B	B	D	D	D	B	B	D	D	D	D	D	D	D	D	B	B	B	B	D	B	D	D	D
A04	BrSF0120	31.05	biased to No. 73290	(b,d)	D	D	D	D	B	D	B	D	B	B	D	D	D	D	B	D	B	B	B	D	D	D	B	D	D	D	B	B	D	D	D	D	D	D	D	D	B	B	B	B	D	-	D	D	D
A04	BoSF0231	31.832		(a,h,b)	A	H	H	H	B	A	B	A	B	B	H	H	H	A	B	H	B	B	B	A	A	H	B	A	H	H	B	B	H	H	A	A	H	A	H	A	B	B	B	B	H	B	H	A	H
A04	BrSF0646	34.194		(a,h,b)	A	H	H	H	B	A	B	A	B	H	H	H	H	A	B	H	-	B	B	A	A	H	B	A	H	H	B	B	H	H	A	A	H	A	H	H	B	B	B	B	H	B	H	A	H
A04	BrSF0645	37.529		(a,h,b)	A	H	H	H	B	A	B	A	B	B	H	H	H	A	B	H	-	B	B	A	A	H	B	A	H	H	B	B	H	H	-	A	H	A	H	A	B	B	B	B	-	-	-	-	H
A04	BoSF0462	41.472		(a,c)	A	C	C	C	C	A	C	C	C	C	C	C	C	A	C	C	C	C	C	A	C	C	C	A	C	C	C	A	C	C	A	A	C	A	C	A	C	C	C	C	C	C	C	A	C
A04	BoSF0415	44.547		(a,h,b)	A	H	H	H	B	A	B	H	B	H	H	H	H	A	B	H	B	B	B	A	B	H	B	A	H	B	B	H	H	H	A	A	H	A	H	A	B	B	H	B	H	B	H	A	H
A04	BoSF2631	45.027	biased to No. 73290	(a,h,b)	B	A	B	B	B	A	H	B	B	H	B	B	B	A	H	A	A	B	A	H	B	B	A	B	H	B	H	H	B	B	A	B	H	H	H	B	A	B	H	H	B	B	H	B	B
A04	BoSF1161	56.545		(a,h,b)	A	H	H	H	B	H	B	H	B	H	H	H	A	A	B	H	B	H	B	A	A	H	B	A	H	B	B	B	H	B	H	H	H	H	H	H	B	B	H	B	H	H	A	A	H
A04	cnu246	57.936		(a,h,b)	A	H	H	H	B	H	B	H	B	H	H	H	A	A	B	H	B	H	B	A	A	H	B	A	H	B	B	B	H	B	H	H	H	H	H	H	B	B	H	B	H	H	A	A	H
A04	cnu039	60.555		(a,c)	A	C	C	C	C	C	C	C	C	C	C	C	A	A	C	C	C	C	C	A	A	C	C	A	C	C	C	A	C	-	C	C	C	C	C	A	C	C	C	C	C	C	A	A	A
A04	sN2025	68.639		(b,d)	D	D	D	D	B	D	-	D	B	D	B	B	D	D	B	D	D	D	-	D	D	D	B	D	D	B	B	-	D	B	D	D	D	D	D	D	B	B	D	-	D	D	D	D	D
A04	BoSF1125a	72.318		(b,d)	D	D	D	D	B	D	B	D	B	D	B	B	D	D	B	D	D	D	B	D	D	D	B	D	D	B	D	B	D	B	D	D	D	D	D	D	B	B	D	D	D	D	D	D	D
A04	BrSF1032	74.945		(b,d)	D	D	D	D	B	D	B	D	B	D	B	B	D	D	D	D	D	D	D	D	D	D	D	D	D	B	D	B	D	B	D	D	D	D	D	D	B	B	D	D	D	D	D	D	D
A04	BrSF1049	76.081		(a,c)	C	C	A	A	C	C	C	C	C	C	C	C	A	C	C	C	C	C	C	A	A	C	C	C	C	C	C	A	C	C	C	C	C	C	C	C	C	C	C	C	C	A	A	A	C
A04	BnGMS0115	79.508		(a,h,b)	H	H	A	A	B	H	B	-	B	H	B	B	A	H	H	H	H	H	H	A	A	B	H	H	H	B	H	A	H	B	H	H	H	H	H	H	B	B	H	H	H	A	A	A	H
A04	BoSF0336	82.984		(b,d)	B	D	D	D	B	D	B	D	B	D	B	B	D	D	D	D	D	D	D	D	D	B	D	D	D	B	D	B	B	B	B	D	D	D	D	D	B	D	D	D	D	D	D	D	D
A04	BrSF0560	89.088		(a,h,b)	H	H	A	H	H	H	B	H	-	A	B	B	A	H	A	H	H	H	H	A	A	B	-	H	H	B	A	A	B	B	H	B	H	H	H	H	B	H	H	A	H	A	A	A	H
A04	BoSF2609	93.212		(b,d)	B	B	D	B	D	B	D	D	D	D	D	D	D	D	D	D	D	D	D	D	D	B	D	D	D	B	D	B	B	B	D	B	D	D	D	D	B	D	D	D	D	D	D	D	D
A04	BrSF0564	97.168		(a,h,b)	B	A	-	H	H	H	H	H	-	A	B	B	A	H	A	H	H	H	H	H	B	B	H	H	-	B	-	A	B	B	B	B	H	H	H	H	B	H	H	A	H	-	-	-	H
A05	snap1047a	0		(a,c)	C	C	C	A	C	C	A	C	C	C	C	A	A	A	C	A	C	C	C	A	C	C	C	C	C	C	C	C	C	C	C	A	C	C	A	A	-	C	C	A	C	C	C	C	-
A05	BrSF0491	4.063		(a,h,b)	H	H	H	A	B	H	H	H	H	H	H	A	A	A	B	A	H	H	H	A	B	H	H	H	H	B	H	A	B	H	H	A	B	H	A	A	H	H	H	A	B	B	B	B	B
A05	BoSF2031	6.47		(b,d)	D	D	D	D	B	D	D	D	D	D	D	D	D	D	B	D	D	D	D	D	B	D	D	D	D	B	D	B	D	D	B	D	D	D	D	D	D	D	D	D	D	B	B	B	B
A05	BoSF2746	7.303		(b,d)	D	D	D	D	B	D	D	D	D	D	D	D	D	D	B	D	D	D	D	D	B	D	D	D	D	B	D	B	D	D	B	D	B	D	D	D	D	D	D	D	D	B	B	B	B
A05	cnu268a	9.203		(b,d)	D	D	D	D	B	D	D	D	D	D	D	D	D	D	B	D	D	D	D	D	B	D	D	D	D	B	D	D	D	D	D	D	B	D	D	D	D	D	D	D	D	B	B	B	B
A05	BoSF0259	11.834		(a,c)	C	C	C	A	C	C	C	C	C	A	C	A	A	A	C	A	C	C	C	A	C	C	C	C	C	C	A	C	C	C	C	A	C	C	A	A	C	C	A	C	C	C	C	C	C
A05	BrSF0497	12.32		(a,h,b)	H	H	H	-	B	H	H	H	-	-	H	-	A	A	B	A	H	H	H	A	B	H	H	H	H	B	A	H	B	H	H	A	B	H	A	A	H	H	A	H	H	B	B	B	B
A05	BoSF0582	13.18		(a,h,b)	H	H	H	A	B	H	H	H	H	A	H	A	A	A	B	A	H	H	H	A	B	H	H	H	H	B	A	H	B	H	H	A	B	H	A	A	H	H	A	H	H	B	B	B	B
A05	IFLP039	18.404		(a,h,b)	A	H	H	A	B	H	H	H	H	A	H	A	A	A	B	A	H	H	H	A	A	H	H	H	A	B	A	H	B	H	H	A	B	A	A	A	H	H	A	H	H	B	B	B	B
A05	BrSF0620	27.362		(a,h,b)	A	H	H	H	H	H	H	H	H	H	H	H	H	A	H	A	A	H	H	A	A	H	H	H	A	B	A	A	B	B	H	B	B	H	-	B	B	B	A	H	A	B	B	B	H
A05	BrSF0618	31.541		(a,h,b)	A	H	H	A	H	H	H	H	H	H	H	H	H	A	H	A	A	H	H	A	B	H	H	H	A	B	A	A	B	B	H	H	B	H	A	B	H	B	A	H	A	B	B	B	H
A05	BrSF1031b	35.4		(b,d)	D	D	D	D	D	D	D	D	D	D	D	D	D	D	D	D	D	D	D	D	D	D	D	D	D	B	D	B	B	B	D	B	B	D	D	D	B	B	D	D	D	B	B	B	D
A05	BrSF0849	36.709		(a,h,b)	A	H	H	A	H	H	H	H	H	H	H	H	H	A	H	A	A	H	H	A	A	H	H	A	A	B	A	-	B	B	H	B	B	H	A	H	B	B	A	H	A	B	B	B	H
A05	BrSF0550	38.441		(a,h,b)	A	H	H	A	H	H	H	H	H	H	H	H	H	A	H	A	A	H	H	A	A	H	H	H	A	B	A	A	B	B	H	B	B	H	H	H	B	B	A	H	A	B	B	B	H
A05	BrSF0952	38.826		(a,h,b)	A	H	H	A	H	H	H	H	H	H	H	H	H	A	H	A	A	H	H	A	A	H	H	H	A	B	A	-	B	B	H	B	B	H	H	H	B	B	A	H	A	B	B	B	H
A05	BnGMS0293	39.972		(a,h,b)	A	H	H	A	H	H	H	H	H	H	H	H	H	A	H	A	A	H	H	-	A	H	-	H	A	B	A	B	B	B	H	B	B	H	H	H	B	B	A	H	A	B	B	B	H
A05	BoSF1098	40.335		(a,c)	A	C	C	A	C	C	C	C	C	C	C	C	C	A	C	A	A	C	C	A	A	C	C	C	A	C	A	C	C	C	C	C	C	C	C	C	C	C	A	C	A	C	C	C	C
A05	cnu398	41.277		(a,c)	A	C	C	A	-	C	C	C	C	C	C	C	C	A	C	A	A	C	C	A	A	C	C	C	A	C	A	C	C	C	C	C	C	C	C	C	C	C	A	C	A	C	C	C	C
A05	BrSF0975	44.635		(a,h,b)	A	H	H	H	H	H	H	H	H	H	H	H	H	A	H	A	H	H	H	A	B	H	-	H	A	B	A	A	B	B	H	B	B	H	H	B	B	B	H	H	A	B	B	H	H
A05	BoSF2141	49.382		(a,c)	A	C	C	C	C	C	C	C	C	C	C	C	C	A	C	A	C	C	A	A	C	C	C	C	A	C	C	C	C	C	C	C	C	C	C	C	C	C	C	C	A	C	C	C	C
A05	BoSF1666	91.235	biased to Zhongshuang11	(a,h,b)	H	H	H	H	H	H	H	H	H	H	H	H	H	H	A	H	H	-	A	A	H	H	H	A	H	B	B	B	B	B	A	B	B	H	H	H	H	A	H	H	H	B	H	A	B
A06	ns006	0	biased to No. 73290	(b,d)	D	D	D	B	D	D	D	D	D	D	D	D	D	D	B	B	B	B	D	D	D	B	B	D	D	D	D	D	D	D	B	B	D	B	D	B	B	D	B	B	D	B	D	D	D
A06	BrSF0144	12.155		(a,h,b)	H	H	H	B	H	H	A	B	B	A	H	H	H	H	B	A	B	H	B	H	H	A	B	A	H	H	H	-	H	H	B	B	H	H	H	H	B	B	B	B	A	B	A	H	A
A06	BoSF2788	13.775	biased to Zhongshuang11	(a,h,b)	A	A	H	A	A	H	A	H	H	A	A	A	H	H	A	H	A	A	A	H	-	H	H	A	A	A	A	A	A	H	A	H	A	A	H	H	H	H	H	A	A	H	A	H	A
A06	BrSF0166a	14.555	biased to Zhongshuang11	(b,d)	D	D	D	B	D	D	D	B	B	D	D	D	D	D	B	D	B	B	B	D	D	D	B	D	D	D	D	B	D	D	B	B	D	D	D	D	B	D	D	B	D	B	D	D	D
A06	BrSF0819b	20.97	biased to Zhongshuang11	(b,d)	D	D	D	B	D	D	D	B	D	D	D	D	D	D	B	D	B	B	B	D	B	D	B	D	D	D	D	-	D	D	B	B	B	B	D	D	B	D	B	B	D	B	D	D	D
A06	BrSF0163	25.639	biased to No. 73290	(a,h,b)	H	A	H	B	H	H	H	A	A	A	H	H	H	H	B	H	B	B	B	H	A	A	B	A	H	H	H	B	A	H	B	B	B	B	H	H	B	H	-	H	A	B	A	H	A
A06	cnu400	30.104	biased to No. 73290	(a,h,b)	H	A	H	B	H	H	A	B	H	A	H	H	H	H	B	H	B	B	B	H	A	H	B	A	A	H	H	A	A	H	B	B	B	B	H	H	B	H	B	H	A	B	A	H	A
A06	BrSF0819a	33.221		(a,c)	C	A	C	C	C	C	A	C	C	A	C	C	C	C	C	C	C	C	C	C	A	C	C	A	A	C	C	-	A	C	C	C	C	C	C	A	C	C	C	C	A	C	A	C	A
A06	BrSF0821	33.346		(a,c)	C	A	C	C	C	C	A	C	C	A	C	C	C	C	C	C	C	C	C	C	A	C	C	A	A	C	C	A	A	C	C	C	C	C	C	A	C	C	C	C	A	C	A	C	A
A06	IGF5707b	40.13		(b,d)	B	D	D	B	B	D	D	D	D	D	B	D	D	D	B	D	B	B	B	D	D	D	D	D	D	D	D	D	D	D	B	D	B	B	D	D	D	D	D	D	D	D	D	D	D
A06	BoSF0213	41.451		(b,d)	D	D	D	B	B	D	D	D	D	D	B	D	D	D	B	D	B	B	B	D	D	D	D	D	D	D	D	D	D	D	B	D	B	B	D	D	D	D	D	D	D	D	D	D	D
A06	BoGMS0314	44.992		(a,h,b)	A	B	H	B	B	B	-	H	H	A	B	A	H	H	B	H	-	B	B	H	A	H	B	A	A	A	A	H	A	H	B	A	B	B	H	H	H	H	H	A	A	H	H	A	H
A06	sS1949	48.239		(a,c)	C	A	C	C	C	C	A	C	C	A	C	A	C	C	C	C	C	C	C	C	A	C	C	A	A	A	A	C	A	C	C	A	C	C	C	C	C	C	C	A	A	C	A	C	A
A06	BoSF1414	52.581		(a,c)	C	A	C	C	C	C	C	C	C	A	C	A	C	C	C	C	C	C	C	C	A	C	C	A	A	A	C	C	A	C	C	A	C	C	C	C	C	C	C	A	A	C	A	C	A
A06	BrSF0153	53.678		(a,h,b)	H	A	H	B	B	H	H	H	H	A	B	A	H	H	B	H	B	H	B	H	A	H	H	A	A	A	H	A	A	H	H	H	B	B	H	B	H	H	H	A	A	H	A	B	A
A06	BrSF0154	57.474		(a,h,b)	H	A	H	B	H	H	H	B	H	A	B	A	H	H	A	H	B	B	B	H	A	H	B	A	A	A	H	A	A	H	H	A	B	B	H	B	H	H	H	A	A	H	A	H	A
A06	BrSF0789	62.264		(a,h,b)	-	A	A	H	B	H	H	H	H	A	B	A	H	H	B	B	B	B	B	H	A	H	B	A	A	A	H	A	A	H	H	A	H	B	H	B	H	H	H	A	A	H	A	H	A
A06	cnu050	66.432		(a,c)	C	A	A	C	C	C	-	C	C	A	C	C	C	C	C	C	C	C	C	C	A	C	C	C	A	C	C	A	A	C	C	A	C	C	C	C	C	C	C	A	A	C	C	C	C
A06	CB10006	67.021		(a,c)	C	A	A	C	C	C	C	C	C	A	C	C	C	C	C	C	C	C	C	C	A	C	C	C	A	C	C	A	A	C	C	A	C	C	C	C	C	C	C	A	A	C	C	C	C
A06	BoSF1752	72.05		(a,c)	C	A	A	C	C	C	C	C	C	A	C	C	C	C	C	C	C	C	C	C	C	C	C	C	A	A	C	-	A	C	C	A	C	C	C	C	C	C	C	A	A	C	C	C	C
A06	BoSF1990	73.746		(a,h,b)	H	A	A	H	B	H	H	A	H	A	B	B	H	H	H	H	B	B	B	H	A	A	H	H	A	A	H	B	A	H	B	A	H	B	H	B	H	H	H	A	A	H	H	H	B
A06	BrSF0171	77.125		(a,c)	C	A	A	C	C	C	C	C	C	A	C	C	C	C	A	A	C	C	C	C	A	A	C	C	A	A	C	A	A	C	C	A	C	C	C	C	C	C	C	A	A	C	C	C	C
A06	P052	82.8	biased to No. 73290	(a,h,b)	B	B	A	H	B	B	B	H	H	A	B	H	H	B	H	H	B	B	B	H	B	A	B	A	A	A	H	B	H	H	-	A	A	B	H	B	H	A	B	A	A	H	H	B	B
A06	BoSF0022	86.017		(a,c)	C	C	C	C	C	C	C	C	C	A	C	C	C	C	C	C	C	C	C	C	A	A	C	A	A	A	C	A	C	C	C	A	A	C	C	C	C	-	C	A	A	C	C	C	C
A06	BoSF2360	87.932		(a,h,b)	-	-	-	-	B	H	H	H	H	A	B	B	H	H	H	H	B	B	B	H	B	A	H	A	A	A	H	B	A	H	H	A	A	B	H	B	H	A	B	A	A	H	H	H	B
A06	BrSF0743	94.848		(a,h,b)	H	H	H	A	H	H	H	H	H	A	B	H	H	H	A	H	B	B	B	A	B	A	H	A	A	A	B	B	H	H	H	A	A	B	H	B	H	A	B	A	A	H	H	B	B
A06	BoSF1521	97.504		(a,h,b)	H	H	H	H	H	H	H	H	H	H	B	H	H	H	A	H	B	B	B	A	B	A	B	A	A	A	B	A	H	H	H	A	A	B	H	H	H	A	B	A	H	H	H	B	B
A06	IFLP001	104.177		(a,h,b)	H	H	H	B	H	H	H	H	H	A	B	H	H	H	A	H	H	B	H	A	A	H	H	A	A	A	H	B	A	H	H	A	A	B	H	B	H	A	B	A	H	H	A	B	B
A06	CB10143	107.699		(a,h,b)	H	H	H	A	H	H	H	H	H	A	B	H	H	H	A	H	H	B	H	A	B	H	H	-	A	A	H	B	A	H	H	A	A	B	H	B	H	A	B	A	H	H	A	B	B
A06	BrSF0860	110.297	biased to Zhongshuang11	(a,c)	C	C	C	A	C	C	C	C	C	A	C	C	C	C	A	C	C	C	C	A	C	C	C	A	-	-	-	-	-	-	-	-	-	-	-	-	C	A	C	A	C	C	A	C	C
A06	BoSF0869	113.268	biased to Zhongshuang11	(a,h,b)	H	H	H	A	H	H	H	H	H	A	B	H	H	H	A	H	A	H	H	A	A	H	H	A	A	A	H	B	H	H	H	A	A	B	H	B	H	A	B	A	H	H	A	B	B
A06	BoSF0784	116.718	biased to Zhongshuang11	(a,h,b)	H	H	H	A	H	H	H	H	H	A	B	H	H	H	A	A	A	H	H	A	A	H	H	A	B	A	H	B	H	H	H	H	A	B	H	B	H	A	B	A	H	H	A	H	B
A06	BrSF0149	118.588	biased to Zhongshuang11	(a,h,b)	H	H	H	A	H	H	H	H	H	B	B	H	H	H	A	A	A	H	H	A	A	H	H	A	B	A	H	A	H	H	H	H	A	H	H	B	H	A	B	A	H	H	A	H	B
A06	BoSF2253	119.798	biased to Zhongshuang11	(a,c)	C	C	C	A	C	C	C	C	C	A	C	C	C	C	A	A	A	C	C	A	A	C	C	A	C	A	C	-	C	C	C	C	-	C	C	-	C	A	C	A	C	C	A	C	C
A06	snap1686	131.549	biased to Zhongshuang11	(a,c)	A	A	C	A	C	A	A	C	C	C	C	C	C	C	A	A	A	A	C	A	A	C	C	A	C	A	C	A	C	A	C	C	A	C	C	C	A	A	C	A	A	C	A	C	C
A07	BrSF0480	0		(a,h,b)	A	A	B	-	B	H	H	H	-	H	H	B	B	H	A	B	B	H	H	H	B	B	H	H	B	B	B	-	B	A	A	H	H	B	B	B	-	H	H	H	B	H	A	H	B
A07	BoSF2703	5.07		(a,h,b)	B	H	H	H	H	H	H	B	A	B	A	A	B	H	A	B	B	-	H	H	B	B	H	H	B	B	B	B	B	A	A	H	H	B	B	B	H	H	H	H	B	H	A	H	B
A07	BoSF2257	7.94		(a,c)	A	-	-	-	C	C	C	C	C	C	C	C	C	C	A	C	C	C	C	C	A	C	C	C	C	C	C	C	C	A	A	C	C	C	C	C	C	C	C	C	C	C	A	C	C
A07	cnu052	9.723		(a,h,b)	A	A	B	A	B	H	H	H	H	H	H	B	B	H	A	B	B	H	H	B	B	B	H	H	B	H	B	-	B	-	A	H	H	B	B	B	H	H	H	H	B	H	A	H	B
A07	cnu053	12.271		(b,d)	D	D	B	D	B	D	D	D	D	D	D	B	B	D	D	B	B	D	D	B	D	B	D	D	B	D	B	B	B	D	D	D	D	B	B	B	D	D	D	D	B	D	D	D	B
A07	cnu043	19.193		(a,h,b)	A	A	H	A	B	H	-	H	H	H	H	B	B	H	A	B	B	H	H	B	A	B	B	H	B	H	B	A	B	A	A	H	B	B	B	B	B	H	B	H	B	A	A	H	B
A07	cnu339	28.275		(a,h,b)	A	A	H	A	B	B	H	H	H	H	H	H	A	B	H	B	B	A	H	B	A	B	B	H	B	H	H	A	B	A	H	H	B	B	B	B	H	H	H	H	H	H	H	A	H
A07	cnu037	31.213		(a,h,b)	A	A	H	A	B	B	H	H	H	H	H	H	H	B	H	B	B	A	H	B	-	A	A	H	B	H	H	B	B	A	H	H	B	B	B	B	H	H	H	H	B	H	H	A	H
A07	BoSF0898	32.868		(b,d)	D	D	D	D	B	B	D	D	D	D	D	D	D	B	D	B	B	D	D	B	B	B	B	D	B	D	D	D	B	D	D	D	B	B	B	D	D	D	D	D	B	D	D	D	D
A07	BRMS036	40.18	biased to No. 73290	(a,h,b)	A	A	H	A	B	B	H	H	A	H	B	H	H	B	H	B	B	A	H	B	A	B	B	H	B	H	H	B	B	A	H	H	H	B	H	B	H	H	H	H	B	H	H	A	H
A07	P243	40.693		(a,h,b)	A	A	H	A	B	B	H	H	H	H	B	H	H	B	H	B	B	A	H	B	A	B	B	H	B	H	H	B	B	A	H	H	H	B	H	B	H	H	H	H	B	H	H	A	H
A07	niab043	47.588		(a,h,b)	A	A	H	A	B	-	-	H	H	H	B	A	H	B	H	A	B	A	H	B	B	B	B	A	B	H	H	-	B	A	H	H	H	B	H	B	H	B	H	H	H	H	H	A	H
A07	ns342	51.888	biased to No. 73290	(b,d)	D	-	D	D	B	-	-	D	-	D	B	D	D	B	D	-	B	D	D	B	B	B	B	D	B	D	D	B	B	D	D	D	D	B	D	B	B	D	D	D	B	D	D	D	-
A07	CN64	60.267		(a,h,b)	A	A	H	A	B	B	H	A	H	H	B	A	H	B	A	-	B	-	H	B	B	H	B	A	B	A	H	-	B	B	H	H	H	H	H	B	A	H	H	-	A	H	H	A	A
A07	BoSF0706	75.495		(a,h,b)	-	A	H	H	H	H	H	A	H	-	B	A	B	H	A	A	B	A	A	A	-	-	B	A	H	H	H	-	B	B	A	H	H	H	H	B	A	H	B	A	A	H	-	A	H
A07	BoSF2645	76.916		(a,c)	A	A	A	C	C	C	C	A	C	C	C	A	C	C	A	C	C	A	A	A	A	C	C	A	C	C	C	C	C	C	A	C	C	C	C	C	A	C	C	A	A	C	C	A	C
A07	BrSF0331	77.721		(a,h,b)	A	A	A	H	H	B	H	A	H	B	B	A	B	H	A	A	B	A	A	A	H	H	B	A	H	H	H	-	B	B	A	H	H	H	H	H	A	H	B	A	A	H	H	A	H
A07	AT1G27050	80.205		(a,h,b)	A	A	A	H	H	B	H	A	H	B	B	A	B	H	A	H	B	A	A	A	A	H	B	A	B	H	H	B	B	B	A	H	H	H	H	B	A	H	B	A	A	H	H	H	H
A07	P023	86.114		(a,h,b)	A	A	A	H	H	B	H	A	H	B	B	A	B	H	A	A	B	A	A	A	B	H	H	A	H	H	H	B	B	B	A	H	H	H	H	B	A	H	B	A	A	H	H	A	H
A07	sR00282	93.076	biased to No. 73290	(a,c)	C	A	A	C	A	C	C	-	-	C	C	C	C	C	C	C	C	A	-	-	C	C	C	A	C	C	C	-	C	C	C	C	A	C	C	C	A	C	C	A	A	C	A	C	C
A08	BnEMS1142	0		(a,h,b)	H	H	B	H	A	H	H	B	B	A	H	A	B	H	B	-	H	B	H	B	A	A	A	H	A	B	A	H	A	H	B	H	H	A	H	H	-	H	B	H	H	A	B	H	H
A08	BrGMS0339	4.324	biased to No. 73290	(a,h,b)	H	-	B	H	A	-	-	-	B	A	H	H	B	H	B	A	H	B	H	B	-	A	H	H	A	H	A	-	A	H	B	H	-	H	H	H	-	H	B	H	A	A	B	B	-
A08	BrSF0210	7.113		(a,h,b)	H	H	B	H	A	H	H	B	B	A	H	H	B	H	B	A	H	B	H	B	A	A	A	H	A	H	A	B	A	H	B	H	H	A	H	A	H	H	B	H	A	A	B	H	H
A08	snap0675	14.828	biased to No. 73290	(b,d)	D	D	B	D	D	D	D	B	B	D	D	D	B	D	D	D	D	B	D	B	B	D	D	D	D	B	D	B	D	D	B	D	D	D	B	B	D	B	B	D	D	D	B	D	D
A08	BrSF0606	19.451		(a,h,b)	H	-	B	H	A	H	A	B	B	A	H	A	B	H	H	-	-	B	H	B	H	A	A	H	A	B	H	A	H	-	B	B	H	A	B	B	H	H	H	H	H	A	B	H	H
A08	BoSF0693	24.872		(a,h,b)	H	H	B	H	A	H	A	H	B	A	H	A	B	B	H	H	H	B	H	B	B	A	A	H	A	B	H	B	H	H	B	H	H	A	B	B	H	H	H	H	H	A	B	H	H
A08	sN12352	27.39	biased to No. 73290	(b,d)	D	D	B	D	D	D	D	D	B	D	D	D	B	B	D	D	D	B	D	B	B	D	D	D	D	D	D	D	D	D	D	D	D	D	B	B	D	D	D	-	D	D	B	-	D
A08	BrGMS0825	29.655		(a,h,b)	H	H	-	H	A	-	-	H	B	A	H	-	B	B	H	H	-	-	H	B	B	A	A	H	H	H	H	A	A	H	H	H	H	H	B	B	H	H	H	H	H	A	B	H	H
A08	BoSF1974	32.1		(b,d)	D	D	B	D	D	D	D	D	B	D	D	D	B	B	D	D	D	D	B	B	B	D	D	D	D	D	D	-	D	D	D	D	D	D	B	B	D	D	D	D	D	D	B	D	D
A08	BoSF2499	36.324		(a,h,b)	-	-	-	-	B	H	A	H	B	A	H	A	B	B	H	H	H	H	B	B	B	A	A	H	A	H	H	-	H	H	H	H	H	H	B	B	H	H	H	H	H	A	B	H	-
A08	ns292	49.385		(a,c)	C	A	C	C	A	C	A	C	C	A	C	A	C	C	C	C	C	C	C	C	C	A	C	C	A	C	C	A	C	C	C	C	C	C	C	C	A	C	C	C	A	A	C	C	A
A09	ns161	0	biased to No. 73290	(b,d)	B	-	B	D	B	B	B	D	B	D	B	D	D	D	D	B	B	D	D	B	D	B	D	D	D	D	D	D	D	D	D	D	-	D	D	D	B	D	D	-	B	D	B	B	B
A09	ns160	5.558	biased to No. 73290	(b,d)	B	D	B	D	B	D	B	D	B	D	B	D	D	D	D	B	B	D	D	B	D	B	B	D	D	D	D	D	D	D	-	D	B	D	B	D	B	D	D	B	B	D	B	B	B
A09	ns163	10.616		(b,d)	-	-	B	D	B	D	B	D	B	D	B	D	D	D	D	B	D	D	D	B	D	B	D	D	D	D	D	D	D	D	D	D	D	D	-	D	B	D	D	B	B	D	D	B	B
A09	ns162	12.552	biased to No. 73290	(b,d)	B	B	B	D	B	D	B	D	B	D	B	D	D	D	D	B	D	D	D	B	D	B	D	D	D	D	D	D	D	D	D	D	D	D	B	D	B	D	D	B	B	D	D	B	B
A09	ns164	17.99		(b,d)	B	D	B	D	B	D	D	D	B	D	B	D	D	D	D	D	D	D	D	D	D	B	D	D	D	D	D	D	D	D	D	D	D	D	B	D	-	D	D	B	B	D	D	-	-
A09	ns166	21.11	biased to No. 73290	(b,d)	B	D	B	D	B	D	B	D	B	D	B	D	D	D	D	B	D	D	D	B	D	B	D	D	D	D	D	D	D	D	D	D	D	D	D	D	B	D	D	B	B	D	D	D	B
A09	BoSF0232	24.59		(b,d)	B	D	B	D	B	D	D	D	B	D	B	D	D	D	D	B	D	D	D	B	D	B	D	D	D	D	D	D	D	D	D	D	D	D	B	D	B	D	D	B	B	D	D	B	D
A09	BnSF699-235	36.9	biased to Zhongshuang11	(a,h,b)	A	H	B	A	H	A	H	B	B	A	H	A	A	A	H	B	H	A	H	B	A	B	A	H	H	A	A	A	A	H	H	A	H	A	A	A	B	A	A	B	A	H	A	H	-
A09	BnSF699-250	39.261		(b,d)	B	D	B	D	D	-	-	B	B	D	D	D	D	D	D	-	D	D	D	B	D	B	D	D	D	D	D	D	D	D	D	D	D	D	D	D	B	D	D	B	B	D	D	D	-
A09	ni60	41.304	biased to Zhongshuang11	(a,h,b)	B	H	B	A	H	-	-	B	B	A	H	A	A	A	H	-	H	A	H	B	A	B	A	H	H	A	A	B	A	H	H	A	H	A	A	A	B	A	A	B	B	H	A	H	-
A09	BrSF6-2562	43.55	biased to Zhongshuang11	(a,h,b)	B	H	B	A	H	-	-	B	B	A	H	A	H	A	H	H	H	A	H	B	A	H	A	H	H	A	A	A	A	H	H	H	H	A	A	A	B	A	A	B	B	H	A	H	-
A09	BrSF0615	52.792		(a,c)	C	C	C	C	C	C	C	C	C	A	-	A	A	-	C	C	C	A	C	C	A	C	A	A	C	C	C	A	C	C	C	-	C	A	A	C	C	C	A	C	C	C	C	C	-
A09	BrSF0229	62.948	biased to No. 73290	(b,d)	B	D	B	D	D	D	D	B	B	D	D	D	D	D	D	D	D	D	D	D	B	D	D	D	D	D	D	D	D	D	D	D	B	D	D	D	B	B	D	B	B	D	D	B	B
A09	ni61	66.639	biased to No. 73290	(a,h,b)	B	H	B	A	H	-	-	B	B	A	H	H	A	A	H	-	H	A	H	B	-	B	A	A	H	B	A	B	B	H	B	A	B	A	A	A	B	B	A	B	-	B	B	B	-
A09	BrSF0383	79.628	biased to No. 73290	(a,h,b)	B	B	-	A	H	-	-	H	B	A	B	B	A	B	B	B	B	A	B	B	-	B	A	H	B	B	A	-	B	H	H	A	B	H	H	A	-	B	A	B	B	B	B	B	-
A09	P525	81.506	biased to No. 73290	(a,h,b)	B	B	B	A	H	-	-	H	B	A	B	B	A	B	B	B	B	A	B	B	-	B	A	H	B	B	A	A	B	H	H	A	B	H	H	A	B	B	A	B	B	B	B	B	B
A09	BrSF0250	82.453	biased to No. 73290	(a,h,b)	B	H	B	A	-	-	H	H	B	A	B	B	A	B	B	B	B	A	B	B	A	B	A	H	B	B	A	-	B	B	H	A	B	H	H	A	B	B	A	B	B	B	B	B	B
A09	BoSF0223	83.115	biased to No. 73290	(b,d)	B	D	B	D	D	D	D	D	B	D	B	B	D	B	B	B	B	D	B	B	D	B	D	D	B	B	D	B	B	D	D	D	B	D	D	D	B	B	D	B	B	B	B	B	B
A09	BrSF0353	87.224	biased to No. 73290	(a,h,b)	B	H	B	A	H	A	H	H	B	A	B	B	A	B	B	B	B	A	B	B	A	B	A	H	B	B	A	A	B	H	H	A	B	H	H	A	B	B	A	B	B	B	B	B	B
A09	BrSF6-2389	88.761	biased to No. 73290	(a,h,b)	B	H	B	A	H	A	H	H	B	A	B	B	A	B	B	B	B	A	B	B	B	B	A	H	B	B	A	-	B	H	H	A	B	H	H	A	B	B	A	B	B	B	B	B	-
A09	BnSF699-260	91.73	biased to No. 73290	(a,h,b)	B	H	B	B	H	-	-	H	B	A	B	B	A	B	B	-	B	A	B	B	B	B	A	H	B	B	A	B	B	B	B	-	-	B	H	A	B	B	A	B	B	B	B	B	-
A09	BrSF6-2380c	96.948	biased to No. 73290	(a,h,b)	B	B	B	A	B	A	B	B	B	A	B	B	A	B	B	B	B	A	B	B	B	B	A	B	B	B	A	A	B	B	B	A	B	B	B	A	B	B	A	B	B	B	B	B	-
A09	BrSF6-2380a	98.33	biased to No. 73290	(b,d)	B	B	B	D	B	D	B	B	B	D	B	B	D	B	B	B	B	D	B	B	B	B	D	B	B	B	D	D	B	B	B	D	B	B	B	D	B	B	D	B	B	B	B	B	-
A09	BrSF0358a	120.58	biased to No. 73290	(b,d)	D	D	D	D	D	D	D	D	D	D	D	B	D	B	B	D	B	D	B	D	B	D	D	D	B	B	D	B	B	D	D	D	B	D	D	D	D	B	D	D	D	B	B	B	B
A10	sN8502b	0	biased to Zhongshuang11	(a,c)	C	A	C	A	C	C	A	A	C	C	A	C	A	C	C	C	A	C	A	C	C	C	C	A	C	C	A	C	C	A	C	A	C	C	C	A	A	A	A	C	A	C	A	A	A
A10	BoSF1808	28.367		(a,h,b)	A	H	B	H	A	B	H	H	A	A	H	A	H	A	A	B	H	A	H	B	-	B	B	H	B	B	H	A	B	H	A	H	B	B	B	H	H	H	H	B	H	A	H	H	H
A10	BoGMS0536	31.507		(a,h,b)	-	H	B	-	-	-	-	-	A	A	-	A	H	A	-	-	-	-	H	B	A	B	B	-	B	B	H	B	B	-	-	H	B	B	B	H	H	H	H	B	H	A	-	H	H
A10	niab103	33.798		(a,h,b)	A	H	B	A	A	B	H	A	A	A	H	A	H	A	A	B	H	A	H	B	A	B	B	H	B	B	H	-	B	H	A	H	B	B	B	H	H	H	H	B	H	A	H	H	H
A10	BrSF0415	39.581	biased to No. 73290	(b,d)	D	D	B	D	D	B	D	D	D	D	B	D	D	D	D	B	B	D	B	D	D	B	B	D	B	B	D	D	B	D	D	D	B	B	B	D	D	D	D	B	D	B	D	D	D
A10	BoSF0601	40.431		(b,d)	D	D	B	D	D	B	D	D	D	D	B	D	D	D	D	B	D	D	B	D	D	B	B	D	B	B	D	B	B	D	D	D	B	B	B	D	D	D	D	B	D	D	D	D	D
A10	niab122	42.38		(b,d)	D	D	B	D	D	B	D	D	D	D	B	D	D	D	D	B	D	D	B	D	B	B	B	D	B	B	B	B	B	D	D	D	B	B	B	D	D	D	D	B	D	D	D	D	D
A10	sR12384I	47.242		(b,d)	D	D	B	D	D	B	D	D	D	D	B	D	D	D	D	B	D	D	B	D	B	B	B	D	D	B	B	D	B	D	D	D	B	B	B	D	D	D	D	B	D	D	D	D	D
A10	niab140	51.037		(b,d)	D	D	B	D	D	B	D	D	D	D	B	D	D	D	D	B	D	D	B	D	D	B	B	D	D	B	B	D	B	D	D	D	B	B	B	D	D	D	D	B	D	D	D	D	D
A10	BrSF0287	51.234		(b,d)	D	D	B	D	D	B	D	D	D	D	B	D	D	D	D	B	D	D	B	D	D	B	B	D	D	B	B	D	B	D	D	D	B	B	B	D	D	D	D	B	D	D	D	D	D
A10	BoSF0652	51.251		(a,c)	A	C	C	A	A	C	C	C	A	A	C	A	C	C	C	C	C	A	C	C	A	C	C	-	C	C	C	A	C	C	A	C	C	C	C	C	C	C	C	C	C	C	A	C	C
A10	sS2066	52.875		(a,h,b)	A	H	B	A	A	B	H	H	A	H	B	A	H	H	H	B	H	A	B	H	A	B	B	H	H	B	B	A	B	H	A	H	B	B	B	H	H	H	H	B	H	H	A	A	H
A10	CN10	53.941		(a,h,b)	A	H	B	A	A	B	H	H	A	A	B	A	H	H	H	H	H	A	H	H	A	H	B	H	H	B	-	A	B	H	A	H	B	B	B	H	H	H	H	B	H	H	A	H	H
A10	BrSF0958	67.128		(a,h,b)	A	H	H	A	A	B	H	H	A	A	B	A	H	H	H	B	A	A	B	H	B	B	B	H	H	B	B	B	H	H	H	H	H	B	H	H	A	H	B	B	H	H	A	H	A
A10	BrSF0898a	68.23		(a,c)	A	C	C	A	A	C	C	C	A	A	C	A	C	C	C	C	C	A	C	C	C	C	C	C	C	C	C	C	C	C	C	C	C	C	C	C	A	C	C	C	C	C	A	C	A
A10	Na10E08	70.811		(a,h,b)	H	H	H	A	A	-	H	H	A	A	H	A	H	H	H	H	H	A	B	H	B	B	-	H	H	B	B	B	H	H	-	H	H	B	A	H	A	H	B	B	-	-	A	-	-
A10	ns090	82.522		(b,d)	B	B	B	B	B	-	D	D	D	D	B	-	B	D	D	-	-	D	B	-	-	-	-	-	D	B	B	-	D	D	D	D	D	-	D	D	D	D	B	-	D	D	D	B	D
C01	cnu139c	0	biased to Zhongshuang11	(a,h,b)	A	H	H	H	A	A	H	H	A	H	A	H	A	A	H	B	H	H	H	B	H	H	H	H	H	H	H	H	-	A	H	H	A	B	H	-	B	H	H	H	A	H	H	A	A
C01	BoSF2670	10.873		(a,h,b)	A	H	H	H	-	A	H	H	A	H	A	H	A	A	H	B	H	H	H	B	B	H	H	H	H	H	H	B	A	A	H	H	H	B	A	H	B	B	H	B	A	B	H	H	A
C01	BoSF0224a	14.146		(a,h,b)	A	H	H	H	A	A	H	H	A	H	A	H	A	A	B	B	H	H	H	B	B	H	H	H	H	H	H	B	A	A	H	H	A	B	A	H	B	B	H	B	A	B	H	H	A
C01	CB10587	18.544		(a,h,b)	-	H	H	H	A	A	-	H	A	H	A	H	A	A	B	B	H	H	H	B	B	H	H	H	H	A	H	B	A	A	H	H	A	H	H	H	B	B	H	B	-	B	H	A	A
C01	niab068	31.339		(b,d)	D	D	D	D	D	D	D	D	D	D	D	D	D	D	B	B	D	D	B	D	B	D	D	D	D	D	D	D	D	D	D	D	D	B	D	D	B	B	D	D	D	B	D	D	B
C01	BoSF0678	35.908		(a,h,b)	A	H	H	H	A	H	A	B	A	H	A	H	H	H	B	B	H	H	B	H	H	H	H	-	H	A	H	A	A	A	H	H	A	B	A	H	B	B	B	A	A	B	H	A	B
C01	IGF2026c	36.643		(a,h,b)	A	H	H	H	A	H	A	B	A	H	A	H	H	H	B	B	H	H	B	H	B	H	H	H	H	A	H	-	A	A	H	H	A	B	A	H	B	B	H	A	A	B	H	A	B
C01	BoSF0442	39.497		(a,h,b)	H	H	H	H	A	H	A	B	A	H	A	H	H	H	B	B	H	H	B	H	B	H	H	H	H	A	H	A	A	A	H	H	A	B	A	H	B	B	A	A	A	B	H	A	B
C01	BoSF1998	40.226		(a,c)	-	C	C	C	A	C	A	C	A	C	A	C	C	C	C	C	C	C	C	C	C	C	C	C	C	A	C	A	A	A	C	C	A	C	A	C	C	C	A	A	A	C	C	A	C
C01	CB10369	40.881		(a,h,b)	A	H	H	H	-	H	A	B	A	H	A	B	H	H	B	B	H	H	B	H	B	H	H	H	H	A	H	A	A	A	H	H	A	B	A	H	B	B	-	A	A	B	H	A	B
C01	BoSF2182	49.176	biased to No. 73290	(a,h,b)	A	H	H	H	A	H	A	B	A	H	A	H	H	B	B	B	H	H	B	H	B	-	H	-	H	A	H	B	A	A	H	H	A	H	A	H	B	B	A	A	A	B	H	H	B
C01	BoGMS1565	52.756		(a,h,b)	A	H	H	H	A	H	H	B	H	H	A	H	H	B	B	-	H	H	B	H	B	-	H	-	H	H	H	B	A	A	H	H	H	H	H	H	B	B	H	H	A	B	H	H	B
C01	ns269	66.861		(a,c)	A	A	C	C	A	A	A	C	A	C	A	C	C	C	C	A	C	C	C	C	C	C	C	C	C	C	C	C	A	A	C	C	A	C	A	C	A	C	A	A	A	C	C	C	A
C01	BoSF0114a	75.203	biased to Zhongshuang11	(b,d)	D	D	D	D	D	D	D	B	D	D	D	D	D	B	B	B	D	D	B	D	D	D	D	B	D	D	D	D	D	B	D	D	D	D	D	D	D	D	D	D	D	B	D	D	D
C01	BoSF0928	105.414	biased to No. 73290	(b,d)	D	D	D	D	D	B	D	B	D	D	D	B	D	B	B	B	D	B	B	D	D	B	-	B	B	D	B	-	D	B	D	D	D	D	D	D	D	D	D	D	D	B	B	B	B
C02	BoSF2604	0		(a,h,b)	H	B	H	B	H	A	H	H	H	H	H	H	A	A	A	H	H	H	B	H	A	B	H	A	B	B	H	A	B	H	A	A	-	A	-	-	-	-	A	B	H	H	H	A	H
C02	BoSF2070	21.031	biased to No. 73290	(b,d)	B	D	D	D	B	D	D	D	D	D	D	D	B	D	D	D	D	D	D	D	B	D	D	B	D	B	D	D	B	B	B	B	B	B	D	D	D	B	D	D	D	D	D	D	D
C02	Ol11H09	22.833	biased to No. 73290	(a,h,b)	B	H	A	A	B	H	H	H	A	A	H	H	B	H	H	A	A	H	H	A	B	H	A	B	A	B	H	A	B	B	B	B	A	B	H	H	A	B	H	H	A	H	H	H	A
C02	BoSF1017	23.69		(b,d)	B	D	D	D	B	D	D	D	D	D	D	D	B	D	D	D	D	D	D	D	B	D	D	B	D	B	D	D	B	B	B	D	D	B	D	D	D	B	D	D	D	D	D	D	D
C02	BoSF1425	24.397		(b,d)	B	D	D	D	B	D	D	D	D	D	D	D	B	D	D	D	D	D	D	D	B	D	D	B	D	B	D	D	B	B	B	B	D	B	D	D	D	B	D	D	D	D	D	D	D
C02	BoSF1799	24.587		(b,d)	B	D	D	D	B	D	D	D	D	D	D	D	B	D	D	D	D	D	D	D	B	D	D	B	D	B	D	D	B	B	B	B	D	B	D	D	D	B	D	D	D	D	D	D	D
C02	BoSF1539	25.616		(b,d)	B	D	D	D	B	D	D	D	D	D	D	D	B	D	D	D	D	D	D	D	B	D	D	B	D	B	D	D	B	B	B	B	D	B	D	D	D	B	D	D	D	D	D	D	D
C02	BnGMS0081	26.181		(b,d)	B	D	D	D	B	D	D	D	D	D	D	D	B	D	D	D	D	D	D	D	B	D	D	B	D	B	D	D	B	B	B	B	D	B	D	D	D	B	D	D	D	D	D	D	D
C02	BoSF1827	27.232		(b,d)	B	D	D	D	B	D	D	D	D	D	D	D	B	D	D	D	D	D	D	D	-	D	-	B	D	B	D	D	B	B	B	B	D	B	D	D	D	B	-	D	D	D	D	B	D
C02	BoSF0132	28.679		(a,h,b)	B	H	A	A	B	H	H	H	A	A	H	H	B	H	H	A	A	H	H	A	-	H	H	B	H	B	-	A	B	B	B	B	A	B	H	-	A	B	H	H	A	H	H	H	A
C02	BoGMS0665	31.625		(a,h,b)	-	H	B	-	-	-	-	H	A	A	H	-	H	H	A	A	-	H	H	-	-	-	H	B	H	B	H	-	B	B	-	B	A	B	H	H	A	B	H	H	A	H	H	H	A
C02	ns313	35.864		(a,h,b)	B	-	A	A	B	H	-	H	A	A	H	H	H	H	H	A	A	H	H	A	-	H	H	B	H	B	H	A	B	B	B	B	A	H	H	H	-	H	B	H	A	H	H	A	-
C02	cnu461	42.184		(a,h,b)	H	H	A	A	H	H	H	H	A	A	H	H	H	H	H	A	A	B	H	A	-	H	H	B	H	B	H	A	B	B	B	B	A	H	H	H	A	H	B	A	H	H	H	A	A
C02	BoSF1264	50.691		(b,d)	D	D	D	D	D	D	D	D	D	D	D	D	D	D	D	D	D	B	D	D	B	B	D	B	D	B	D	D	B	D	B	D	D	D	D	D	D	D	B	D	D	D	D	D	D
C02	BrSF0065b	52.934		(a,h,b)	H	A	A	A	H	A	H	A	A	H	H	H	H	H	H	A	A	B	H	A	-	B	H	B	H	B	B	A	H	H	B	B	A	H	H	H	A	H	B	A	H	H	B	A	A
C02	niab124	53.71		(b,d)	D	D	D	D	D	D	D	D	D	D	D	D	D	D	D	D	D	B	D	D	B	B	D	B	D	B	D	D	D	D	B	B	D	D	D	D	D	D	B	D	D	D	B	D	D
C02	snap0673	57.076		(b,d)	D	D	D	D	D	D	D	D	B	D	D	D	D	D	D	D	D	B	D	D	B	B	D	B	D	D	D	D	D	D	B	B	D	D	D	D	D	D	B	D	D	D	B	D	D
C02	BoSF2242	58.935		(b,d)	D	D	D	D	D	D	D	D	D	D	D	D	D	D	D	D	D	B	D	D	B	B	D	B	D	D	D	D	D	D	B	B	D	D	D	D	D	D	B	D	D	D	B	D	D
C02	snap0674	60.613		(b,d)	D	D	D	D	D	D	D	D	D	D	D	D	D	D	D	D	B	B	D	D	B	B	D	B	D	D	D	D	D	D	B	B	D	D	D	D	D	D	B	D	D	D	B	D	D
C02	BoSF0033a	65.563		(a,h,b)	H	H	A	A	-	A	H	A	H	H	A	H	A	H	H	A	H	B	H	H	-	B	H	B	H	H	H	A	H	H	B	B	A	H	H	H	H	H	B	A	H	H	B	H	A
C02	BoSF0033b	65.768		(b,d)	D	D	D	D	-	D	D	D	D	D	D	D	D	D	D	D	D	B	D	D	B	B	D	B	D	D	D	D	D	D	B	B	D	D	D	D	D	D	B	D	D	D	B	D	D
C02	BoSF0880	80.115		(a,c)	C	C	C	A	C	C	C	A	C	C	C	C	A	C	A	A	C	C	C	C	A	C	C	C	A	C	C	A	C	C	C	C	A	C	C	C	C	C	C	A	C	C	C	C	C
C02	BnEMS0959	81.514		(a,h,b)	H	H	H	H	H	H	H	A	H	H	H	B	A	H	A	A	B	H	H	B	H	B	B	H	A	H	H	A	H	H	-	B	A	H	H	H	B	H	B	A	H	H	B	H	H
C02	CB10026	85.476		(a,h,b)	H	H	H	A	H	B	H	A	H	H	H	H	A	H	A	A	B	H	H	B	A	B	B	H	A	H	H	A	H	H	H	B	A	H	H	H	B	H	B	A	H	H	B	H	-
C02	BoSF0096	90.871		(a,h,b)	H	H	H	A	H	B	H	A	H	H	H	H	A	H	A	H	B	H	H	B	B	B	B	-	A	A	H	B	H	H	H	A	A	H	H	H	B	H	B	A	H	H	B	H	H
C02	BoSF0757	92.461		(a,h,b)	H	H	H	A	H	B	H	A	H	H	H	H	A	H	A	H	B	H	H	B	B	B	B	A	-	A	H	B	H	H	H	A	A	H	H	H	B	H	B	A	H	H	B	H	H
C02	BoSF0525	92.686		(a,h,b)	H	H	H	A	H	B	H	A	H	H	H	H	A	H	A	H	B	H	H	B	B	B	B	A	A	A	H	B	H	H	H	A	A	H	H	H	B	H	B	A	H	H	B	H	H
C02	BoSF1743	93.28		(a,h,b)	H	H	H	A	H	B	H	A	-	H	H	H	A	H	A	H	B	H	H	B	B	B	B	A	A	A	H	B	H	H	H	A	A	H	H	H	B	H	B	A	H	H	B	H	H
C02	BoSF0284	100.58		(a,h,b)	A	H	H	H	H	B	H	H	H	H	B	H	A	H	A	H	B	H	H	H	B	B	B	H	A	A	H	B	H	H	H	A	A	H	H	H	H	H	B	A	H	H	B	A	H
C02	ns319	105.458		(b,d)	D	B	D	D	D	B	B	D	D	D	D	D	D	D	D	D	B	D	D	B	B	B	B	D	D	D	D	B	D	D	D	D	D	D	D	D	B	D	B	D	D	D	B	D	B
C02	ns314	116.27	biased to No. 73290	(b,d)	D	B	D	D	D	B	B	D	D	D	B	D	D	D	D	B	B	D	D	D	B	B	B	D	D	D	D	B	D	D	D	D	D	B	D	D	B	D	B	D	B	D	B	D	B
C02	ns085	124.37		(b,d)	D	B	D	D	B	B	B	D	D	D	B	D	D	D	D	D	B	D	D	D	B	D	D	D	D	D	D	D	D	D	D	D	D	D	D	D	B	D	D	D	D	D	B	D	D
C03	snap0260	0	biased to No. 73290	(b,d)	D	B	D	D	D	B	B	D	B	D	D	D	D	D	D	B	D	D	D	D	B	B	B	D	D	D	D	D	D	D	D	D	B	B	B	D	B	D	B	D	D	D	B	D	D
C03	Na12G05	6.93		(b,d)	D	D	D	D	D	B	B	D	-	D	D	D	D	D	D	B	D	D	D	D	B	B	B	D	D	D	D	B	D	B	D	D	D	B	B	D	D	D	B	D	D	D	-	D	D
C03	Na10E02	7.87		(b,d)	D	D	D	D	D	B	B	D	B	D	D	D	D	D	D	B	D	D	D	D	B	B	D	D	D	D	D	B	D	B	D	D	D	B	B	D	D	D	B	-	D	D	B	D	D
C03	BoSF2281	11.198		(b,d)	D	D	D	D	D	B	B	D	B	D	D	D	D	D	D	B	D	D	D	D	B	B	B	D	D	D	D	D	D	B	D	D	D	B	B	D	D	D	B	D	D	D	B	D	D
C03	BoSF0711b	19.828		(a,h,b)	A	B	A	A	H	B	B	H	H	H	H	A	H	H	A	H	-	H	H	H	B	H	B	A	H	A	B	B	H	B	H	H	A	H	H	H	H	B	H	H	A	H	H	B	H
C03	BoSF0176	23.315		(a,h,b)	A	H	A	A	H	B	B	H	-	-	H	A	H	H	A	B	A	H	H	H	A	H	B	A	H	A	H	A	H	H	H	H	A	B	H	H	H	B	H	H	A	H	B	H	H
C03	BoSF2233	25.811		(a,h,b)	A	H	A	A	H	B	B	H	H	H	H	A	H	H	A	B	A	H	H	H	A	H	B	A	H	A	H	H	H	B	H	H	A	B	H	H	H	B	H	H	A	H	B	H	H
C03	BoSF2821	26.624		(a,h,b)	A	H	A	A	H	B	B	H	H	H	H	A	H	H	A	B	A	H	H	H	A	H	B	A	H	A	H	H	H	B	H	H	A	B	H	H	H	B	H	H	A	H	B	H	H
C03	CALSSR	27.321		(a,c)	A	C	A	A	C	C	C	C	C	C	C	A	C	C	A	C	A	C	C	C	A	C	-	A	C	A	C	C	C	C	C	C	A	C	C	C	C	C	C	C	A	C	C	C	C
C03	BoSF2509	27.995		(a,c)	A	C	A	A	C	C	C	C	C	C	C	A	C	C	A	C	A	C	C	C	C	C	C	A	C	A	C	C	C	C	C	C	A	C	C	C	C	C	C	C	A	C	C	C	C
C03	BoGMS0819	30.139		(a,h,b)	A	H	A	A	H	B	B	H	H	H	H	A	H	H	A	B	A	B	H	H	A	H	B	A	H	A	H	H	H	B	H	H	A	B	H	H	B	B	H	H	A	H	B	B	H
C03	BoSF0926a	32.293		(a,c)	A	C	A	A	C	C	C	C	C	C	C	A	C	C	A	C	A	C	C	C	C	C	-	A	C	A	C	C	C	C	C	C	A	C	C	C	C	C	C	C	A	C	C	C	C
C03	BrSF0193	35.851		(a,c)	A	C	A	A	C	C	C	C	C	C	C	A	C	C	A	C	A	C	C	C	C	C	C	A	C	A	C	C	C	C	C	C	C	C	C	C	C	C	C	C	A	C	C	C	C
C03	P068	40.009		(a,h,b)	A	B	A	A	H	B	B	H	H	-	H	A	A	H	A	B	A	H	H	H	A	H	B	A	H	H	B	A	H	B	H	H	H	B	H	H	B	B	H	H	A	H	H	B	H
C03	P161	42.756		(a,h,b)	A	B	A	A	H	B	B	H	H	H	B	A	A	B	A	-	A	H	H	H	-	H	-	H	H	H	B	A	H	B	H	H	A	B	H	H	B	B	H	H	A	H	H	B	H
C03	BoSF0960	50.286		(b,d)	D	-	D	D	D	-	-	D	D	D	D	D	D	D	D	B	D	D	D	D	B	D	B	D	D	D	D	B	D	B	D	D	D	B	D	D	B	B	D	D	D	D	D	B	D
C03	snap0833	53.738		(b,d)	D	B	D	D	D	D	B	D	D	D	D	D	D	D	D	B	D	D	D	D	B	D	B	D	D	D	B	B	D	B	D	D	D	B	D	D	B	B	D	D	D	D	D	B	B
C03	BoSF2513	58.426		(b,d)	D	B	D	D	D	B	B	D	D	D	D	D	D	D	D	B	D	D	D	D	D	D	B	D	D	D	D	B	D	D	D	D	D	B	D	D	D	B	D	D	D	D	B	B	D
C03	BrSF0869	60.385		(b,d)	D	B	D	D	B	B	B	D	D	D	D	D	D	D	D	B	D	D	D	D	D	D	B	D	D	D	D	B	D	D	D	D	D	B	D	D	D	B	D	D	D	D	B	B	D
C03	BoSF1650	62.814		(b,d)	D	B	D	D	B	B	B	D	D	D	D	D	D	D	D	B	D	D	D	D	D	D	B	D	D	D	D	B	D	D	D	D	D	B	D	D	D	B	D	D	D	D	B	B	D
C03	BoSF1136	66.465		(b,d)	D	B	D	D	B	B	B	D	D	D	D	D	D	D	D	B	D	D	D	D	D	D	B	D	D	D	D	B	D	D	D	B	D	B	D	D	D	B	D	D	D	D	B	B	D
C04	P154	0	biased to No. 73290	(a,h,b)	A	H	H	H	A	H	H	B	A	H	B	A	H	H	B	H	H	H	B	B	B	B	B	A	B	A	H	B	A	H	B	H	B	B	H	H	B	B	B	H	H	H	B	A	H
C04	BoSF1009	5.619		(a,h,b)	A	B	H	H	A	H	H	H	A	H	A	A	H	H	B	H	H	H	H	B	A	B	B	A	B	A	H	A	A	H	H	H	H	H	A	A	B	B	B	H	H	H	B	A	H
C04	MR155	8.874	biased to No. 73290	(a,h,b)	A	B	H	H	A	B	H	H	A	H	A	-	H	H	B	H	H	H	H	B	A	B	B	A	B	A	H	-	A	H	H	H	H	H	H	B	B	B	B	H	H	H	B	A	H
C04	Ol11C02	10.906	biased to No. 73290	(a,c)	A	C	C	C	A	C	C	C	A	C	A	A	C	C	C	C	C	-	C	C	C	C	C	A	C	A	C	C	A	C	C	C	C	C	C	C	C	C	C	C	C	C	C	A	C
C04	BoSF2838	16.727		(a,h,b)	A	B	H	H	H	B	H	H	A	H	A	H	H	H	H	B	B	B	H	B	B	B	B	A	B	A	H	B	A	H	H	H	H	H	H	B	B	B	B	H	A	H	B	A	-
C04	snap1360	22.226	biased to No. 73290	(b,d)	D	B	D	-	D	B	B	D	D	D	D	D	D	D	B	B	B	D	D	B	D	B	B	D	-	D	D	B	D	D	D	D	D	D	D	D	B	B	B	D	D	D	B	D	B
C04	ns126	37.693	biased to No. 73290	(b,d)	D	B	D	B	D	D	B	B	D	D	D	D	D	D	D	D	B	B	D	B	B	B	B	D	D	D	D	B	D	B	D	D	D	D	B	D	B	D	B	D	D	D	B	D	B
C04	ns120	40.81	biased to No. 73290	(b,d)	D	B	D	B	D	D	B	B	D	D	D	D	D	D	D	B	B	B	D	B	B	B	B	B	D	D	D	B	D	B	D	D	D	D	B	D	B	D	B	D	D	D	B	D	B
C04	ns123	43.379	biased to No. 73290	(b,d)	D	B	D	B	D	D	D	B	D	D	D	D	D	D	D	D	B	B	D	B	B	B	B	B	D	D	D	B	D	B	D	D	D	D	B	D	B	D	B	D	D	D	B	D	B
C04	BoSF2294	47.318		(b,d)	D	B	D	B	D	D	D	B	D	D	D	D	D	D	D	D	B	B	D	B	B	B	-	B	D	D	D	B	D	B	D	D	D	D	B	D	D	D	B	D	D	D	B	D	D
C04	BoSF2666	48.559	biased to No. 73290	(a,h,b)	H	B	H	B	H	H	H	B	H	A	A	H	H	H	H	B	B	B	H	B	B	B	B	B	A	A	H	B	H	B	H	H	H	A	B	H	H	H	B	H	A	H	B	H	A
C04	snap0299	54.11	biased to No. 73290	(b,d)	B	D	D	B	B	B	D	B	D	D	D	D	D	D	D	D	B	B	D	B	B	D	B	B	D	B	D	B	D	B	B	B	B	D	D	D	D	D	D	D	D	B	-	D	D
C04	snap0662	56.582	biased to No. 73290	(b,d)	D	D	D	B	B	-	B	B	D	D	D	D	D	D	D	B	B	B	D	D	B	B	B	B	D	D	D	B	D	B	D	B	B	D	D	D	B	D	D	D	D	D	B	D	B
C04	BoGMS0282	59.905		(a,h,b)	B	H	H	B	H	H	-	B	H	A	A	H	H	H	H	H	-	H	H	H	A	B	B	B	A	H	A	A	H	B	H	H	H	A	B	H	H	A	H	H	A	H	B	H	A
C04	BoSF0935	61.606		(b,d)	D	D	D	B	B	D	D	B	D	D	D	D	D	D	D	D	B	B	D	D	B	D	B	B	D	D	D	B	D	B	D	B	B	D	D	D	D	D	D	D	D	D	B	D	D
C04	ns104	63.622		(b,d)	B	D	D	B	D	D	-	B	D	D	D	D	D	D	D	D	B	B	D	D	D	D	B	B	D	D	D	D	D	B	D	B	B	D	D	D	D	D	D	D	D	D	B	D	D
C04	BoGMS1031	65.152		(a,h,b)	H	H	H	B	H	H	H	B	H	A	-	H	H	H	H	H	-	B	H	H	A	H	-	-	A	H	H	A	A	B	-	H	-	A	H	H	H	A	H	H	H	H	H	H	H
C04	BoSF0613	67.204		(b,d)	D	D	D	B	-	D	D	B	D	D	D	D	D	D	D	D	B	B	D	D	D	D	B	B	D	D	D	D	D	B	D	B	B	D	D	D	D	D	D	D	D	D	B	D	D
C04	BoSF2872	68.339		(a,h,b)	H	H	H	B	H	H	H	B	H	A	A	H	H	H	H	H	B	B	H	H	A	H	B	B	A	H	A	A	A	B	H	B	B	A	H	H	H	A	H	H	H	H	B	H	H
C04	BoSF0495	68.529		(a,h,b)	H	H	H	B	H	H	H	B	H	A	A	H	H	H	H	H	B	B	H	-	A	H	B	B	A	H	A	A	A	B	-	B	B	A	H	H	H	A	H	H	H	H	H	H	H
C04	BoSF1692	75.839		(a,h,b)	H	H	H	H	B	H	H	B	B	H	-	H	H	H	H	H	B	B	A	H	A	H	B	H	A	H	A	A	A	B	A	B	B	H	H	H	H	A	H	H	H	A	B	H	H
C04	BoSF0997	79.653		(a,h,b)	H	H	H	H	B	H	H	B	H	H	H	H	H	H	A	H	H	B	A	B	A	H	B	H	A	H	A	A	A	B	A	B	B	H	H	H	H	A	H	H	H	H	B	H	H
C04	BoSF2106	80.639		(a,h,b)	H	H	H	-	H	H	H	B	H	H	H	H	H	H	A	H	H	B	A	H	A	H	B	H	A	H	A	A	A	B	A	B	B	H	H	H	H	A	H	H	H	H	B	H	H
C04	BoSF2884	81.351		(a,c)	C	C	C	C	C	C	C	-	C	C	-	C	C	C	A	C	C	C	A	C	A	C	C	C	A	C	A	-	A	C	A	C	C	C	C	C	C	A	C	C	C	C	C	C	C
C04	BoSF1336	81.438		(b,d)	D	D	D	D	B	D	D	B	D	D	D	D	D	D	-	D	D	B	D	D	D	D	B	D	D	D	D	D	D	B	D	B	B	D	D	D	D	D	D	D	D	D	B	D	D
C04	BoSF2062	82.19		(b,d)	D	D	D	D	D	D	D	B	D	D	D	D	D	D	D	D	D	B	D	D	D	D	B	D	D	D	D	D	D	B	D	B	B	D	D	D	D	D	D	D	D	D	B	D	D
C04	BoSF0592	82.335		(a,h,b)	H	H	H	H	H	H	H	B	H	H	H	H	H	H	A	H	H	B	A	H	A	H	B	H	H	H	A	A	A	B	A	B	B	H	H	H	H	A	H	H	H	H	B	H	H
C04	BoSF1852	82.477		(b,d)	D	D	D	D	D	D	D	B	D	D	D	D	D	D	D	D	D	B	D	D	D	D	B	D	D	D	D	-	D	B	D	B	B	D	D	D	D	D	D	D	D	D	B	-	D
C04	BoSF0600	83.03		(b,d)	D	D	D	D	D	D	D	B	D	D	D	D	D	D	D	D	D	B	-	D	D	D	B	D	D	D	D	B	D	B	D	B	B	D	D	D	D	D	D	D	D	D	B	D	D
C04	BoSF2040	83.205		(a,h,b)	H	H	H	H	B	H	H	B	H	H	H	H	H	H	A	H	A	B	A	H	A	H	B	H	A	H	A	-	A	B	A	B	B	H	H	H	H	A	H	H	H	H	B	H	H
C04	BrSF0552	83.892		(b,d)	D	D	D	D	D	D	D	B	D	D	D	D	D	D	D	D	D	B	D	D	D	D	B	D	D	D	D	D	D	B	D	B	B	D	D	D	D	D	D	D	D	D	B	D	D
C04	BRMS061	85.981		(b,d)	D	D	D	D	D	D	D	B	B	D	D	B	D	D	D	D	D	B	D	D	D	D	B	D	D	D	D	B	D	B	D	B	B	B	D	D	D	D	D	D	D	D	B	D	D
C04	BoGMS2091	88.451		(a,h,b)	H	H	H	-	H	H	H	B	B	H	H	H	H	H	A	H	A	B	A	H	A	H	B	H	A	H	A	B	A	B	A	B	B	H	H	H	H	A	H	H	H	A	B	H	H
C04	MR119	100.463		(a,h,b)	B	H	H	H	B	H	H	H	B	H	H	A	H	H	A	H	A	B	-	H	B	H	B	H	A	A	A	H	H	B	A	B	B	H	H	H	H	A	B	B	H	H	B	H	H
C04	BnGMS0490	108.846	biased to Zhongshuang11	(a,h,b)	A	H	H	-	A	-	A	H	H	H	-	-	A	H	A	H	-	-	A	H	A	A	-	-	A	-	A	-	A	B	A	A	-	B	-	H	H	A	A	H	H	-	H	A	A
C04	BnEMS0038	112.994		(a,h,b)	-	H	H	-	-	-	A	-	H	A	H	-	H	H	-	-	-	B	H	-	-	-	H	-	A	A	H	B	B	H	B	-	B	H	B	H	A	-	H	B	H	-	H	H	H
C04	BoGMS1219	115.139		(a,h,b)	H	H	H	H	H	-	A	H	H	A	H	A	A	H	A	H	H	H	H	-	B	H	H	H	A	A	H	B	B	B	-	A	B	H	B	H	A	A	H	B	H	H	H	H	H
C04	BoSF0318	117.459		(a,h,b)	B	H	H	H	H	H	A	H	H	A	H	A	H	H	A	H	H	B	H	H	A	H	H	H	A	A	H	A	B	B	H	H	B	H	B	H	A	A	H	B	H	H	H	H	H
C04	BoSF1271a	118.799		(a,h,b)	B	H	H	H	H	H	A	H	H	A	H	A	H	H	A	H	H	B	H	H	B	H	H	H	A	A	H	B	B	B	H	H	B	H	B	-	A	A	H	B	H	H	H	H	H
C04	BoSF0016	120.789		(a,h,b)	H	H	H	H	H	H	A	H	H	A	H	A	A	H	A	H	H	H	H	H	B	H	H	H	A	A	H	B	B	B	H	A	B	H	B	H	A	A	H	B	H	H	H	H	H
C04	fito366	121.753		(a,c)	C	C	C	C	C	C	A	C	C	A	C	A	A	C	A	C	C	C	C	C	C	C	C	C	A	A	A	C	C	C	C	A	C	C	C	C	A	A	C	C	C	C	C	C	C
C04	BoSF0443	122.919		(a,c)	C	C	-	C	C	C	A	C	C	A	C	A	A	C	A	C	C	C	C	C	A	C	C	C	A	A	C	C	C	C	C	A	C	C	C	C	A	A	C	C	C	C	C	C	C
C04	cnu286	123.336		(a,c)	C	C	C	C	C	C	A	C	C	A	C	A	A	C	A	C	C	C	C	C	A	C	C	C	A	A	C	-	C	C	C	A	C	C	C	C	A	A	C	C	C	C	C	C	C
C04	BoSF1492	126.173		(a,h,b)	H	H	B	H	H	A	A	H	H	A	H	A	A	H	A	H	B	H	H	H	A	H	H	H	A	A	H	A	B	B	H	A	B	H	B	H	A	A	H	H	H	H	H	H	H
C04	BoSF0349	127.753		(a,h,b)	H	H	B	H	H	A	A	H	H	A	H	A	A	H	A	H	B	H	H	H	B	H	H	H	A	A	H	A	B	B	H	A	B	H	B	H	A	A	H	H	H	H	H	H	H
C04	BoSF1319	136.945		(a,h,b)	H	H	B	H	A	A	A	H	H	A	H	A	A	B	A	B	B	H	H	H	A	H	H	B	A	H	H	B	B	B	H	A	B	H	B	H	A	A	H	H	H	A	H	H	H
C04	snap1060	143.914	biased to Zhongshuang11	(a,c)	C	C	C	C	C	A	A	C	C	A	C	A	A	C	A	C	C	C	C	C	A	C	C	C	A	C	C	A	C	C	C	A	C	C	C	C	A	A	C	C	C	A	C	C	A
C05	ns008	0	biased to No. 73290	(b,d)	D	B	D	B	D	B	B	D	B	D	B	D	D	B	D	B	B	D	D	D	B	D	D	B	D	D	B	B	D	D	D	D	D	D	D	D	B	D	D	D	B	D	D	D	B
C05	ns077	18.526		(b,d)	D	D	D	B	B	B	D	B	D	D	B	B	B	B	D	B	D	D	D	D	B	D	D	B	D	D	B	D	D	D	B	D	B	B	D	D	D	D	D	D	D	D	D	D	D
C05	BoSF0926b	23.463		(b,d)	D	D	D	B	D	D	D	B	D	D	B	D	D	B	D	B	D	D	D	D	B	D	-	B	D	D	B	B	D	D	D	D	B	B	D	D	D	D	D	D	D	D	D	D	D
C05	P040	24.004		(a,h,b)	H	H	-	-	H	H	A	B	A	H	B	H	A	B	A	B	H	H	H	A	B	A	A	B	H	H	B	B	H	H	H	H	B	B	A	H	A	H	H	H	A	A	H	H	H
C05	BrSF0040a	24.939		(a,h,b)	H	H	H	B	H	H	A	B	A	H	B	H	A	B	A	B	H	H	H	A	B	A	A	B	H	H	B	B	H	H	H	H	B	B	A	H	A	H	H	H	H	A	H	H	H
C05	ns033	28.232		(b,d)	D	D	B	B	D	D	D	B	D	D	B	D	D	B	D	D	D	D	D	D	D	D	D	B	D	D	B	D	D	D	D	D	B	B	D	D	D	D	D	D	D	D	D	D	D
C05	BoSF0222a	29.549		(b,d)	D	D	D	B	D	D	D	B	-	D	B	D	D	B	D	B	D	D	D	D	D	D	D	B	D	D	B	D	D	D	D	D	B	B	D	D	D	D	D	D	D	D	D	D	D
C05	sS2131	30.107		(a,h,b)	H	H	H	B	H	H	A	B	A	H	B	A	A	B	A	B	H	H	H	A	A	A	A	B	H	H	B	A	H	H	H	H	B	B	A	B	A	H	H	H	H	A	H	A	A
C05	Na10D11	30.698		(a,h,b)	H	H	H	B	H	H	A	B	A	H	B	A	A	B	A	B	H	H	H	A	A	A	A	B	H	H	B	A	H	H	H	H	B	B	A	H	A	H	H	H	H	A	H	A	A
C05	CN21	31.119		(a,h,b)	H	B	B	B	-	H	A	B	A	H	B	A	A	B	A	B	H	H	H	A	A	A	A	B	H	H	B	A	H	H	H	H	B	B	A	H	A	H	H	H	H	A	H	A	A
C05	CB10170	32.279		(a,h,b)	H	H	H	B	H	H	A	B	A	H	B	A	A	B	A	B	H	H	H	A	A	B	A	B	H	H	B	A	H	H	H	H	B	B	A	H	A	H	H	H	H	A	H	A	A
C05	BoSF2019	37.939	biased to Zhongshuang11	(a,h,b)	H	H	H	B	H	H	A	B	A	H	H	A	H	B	A	B	B	H	H	A	A	A	A	H	H	H	B	A	H	H	H	H	B	B	A	H	A	A	H	H	H	A	H	A	A
C05	Na12C01	39.98	biased to Zhongshuang11	(a,h,b)	H	H	H	B	H	H	A	H	A	H	H	A	H	B	A	B	B	H	H	A	A	A	A	H	H	H	H	A	B	H	H	H	B	B	A	H	A	A	H	H	H	A	H	A	A
C05	BrSF0858a	40.995	biased to Zhongshuang11	(a,h,b)	H	H	H	H	A	H	A	H	A	H	H	A	H	B	-	B	B	H	H	A	A	A	A	H	H	H	H	A	B	H	H	H	B	B	A	H	A	A	H	H	H	A	H	A	A
C05	BoSF0230	47.471		(b,d)	D	D	D	B	D	D	D	D	D	D	D	D	D	B	D	B	D	B	D	D	B	D	D	D	D	D	D	B	B	D	D	D	B	B	D	D	D	D	D	D	D	D	D	D	D
C05	CB10374	50.488		(a,c)	-	-	C	C	C	A	C	C	A	C	C	C	C	C	A	C	A	C	C	C	C	A	C	C	C	C	C	C	C	C	C	C	C	C	A	C	A	A	C	C	C	C	C	A	A
C05	BoSF1663	57.486		(a,c)	A	A	C	C	C	C	C	C	A	C	C	C	C	C	A	C	-	C	C	C	C	A	C	C	C	C	C	C	C	C	C	C	C	C	A	C	C	A	C	C	C	C	C	A	C
C05	BoSF0744	59.481		(a,c)	A	C	C	C	C	A	A	C	A	C	C	C	C	C	C	C	C	C	A	C	C	A	C	C	C	C	C	C	C	C	C	C	C	C	C	A	C	C	A	C	A	A	A	A	C
C05	BoGMS2688	60.424	biased to Zhongshuang11	(a,h,b)	H	A	H	-	H	H	H	A	A	H	-	-	H	-	-	-	-	B	B	H	B	-	-	B	H	H	H	H	B	H	H	H	B	H	A	H	H	A	H	H	B	H	H	A	H
C05	BoSF1600	62.707		(a,h,b)	A	H	B	B	B	A	A	H	A	H	B	H	H	H	H	H	B	H	A	H	B	A	A	B	H	H	B	A	H	H	H	H	B	H	B	H	H	H	A	B	A	A	H	A	H
C05	BoSF2362	64.074		(a,c)	A	C	C	C	C	A	A	C	A	C	C	C	C	C	C	C	C	C	A	C	C	-	A	C	C	C	C	C	C	C	C	C	C	C	C	C	C	C	A	C	A	A	C	A	C
C05	BrSF0956	64.447		(a,c)	A	C	C	C	C	A	A	C	A	C	C	C	C	C	C	C	C	C	A	C	C	A	A	C	C	C	C	C	C	C	C	C	C	C	C	C	C	C	A	C	A	A	C	A	C
C05	CB10487	64.856		(a,h,b)	A	H	B	B	B	A	A	H	A	H	B	H	H	H	H	H	B	H	A	H	H	A	A	-	H	H	B	H	H	H	H	H	B	H	B	H	H	H	H	B	A	A	H	A	H
C05	BoSF2676	65.617		(a,h,b)	H	H	H	B	H	H	H	A	A	H	H	H	H	H	A	H	A	B	B	H	B	A	H	B	H	H	H	B	B	H	H	H	B	B	A	H	H	A	H	H	B	H	H	H	H
C05	BoSF2246	66.441		(a,h,b)	A	H	B	B	B	A	A	H	A	H	B	H	H	H	H	H	B	H	A	H	H	A	A	B	H	H	B	H	H	H	H	H	B	H	B	A	H	H	A	B	A	A	H	A	H
C05	BoSF1773	69.988		(a,c)	A	C	C	C	C	-	-	C	-	C	C	C	C	C	C	C	C	C	A	C	-	A	A	C	C	C	C	C	C	C	C	C	C	C	C	C	-	C	A	C	-	A	C	A	-
C05	BoSF2607	76.866		(a,c)	C	A	C	C	C	C	C	A	A	C	C	C	C	C	C	C	A	C	C	C	C	C	C	C	C	C	C	C	C	C	C	C	C	C	A	C	A	A	C	C	C	C	C	C	C
C05	snap2083	77.363	biased to Zhongshuang11	(a,c)	A	C	C	C	C	A	A	C	A	C	C	C	C	C	C	C	C	C	A	C	C	A	A	C	C	C	C	A	C	C	C	C	C	C	C	C	A	C	A	C	A	A	C	A	A
C05	BoSF0017	78.585		(a,h,b)	H	A	H	H	H	H	H	A	A	H	H	H	H	H	H	H	A	B	B	H	B	H	H	H	H	H	H	B	B	H	-	H	B	B	A	H	A	A	H	-	B	H	H	H	H
C05	BoSF2551	80.147		(a,c)	C	A	C	C	C	C	C	A	A	C	C	C	C	C	C	C	A	C	C	C	C	C	C	C	C	C	C	A	C	C	C	C	C	C	-	C	A	A	C	C	C	C	C	C	C
C05	snap2082	80.981	biased to Zhongshuang11	(a,c)	A	C	C	C	C	A	A	C	A	C	C	C	C	C	C	C	C	C	A	C	C	A	A	C	C	C	C	A	C	C	C	C	C	C	C	C	A	C	A	C	A	C	C	A	A
C05	sORH13	83.392		(a,h,b)	H	A	H	H	H	H	H	A	A	H	H	B	H	H	H	H	B	B	B	H	A	H	H	H	H	H	H	B	B	A	H	H	B	B	A	H	A	A	H	H	B	H	-	-	-
C05	BnEMS1131	89.078		(a,h,b)	H	A	H	H	B	H	H	A	A	H	H	B	H	H	H	H	A	B	B	B	B	B	A	A	H	H	H	B	B	A	H	H	B	B	A	H	A	A	H	H	B	H	H	H	H
C06	CN66	0		(a,h,b)	B	H	H	H	A	A	H	A	A	B	B	H	H	H	B	B	B	B	H	H	H	H	H	H	-	H	H	A	A	B	B	B	A	H	A	B	A	A	H	A	H	H	A	B	A
C06	BoGMS0347	9.935		(a,h,b)	B	H	H	H	A	A	-	A	A	B	B	H	H	H	B	B	B	B	H	H	B	H	H	H	A	H	H	A	A	B	B	B	B	H	A	B	A	A	H	A	H	H	A	H	H
C06	sR12387	10.977		(a,c)	C	-	C	C	A	A	-	A	A	C	C	C	C	C	C	C	C	C	C	C	C	C	C	C	A	C	C	A	A	C	C	C	C	C	-	C	A	A	C	-	C	C	A	C	C
C06	BoSF1144	12.247		(a,h,b)	B	H	H	H	H	A	H	A	A	B	B	H	H	H	B	B	B	B	H	H	B	H	H	H	A	H	H	A	A	B	B	B	B	H	A	B	A	A	H	A	H	H	A	H	H
C06	BoSF1468	16.076		(a,h,b)	B	H	H	H	A	A	H	A	A	B	B	H	H	H	B	B	B	B	H	H	B	H	H	H	A	H	H	A	A	B	B	B	B	H	A	B	H	A	H	A	H	H	A	H	H
C06	BnEMS0350	20.793		(b,d)	B	D	D	-	D	-	D	D	B	B	B	-	B	D	D	B	D	D	D	D	B	D	D	D	D	D	D	D	D	B	B	B	B	D	D	B	D	D	D	D	D	D	D	D	D
C06	ns351	34.536	biased to No. 73290	(b,d)	B	B	D	D	D	B	B	D	B	D	B	D	D	D	B	B	B	B	D	D	B	D	D	D	D	D	D	D	D	B	B	B	B	D	D	B	B	D	D	D	B	D	D	D	B
C06	ns347	46.65	biased to No. 73290	(b,d)	B	B	D	D	D	B	B	D	B	D	B	D	B	D	B	B	B	D	D	D	B	D	D	D	D	D	D	B	D	B	B	B	B	D	D	B	B	D	D	D	D	D	D	D	B
C06	ns341	50.336	biased to No. 73290	(b,d)	B	B	D	D	D	B	B	D	B	D	B	D	B	D	B	B	B	D	D	D	B	D	D	D	D	D	D	B	D	D	B	B	B	D	D	B	B	D	D	D	D	D	B	D	B
C06	ns346	63.809		(b,d)	D	B	D	D	D	B	B	D	B	D	D	D	D	B	D	B	B	D	D	B	B	D	D	D	D	D	D	B	D	D	D	D	B	D	D	D	B	D	D	D	B	D	D	D	B
C07	BoSF1126	0		(b,d)	-	D	B	D	D	D	D	D	D	D	B	D	D	B	B	B	D	B	D	B	D	D	D	D	D	D	D	B	D	D	D	D	D	D	D	D	D	D	D	D	D	D	D	D	B
C07	BrSF0784	6.652	biased to Zhongshuang11	(b,d)	B	D	B	D	D	D	D	B	D	D	B	D	D	B	B	B	D	B	D	B	D	D	D	D	D	D	D	B	D	D	B	D	D	D	-	D	D	D	D	D	D	D	D	D	B
C07	BoSF2507	13.336		(a,h,b)	B	H	B	H	A	A	H	B	H	H	B	H	H	B	B	B	H	B	H	B	A	H	H	H	A	H	H	A	A	H	-	H	A	H	A	H	-	-	H	-	H	H	-	H	-
C07	BoSF1254	23.914		(a,c)	C	C	C	C	A	A	C	C	C	C	C	C	C	C	C	C	C	C	C	C	A	C	C	C	A	C	C	C	A	C	C	C	A	C	A	C	A	A	C	A	C	C	A	C	C
C07	BoSF2591	29.974		(a,c)	C	C	C	C	A	A	C	C	A	C	C	C	C	C	C	C	C	C	C	C	A	C	C	C	A	C	C	C	A	C	C	C	A	C	A	C	A	A	C	A	C	C	A	C	C
C07	ns331	43.52	biased to Zhongshuang11	(a,c)	C	A	C	C	A	A	A	C	A	C	C	C	C	C	C	A	C	C	C	A	A	C	C	C	A	C	C	C	A	C	C	C	A	C	A	C	A	A	C	A	A	C	A	C	A
C07	ns337	58.841	biased to Zhongshuang11	(a,c)	C	A	C	C	C	C	A	C	A	C	C	C	C	C	C	A	A	C	C	A	A	A	C	C	C	C	A	A	C	C	C	A	A	A	A	C	A	A	C	C	A	C	C	C	A
C07	ns326	65.263		(a,c)	C	A	C	C	C	A	A	C	A	C	C	C	C	C	C	A	A	C	C	C	A	A	C	C	C	C	C	C	C	C	C	A	A	C	A	C	A	A	C	C	C	C	C	C	A
C07	BoSF0455b	76.894		(a,c)	C	C	C	C	C	C	A	C	A	C	C	C	C	C	C	C	A	C	C	C	A	A	C	C	C	C	A	C	C	C	C	A	A	A	A	C	A	A	C	C	C	C	C	C	C
C07	BoSF2316	80.553		(a,c)	C	C	C	C	C	C	A	C	A	C	C	C	C	C	C	C	A	C	C	C	C	A	C	C	C	C	A	C	C	C	C	A	A	A	A	C	A	A	C	C	C	C	C	C	C
C08	BoSF1902	0		(a,h,b)	H	B	B	H	H	H	B	H	H	H	H	A	H	H	H	A	H	H	A	H	B	H	H	H	B	H	H	A	H	H	H	B	B	H	H	H	B	H	H	B	B	A	A	B	H
C08	BoSF1885	9.549	biased to No. 73290	(a,c)	C	C	C	C	C	C	C	C	C	A	C	A	C	C	C	A	C	C	C	C	A	C	C	C	C	C	C	C	-	C	C	C	C	C	C	C	C	C	C	C	C	A	A	C	C
C08	CB10092	12.533	biased to No. 73290	(a,h,b)	H	B	B	H	H	B	B	H	H	A	B	A	H	B	H	A	H	H	H	H	A	H	H	H	B	H	H	B	H	H	H	B	B	H	H	H	B	H	H	H	B	A	A	B	B
C08	CB10028	13.119	biased to No. 73290	(a,h,b)	H	B	B	H	H	B	B	H	H	-	H	A	H	B	H	A	H	H	H	H	-	H	H	H	B	H	H	B	H	H	H	B	B	H	H	H	B	H	H	H	B	A	A	B	B
C08	BN26A	18.65		(a,c)	-	C	C	C	C	C	C	C	C	A	C	A	A	C	C	A	C	A	C	C	A	C	C	A	-	C	C	A	C	C	A	C	C	C	C	C	C	C	C	C	C	A	A	C	C
C08	sR05795	19.585		(a,h,b)	H	B	H	H	H	B	B	H	H	A	B	A	A	B	H	A	H	A	H	H	A	H	H	A	H	H	H	A	H	H	H	B	B	H	H	H	B	H	H	H	B	A	A	B	B
C08	CN79	19.826		(a,h,b)	H	B	H	-	H	B	B	H	H	A	B	A	A	B	H	A	H	A	H	H	A	H	H	A	H	H	H	A	H	H	H	B	B	H	H	H	B	H	H	H	B	A	A	B	B
C08	BnEMS0606	22.584		(a,h,b)	H	B	H	-	H	-	B	H	H	A	-	A	H	B	H	A	-	-	H	H	-	H	-	A	H	H	H	A	H	H	-	B	B	H	H	H	B	H	H	H	H	A	A	B	H
C08	BoSF0448	27.547		(b,d)	D	B	D	B	D	B	B	D	D	D	B	D	D	B	D	D	D	D	D	D	D	D	B	D	D	D	D	B	D	D	D	B	B	D	D	D	B	D	D	D	D	D	D	B	D
C08	BoSF1064	28.036		(a,h,b)	H	B	H	B	H	B	B	H	H	A	B	A	A	B	H	A	H	A	H	H	A	H	H	A	H	A	A	B	H	H	H	B	-	H	H	H	B	H	H	H	H	A	A	B	H
C08	BoSF0365	31.655		(a,h,b)	A	B	H	B	H	B	B	H	H	A	B	A	A	B	H	A	H	H	H	H	A	H	B	A	H	A	A	A	H	H	-	B	B	H	H	H	H	H	H	H	H	A	A	B	H
C08	BnEMS1070	34.019		(a,h,b)	-	-	H	B	H	B	-	-	H	A	B	A	A	B	H	A	-	H	H	H	A	H	B	A	H	H	A	H	H	H	H	B	B	-	-	A	-	H	H	H	H	B	A	B	H
C08	CB10179	41.447		(a,h,b)	A	B	H	B	H	B	H	H	H	A	B	H	A	B	H	A	H	H	H	A	A	H	B	A	H	-	A	B	H	H	H	H	A	B	H	H	H	A	H	H	H	A	A	H	A
C08	BrSF0356	43.723		(a,h,b)	A	B	H	B	H	B	H	H	H	A	B	H	A	B	H	A	H	H	H	A	A	H	B	A	H	A	A	A	A	H	H	H	A	B	H	H	H	A	H	H	H	A	A	H	A
C08	BoSF1222	49.469		(a,h,b)	A	H	H	H	B	H	H	H	H	A	H	H	A	B	H	A	H	H	H	A	A	H	B	A	A	A	H	A	H	H	H	H	A	B	H	H	H	A	H	H	H	A	H	A	A
C08	cnu296	52.716		(a,h,b)	A	H	H	B	H	B	H	H	H	A	H	H	A	B	H	A	H	H	H	A	B	H	-	A	A	A	H	B	H	H	H	H	A	B	H	H	H	A	H	H	H	A	H	A	A
C08	BoSF2616	54.878		(a,h,b)	A	H	H	B	H	B	H	H	H	A	H	H	A	B	H	A	H	H	H	A	B	H	B	A	A	A	H	B	H	H	H	H	A	B	H	H	H	A	H	H	H	B	H	A	A
C08	BoSF2347	61.853	biased to No. 73290	(a,h,b)	A	H	H	B	H	B	H	H	H	A	H	H	H	B	H	H	B	H	H	A	A	H	B	A	A	A	H	H	H	H	H	H	A	B	-	H	H	-	H	H	H	H	H	H	-
C08	BoSF2103	62.98	biased to No. 73290	(a,h,b)	A	B	B	B	A	B	B	A	A	B	B	B	A	B	B	B	B	B	B	B	H	B	B	B	B	A	A	H	A	A	A	B	B	A	A	A	B	A	A	A	B	H	H	B	B
C08	BoSF1926	72.102		(a,h,b)	A	H	B	B	-	B	H	H	H	A	H	H	H	B	A	H	B	H	H	A	B	H	B	A	A	A	H	A	H	B	H	H	A	B	H	H	H	H	H	H	H	H	H	A	A
C08	BnEMS0020	78.465	biased to No. 73290	(a,h,b)	A	B	B	B	A	-	B	H	H	A	H	-	H	B	A	H	-	H	H	A	-	H	B	A	H	A	H	A	H	B	H	H	H	B	H	H	H	H	H	H	H	H	H	A	H
C08	BoSF2290	85.052		(a,h,b)	A	B	B	B	H	B	B	H	H	A	-	-	H	B	A	A	B	H	H	A	A	B	B	H	H	H	H	A	H	B	H	H	A	B	H	H	A	H	H	H	H	H	H	A	H
C08	BoSF0023	96.498		(a,h,b)	A	B	B	B	H	H	B	H	H	A	A	H	H	H	A	A	H	H	H	A	B	B	B	H	H	H	B	H	H	B	H	B	A	B	H	H	A	H	H	-	H	H	H	A	H
C08	BoSF0858	100.944	biased to No. 73290	(a,c)	A	C	C	C	A	C	C	C	C	A	A	C	C	C	A	C	C	C	C	A	C	C	C	C	C	C	C	C	C	C	A	C	A	C	C	C	A	C	C	C	C	C	C	A	C
C08	BoSF2163	108.089		(b,d)	D	D	D	D	B	B	D	D	B	D	D	D	D	D	D	D	D	D	D	D	D	B	B	D	D	B	B	B	D	B	D	D	D	B	D	D	D	D	D	D	D	B	D	D	B
C08	BoSF2646	114.172		(a,h,b)	-	H	H	H	B	H	H	B	B	H	A	H	H	H	A	H	H	A	H	A	A	B	B	H	H	B	B	A	H	B	H	B	H	B	H	A	H	H	H	H	H	B	H	H	-
C08	CB10053	115.297		(a,h,b)	H	H	H	B	H	H	B	B	H	A	A	H	H	H	A	H	H	A	H	A	A	B	B	H	H	B	B	A	H	B	H	B	H	B	H	A	H	H	H	H	H	B	H	H	B
C08	BoSF0521	115.769		(a,c)	C	C	C	-	C	C	C	C	C	A	A	C	C	C	A	C	C	A	C	A	A	C	C	C	C	C	C	A	C	C	-	C	C	C	C	A	C	C	C	C	C	C	C	C	C
C08	BoSF1481	116.066		(b,d)	D	D	D	B	D	D	B	B	D	D	D	D	D	D	D	D	D	D	D	D	D	B	B	D	D	-	-	D	D	B	D	-	D	B	D	D	D	D	D	D	D	B	D	D	B
C08	BoSF2274	116.84		(a,h,b)	H	H	H	B	H	H	B	B	H	A	A	H	H	H	A	H	H	A	H	A	A	B	B	H	H	B	B	B	H	B	H	B	H	B	H	A	H	H	H	H	H	B	H	H	B
C08	BoSF0586	118.163		(a,h,b)	H	H	H	B	H	H	B	B	H	A	A	H	H	H	A	H	A	A	H	A	B	B	B	H	H	B	B	-	H	B	H	B	H	B	H	A	H	H	H	H	H	B	B	H	B
C08	cnu117	119.41		(b,d)	-	-	D	B	D	D	B	B	D	D	D	D	D	D	D	D	D	D	D	D	D	B	B	D	D	B	B	B	D	-	D	B	D	B	D	D	D	D	D	D	D	B	D	D	B
C08	BoGMS0456	121.691		(a,h,b)	H	H	H	-	H	-	B	B	H	A	-	-	H	H	A	H	-	-	H	-	-	B	-	-	H	B	B	-	H	B	-	B	H	B	H	A	H	H	H	H	A	-	B	H	B
C08	BoGMS1419	127.71		(a,h,b)	H	H	H	-	B	H	B	H	H	A	A	-	H	H	A	H	A	H	H	A	A	B	H	B	B	B	H	B	H	B	H	B	H	B	-	A	-	H	H	B	H	B	B	H	B
C08	ns067	138.537	biased to No. 73290	(b,d)	D	B	D	B	D	B	B	B	D	D	D	D	D	D	D	B	D	D	D	D	D	B	B	D	D	B	B	B	D	B	D	B	D	B	D	D	B	D	D	D	D	B	B	D	B
C09	ns049	0	biased to No. 73290	(b,d)	D	B	D	D	D	B	B	D	B	D	B	B	D	B	D	D	D	B	D	D	D	B	B	B	D	D	D	B	D	D	D	D	B	D	B	D	B	D	D	D	D	D	B	D	B
C09	BrSF0369	4.799		(a,c)	A	C	A	A	A	C	C	C	C	C	C	C	C	C	C	C	C	C	C	A	C	C	C	C	C	C	C	C	A	C	C	C	C	C	C	C	C	C	A	C	A	C	C	A	C
C09	BoSF0483	8.329		(a,h,b)	A	H	A	A	A	B	B	B	B	H	B	B	H	B	H	H	H	B	H	A	B	B	B	H	H	H	H	B	A	H	H	H	B	B	B	H	H	H	A	B	H	H	B	A	B
C09	BrSF0425	11.585		(a,h,b)	A	H	A	A	A	B	B	H	B	H	B	B	H	B	H	H	H	B	H	A	B	B	B	B	H	H	H	B	A	H	H	H	B	B	B	H	H	H	A	H	A	H	B	A	B
C09	BoSF0185b	12.488	biased to No. 73290	(b,d)	D	-	D	D	D	B	-	B	B	D	B	B	D	B	D	D	B	B	D	B	B	B	B	B	D	D	D	B	D	D	D	D	B	B	B	D	-	D	D	D	B	D	B	D	-
C09	BoSF0185a	12.692		(a,h,b)	A	-	A	A	A	B	-	B	B	H	B	B	H	B	H	H	-	B	B	B	B	B	B	B	H	H	H	B	A	H	H	H	B	B	B	H	-	H	A	H	-	H	B	A	-
C09	P157	13.911	biased to No. 73290	(b,d)	D	D	D	D	D	B	B	B	B	D	B	B	D	B	D	D	D	B	D	D	B	B	B	B	D	D	D	B	D	D	D	D	B	B	B	D	D	D	D	B	D	D	B	D	B
C09	Ol12A04	14.944		(b,d)	D	D	D	D	D	B	B	B	B	D	B	B	D	B	D	D	D	B	D	D	B	B	B	B	D	-	D	B	D	D	D	D	B	B	B	D	D	D	D	B	D	D	B	D	D
C09	BoSF2393	27.476		(a,h,b)	H	H	H	H	H	B	-	H	B	H	H	H	H	B	B	B	H	B	H	H	B	B	B	B	H	H	H	B	A	B	H	H	B	B	H	H	-	H	A	B	A	H	B	A	B
C09	BrSF0436	29.311		(a,h,b)	A	B	A	H	A	B	B	H	B	H	H	H	H	B	B	B	H	B	H	H	B	B	B	B	H	H	H	B	A	H	H	H	B	B	H	H	A	A	A	B	A	H	B	A	B
C09	BoSF1647	30.097		(b,d)	D	B	D	D	D	B	B	D	B	D	D	D	D	B	B	-	D	-	D	D	B	B	B	B	D	D	D	-	D	D	D	D	B	B	D	D	D	D	D	B	D	D	B	D	B
C09	BrSF0040b	32.917		(a,h,b)	A	H	H	H	A	B	B	H	B	H	H	H	H	B	B	B	H	B	H	H	B	B	B	B	H	H	H	B	A	H	H	A	B	B	H	B	A	H	A	B	H	H	B	A	B
C09	BoSF1817	33.906		(a,h,b)	A	H	H	H	A	B	B	H	B	H	H	H	H	B	B	B	H	B	H	H	B	B	-	B	H	H	A	B	A	H	H	A	B	B	H	B	A	H	A	B	H	H	B	A	B
C09	BoSF1788	34.64		(b,d)	D	D	D	D	D	B	B	D	B	D	D	D	D	B	B	B	D	B	D	D	B	B	B	B	D	D	D	B	D	D	D	D	B	B	D	B	D	D	D	B	D	D	B	D	B
C09	BrSF1008	35.234		(a,c)	A	C	C	C	A	C	C	C	C	C	C	C	C	C	C	C	C	C	C	C	C	C	C	C	C	C	A	C	A	C	C	A	C	C	C	C	A	C	A	C	C	C	C	A	C
C09	BoGMS1561	35.661		(b,d)	-	D	D	D	-	-	B	D	B	D	D	D	D	B	B	B	D	B	D	D	B	B	B	-	D	D	D	-	D	D	-	D	B	B	D	B	D	-	D	B	D	D	B	D	B
C09	BoSF1810	36.411		(a,h,b)	A	H	H	H	A	B	B	H	B	H	H	H	H	B	B	B	H	B	H	H	B	B	B	B	H	H	A	B	A	H	H	A	B	B	H	B	A	H	A	H	H	H	B	A	B
C09	BoSF1872	39.186		(a,h,b)	A	H	H	H	A	B	B	H	B	H	H	A	H	B	B	H	H	B	H	H	B	H	B	B	H	H	A	B	A	H	H	A	B	B	H	B	A	H	A	B	H	H	B	A	B
C09	BoSF1976	40.485		(a,h,b)	A	A	H	H	A	B	B	H	B	H	H	A	H	B	B	H	H	B	H	H	H	H	B	B	H	H	A	B	A	H	H	A	B	B	H	B	A	H	A	B	H	H	H	A	B
C09	es-b51-2	40.862		(b,d)	D	D	D	D	D	B	B	D	B	D	D	D	D	B	B	D	D	B	D	D	D	D	B	B	D	D	D	B	D	D	D	D	B	B	D	B	D	D	D	-	D	D	D	D	B
C09	BoSF1228	41.432		(a,h,b)	A	A	H	H	A	B	B	H	B	H	H	A	H	B	B	H	H	B	H	H	H	H	B	B	H	H	A	B	A	H	H	A	B	B	H	H	A	H	A	B	H	H	H	A	B
C09	BoSF2748	42.371		(b,d)	D	D	D	D	D	D	D	D	D	D	D	D	D	B	B	D	D	B	D	D	D	D	B	B	D	D	D	B	D	D	D	D	B	B	D	B	D	D	D	B	D	D	D	D	B
C09	BnGMS0213a	44.008		(a,h,b)	A	A	H	H	A	B	B	H	B	H	H	A	H	H	H	H	H	B	H	H	A	H	H	H	H	H	A	A	A	H	H	A	B	B	H	B	A	H	A	H	H	H	H	A	B
C09	BoSF0948	44.569		(b,d)	D	D	D	D	D	B	B	D	B	D	D	D	D	B	B	D	D	B	D	D	D	D	B	B	D	D	D	B	D	D	D	D	B	B	D	B	D	D	D	B	D	D	D	D	B
C09	BoSF2578	47.309		(b,d)	D	D	D	D	D	B	B	D	B	D	D	D	D	B	B	D	D	B	D	D	B	D	B	B	D	D	D	B	D	D	D	D	B	B	D	B	D	B	D	B	D	D	D	D	B
C09	BoSF0980	55.379		(a,h,b)	B	A	-	-	-	B	B	H	B	H	H	A	H	H	H	-	-	B	H	H	A	H	H	H	H	H	H	-	A	B	B	A	B	B	H	B	A	B	A	B	A	A	H	A	B
a: “A” indicates marker phenotype that is the same as that of Zhongshuang11; “B” indicates marker phenotype that is the same as that of No. 73290; “C” indicates marker phenotype that is not Zhongshuang11 type; “D” indicates marker phenotype that is not No. 73290 type; “H” indicates marker phenotype of the heterozygote; and a minus sign (-) indicates that the allele is unknown (missing).
[truncated: 139 more columns]

## Sheet: Table S5
Table S5 Identified QTLs for seed weight and silique length
Identified-QTL	Linkage group	LOD	R2 (%)	Peak position	Confience interval （2-LOD）	Additive effect	Significance of linkage	Reproducibilitya	Experiments code	Tissue
qSW.A01-1	A01	5.51831	1.8111	32.31	31.2-34.1	-0.777	Significant	Overlapping	W11F2:3	main raceme
qSW.A01-2	A01	4.7957	1.7008	32.31	31.3-35.2	-0.7414	Significant	Overlapping	W11F2:3	whole-plant
qSW.A01-3	A01	3.26151	6.6778	43.91	42.8-50.9	-0.2077	Suggestive	Overlapping	W10F2:3	raceme branch
qSW.A01-4	A01	3.46983	6.1883	43.91	42.9-49.4	-0.2201	Suggestive	Overlapping	W10F2:3	whole-plant
qSW.A01-5	A01	2.68646	6.7127	43.91	42.1-54.1	-0.1699	Suggestive	Overlapping	W11F2:3	raceme branch
qSW.A01-6	A01	3.71721	0.7879	145.31	143.2-146.3	0.6074	Suggestive	Overlapping	W11F2:3	main raceme
qSW.A01-7	A01	3.73457	1.7377	145.31	142.2-147.3	0.5932	Suggestive	Overlapping	W11F2:3	raceme branch
qSW.A03-1	A03	6.22356	15.0953	54.21	54.0-55.5	0.419	Significant	Non-overlapping	W09F2	main raceme
qSW.A03-2	A03	3.4	11.06	79.81	78.8-81.5	0.346	Suggestive	Overlapping	W10F2:3	raceme branch
qSW.A03-3	A03	2.9512	9.0773	79.81	77.9-81.5	0.3324	Suggestive	Overlapping	W10F2:3	whole-plant
qSW.A04-1	A04	3.9711	0.6705	76.01	74.6-77.9	0.5936	Suggestive	Overlapping	W11F2:3	main raceme
qSW.A04-2	A04	3.78448	2.471	76.01	75.0-76.0	0.5697	Suggestive	Overlapping	W11F2:3	whole-plant
qSW.A07-1	A07	3.5588	11.6498	75.51	68.1-77.7	-0.2124	Suggestive	Overlapping	W11F2:3	whole-plant
qSW.A07-2	A07	2.63655	4.0179	76.91	55.5-77.7	0.1595	Suggestive	Overlapping	W10F2:3	raceme branch
qSW.A07-3	A07	2.63655	4.1821	76.91	67.5-77.7	0.3023	Suggestive	Overlapping	W11F2:3	main raceme
qSW.A08-1	A08	3.99063	1.9	14.81	11.3-18.0	-0.0057	Suggestive	Overlapping	W11F2:3	raceme branch
qSW.A08-2	A08	3.99063	1.1246	14.81	11.2-17.8	0.005	Suggestive	Overlapping	W11F2:3	whole-plant
qSW.A08-3	A08	4.92373	13.0939	25.91	21.5-27.4	0.2827	Significant	Overlapping	W10F2:3	whole-plant
qSW.A08-4	A08	2.72118	4.3943	26.91	22.5-31.7	0.5074	Suggestive	Overlapping	W09F2	main raceme
qSW.A08-5	A08	5.10818	7.5035	26.91	21.7-27.4	0.4391	Significant	Overlapping	W10F2:3	raceme branch
qSW.A09-1	A09	3.50889	27.8173	30.61	28.8-36.9	-0.2354	Suggestive	Overlapping	W11F2:3	raceme branch
qSW.A09-2	A09	4.10781	22.8507	31.61	25.9-36.9	-0.212	Suggestive	Overlapping	W11F2:3	whole-plant
qSW.A09-3	A09	4.00365	18.5808	32.61	26.5-36.9	-0.1825	Suggestive	Overlapping	W11F2:3	main raceme
qSW.A09-4	A09	4.23801	18.6821	32.61	26.5-36.9	-0.2121	Significant	Overlapping	X11F2:4	whole-plant
qSW.A09-5	A09	5.31867	23.9697	33.61	26.8-36.9	-0.2737	Significant	Overlapping	W10F2:3	main raceme
qSW.A09-6	A09	4.4268	15.1344	33.61	28.5-38.4	-0.1739	Significant	Overlapping	X11F2:3	main raceme
qSW.A09-7	A09	4.63729	18.2215	33.61	26.9-36.9	-0.1994	Significant	Overlapping	X11F2:4	raceme branch
qSW.A09-8	A09	7.66878	18.9232	41.31	41.0-49.0	-0.2	Significant	Overlapping	X11F2:4	main raceme
qSW.A09-9	A09	6.04779	15.034	42.31	41.6-49.0	-0.1635	Significant	Overlapping	W10F2:3	raceme branch
qSW.A09-10	A09	6.01958	14.6141	42.31	41.3-51.8	-0.173	Significant	Overlapping	X11F2:4	whole-plant
qSW.A09-11	A09	7.11326	16.4485	43.31	42.8-49.4	-0.1713	Significant	Overlapping	W10F2:3	whole-plant
qSW.A09-12	A09	6.41886	15.7006	43.31	42.0-53.8	-0.1836	Significant	Overlapping	X11F2:4	raceme branch
qSW.A09-13	A09	10.0211	29.4841	43.61	40.6-48.8	-0.3089	Significant	Overlapping	W10F2:3	main raceme
qSW.A09-14	A09	3.37218	9.0823	43.61	40.6-53.8	-0.1251	Suggestive	Overlapping	W11F2:3	raceme branch
qSW.A09-15	A09	4.98666	16.8548	47.61	40.6-61.9	-0.1767	Significant	Overlapping	W11F2:3	main raceme
qSW.A09-16	A09	4.66116	15.4541	47.61	46.2-61.9	-0.1711	Suggestive	Overlapping	W11F2:3	whole-plant
qSW.A09-17	A09	2.77977	10.7779	54.81	53.8-62.6	-0.4492	Suggestive	Overlapping	W10F2:3	raceme branch
qSW.A09-18	A09	3.87996	15.5884	54.81	52.8-61.1	-0.5135	Suggestive	Overlapping	W10F2:3	whole-plant
qSW.A09-19	A09	2.65	11.86	54.81	52.8-67.6	-0.22	Suggestive	Overlapping	W09F2	main raceme
qSW.A09-20	A09	3.36784	67.1346	59.81	53.8-62.6	-0.4394	Suggestive	Overlapping	W11F2:3	raceme branch
qSW.A09-21	A09	9.27241	13.4304	86.31	84.3-88.2	0.3388	Significant	Non-overlapping	W10F2:3	main raceme
qSW.A09-22	A09	7.8554	7.874	105.31	103.6-119.3	0.2957	Significant	Overlapping	X11F2:4	main raceme
qSW.A09-23	A09	7.8337	9.309	105.31	98.3-119.3	0.3008	Significant	Overlapping	X11F2:4	raceme branch
qSW.A09-24	A09	7.26733	7.1729	105.31	98.3-119.3	0.2739	Significant	Overlapping	X11F2:4	whole-plant
qSW.A09-25	A09	6.85069	26.9291	109.31	98.3-119.3	0.5565	Significant	Overlapping	W10F2:3	whole-plant
qSW.A09-26	A09	5.84164	21.848	110.31	98.2-119.3	0.491	Significant	Overlapping	W10F2:3	raceme branch
qSW.A09-27	A09	9.03588	10.9977	111.31	110.8-119.3	0.3259	Significant	Overlapping	W11F2:3	main raceme
qSW.A09-28	A09	6.18016	10.3314	112.31	98.3-119.3	0.2863	Significant	Overlapping	W11F2:3	whole-plant
qSW.C02-1	C02	4.4051	1.9294	27.21	26.2-27.7	-0.918	Suggestive	Overlapping	W11F2:3	main raceme
qSW.C02-2	C02	3.61522	7.5787	27.21	26.2-27.8	-0.8246	Suggestive	Overlapping	W11F2:3	whole-plant
qSW.C06	C06	4.32047	3.3739	5.01	0.0-10.5	-0.1908	Significant	Non-overlapping	X11F2:4	main raceme
qSL.A04-1	A04	7.1176	5.8574	27.81	26.8-28.0	-8.6104	Significant	Non-overlapping	X11F2:3
qSL.A04-2	A04	7.15232	20.1376	37.51	35.6-39.5	-4.7734	Significant	Non-overlapping	X11F2:3
qSL.A06	A06	6.24526	9.0376	23.01	17.3-25.6	6.1939	Significant	Non-overlapping	X11F2:4
qSL.A09-1	A09	4.47237	54.3773	30.61	26.2-36.9	-6.1307	Significant	Non-overlapping	W09F2
qSL.A09-2	A09	5.92627	15.1632	41.31	41.3-48.6	-3.6413	Significant	Overlapping	W10F2:3
qSL.A09-3	A09	7.82502	19.5864	41.31	40.4-44.3	-4.2252	Suggestive	Overlapping	X11F2:3
qSL.A09-4	A09	4.25537	11.695	41.31	40.5-52.6	-3.1844	Significant	Overlapping	X11F2:4
qSL.A09-5	A09	5.26442	12.3392	43.61	43.4-49.6	-3.4188	Suggestive	Overlapping	W11F2:3
qSL.A09-6	A09	5.65936	11.712	51.61	48.6-52.6	1.1219	Significant	Overlapping	W10F2:3
qSL.A09-7	A09	4.85212	7.7794	52.81	50.6-59.4	3.3729	Significant	Overlapping	W09F2
qSL.A09-8	A09	15.42	9.9	103.31	102.9-119.3	3.5183	Significant	Overlapping	W10F2:3
qSL.A09-9	A09	10.0037	16.5639	119.31	98.3-120.3	9.8684	Significant	Overlapping	W09F2
qSL.C01-1	C01	6.5968	9.6643	40.21	34.4-47.2	-12.219	Significant	Overlapping	W09F2
qSL.C01-2	C01	2.55843	2.1092	40.21	36.6-46.9	-7.2619	Suggestive	Overlapping	W10F2:3
qSL.C01-3	C01	3.21594	2.951	40.21	37.7-49.5	-9.0405	Suggestive	Overlapping	W11F2:3
qSL.C02-1	C02	4.36821	7.7283	27.21	25.9-28.7	-9.7962	Significant	Non-overlapping	W10F2:3
qSL.C02-2	C02	4.08177	5.1074	35.91	31.6-42.2	-3.3693	Significant	Non-overlapping	W11F2:3
qSL.C02-3	C02	5.39679	6.3226	81.51	80.7-88.0	-4.5754	Significant	Non-overlapping	X11F2:3
a: “Overlapping” QTL represents the confidence interval (CI) overlapped at least half CIs for the QTLs detected in different experiments (e.g., 10-cM CI overlapping at least by 5cM). The remaining were the “non-overlapping” QTLs.

## Sheet: Table S6
Table S6 Molecular markers (within the target QTLs regions) used for association mapping.
Marker	Linkage group	Position (Mb)a	Characteristicb	Forward primers	Reverse primers	corresponding to unique QTL
BrSF6-1390	A09	29.0187	AM-specific	5'-CTCGGATCACGCTAAGCATT-3'	5'-TTCTCTTTCCCTTTTCAATTCC-3'	uq.A09-3
BrSF6-1511	A09	29.2516	AM-specific	5'-TGAAGGGTCTTTAATGGACAGC-3'	5'-AGGTGTGGGTGGTAAAGCAA-3'	uq.A09-3
BrSF6-1572	A09	29.3586	AM-specific	5'-ACACCGGATTTCATAGCTCG-3'	5'-TGCAGAAGACGAGTCCAGTG-3'	uq.A09-3
BrSF6-1595	A09	29.3972	AM-specific	5'-AAATGTGTTGAGGCCTCTGG-3'	5'-ATGCGATTTGAAGCATTTCT-3'	uq.A09-3
BrSF6-1964	A09	30.1163	AM-specific	5'-TGTCAGAATTTCACCGTCTCTC-3'	5'-GAGCACTGAAACAGCGAACC-3'	uq.A09-3
BrSF6-2025	A09	30.227	AM-specific	5'-TTGTTCCTAACAAACGGAAAA-3'	5'-AAAAGAAACAGCCCAGCTCA-3'	uq.A09-3
BrSF0358	A09	30.2789	LM and AM	5'-TCGCGAGGAATAGAACGAAT-3'	5'-GGAACCTTCTCGATGGTTTTT-3'	uq.A09-3
BnSF566-274	A09	30.3422	LM and AM	5'-GGCGAACAAGAAACCGATTA-3'	5'-TTCCGAATTAAACCGCAAAC-3'	uq.A09-3
BrSF6-2245	A09	30.6002	LM and AM	5'-GAGGAAAGAGTTGCCGTTTG-3'	5'-CTGCTCTCAAACCACTGCAC-3'	uq.A09-3
BrSF0353	A09	30.6822	LM and AM	5'-TTGACATTGGAGAATTGGCA-3'	5'-ACAAGTACGTCGGCTCAAGG-3'	uq.A09-1
BrSF6-2387	A09	30.8213	AM-specific	5'-AAAATAACAATATGAAAGCCAAAAC-3'	5'-GGATGATTTCGTCGTCTGGT-3'	uq.A09-1
BrSF6-2389	A09	30.823	LM and AM	5'-TCAACTTGACATGTTCACTAATAGTTT-3'	5'-CAATAGACACGGAAATGGGC-3'	uq.A09-1
BrSF0250a	A09	30.8505	LM and AM	5'-ATTTGCAACGGTCAAAACAA-3'	5'-CCATGTGAGAAAACCATCTCC-3'	uq.A09-1
BrSF0250b	A09	30.8505	LM and AM	5'-ATTTGCAACGGTCAAAACAA-3'	5'-CCATGTGAGAAAACCATCTCC-3'	uq.A09-1
BrGMS0025	A09	31.0345	AM-specific	5'-CTTTCTCCTCTGTTTTCGCTTC-3'	5'-ATTTCGTCGCTAACTCATCACC-3'	uq.A09-1
BnSF699-187	A09	31.0728	AM-specific	5'-GGTGAATAGGGCAAAACCAA-3'	5'-GGCATGGTCGTATGAACAAA-3'	uq.A09-1
BrSF6-2562	A09	31.1901	LM and AM	5'-TGTTTCCCCTATATATTTATTTGTGGT-3'	5'-TCAAAATAACAACCCATTCCA-3'	uq.A09-1
BrSF6-104	A09	26.15		5'-AAGATCTCTCAAATGTACGCCA-3'	5'-TCTCAAACCGAAGACAAAACAA-3'	uq.A09-3
BrSF6-271	A09	26.57		5'-ACGTGGCGACAATACCTTTC-3'	5'-AAAACGCAATCGGCTATACG-3'	uq.A09-3
BrSF6-640	A09	27.38		5'-CAAAATACTCTCGGTCCCCA-3'	5'-CATTTGATATAAATTCAAAAAGAAGGA-3'	uq.A09-3
BrSF6-1006	A09	28.1654		5'-TGGTCATCTCAAAGACACTTCC-3'	5'-AAGGTTCCTCGCAATCTGAC-3'	uq.A09-3
BrSF6-1341	A09	28.9206		5'-GGCTTCATGGTACCAAATTGT-3'	5'-ATGGGCTGGAGTTGATTTCT-3'	uq.A09-3
BrSF6-1380	A09	29.0021		5'-ACGATGAGAAACGAAATCGG-3'	5'-ACAAACTCCACTCGCCACTC-3'	uq.A09-3
BrSF6-1382	A09	29.003		5'-AGGTGGTTACAGGGCTGATG-3'	5'-GGGGATATCCTCATAGGCGT-3'	uq.A09-3
BrSF6-1410	A09	29.054		5'-CGCACAGGAGAACAATCAGA-3'	5'-GAGAAACGACGGTGGTGATT-3'	uq.A09-3
BrSF6-1449	A09	29.1412		5'-TTAGAAGAACCGGCATTGCT-3'	5'-GAGTACAGATCCAGAGCGGG-3'	uq.A09-3
BrSF6-1460	A09	29.1595		5'-CTGAAAATGGCTTGTGGGTT-3'	5'-CGCTGGCAGATAACTCCTTC-3'	uq.A09-3
BrSF6-1484	A09	29.2048		5'-TATCTTGGGAATCACTGCCG-3'	5'-TCAAATTGGAGATGGAAGCC-3'	uq.A09-3
BrSF6-1508	A09	29.2491		5'-GAATGAGTGGGTCGTTCGTT-3'	5'-TTGTGAAATCAAAGCAAAAAGG-3'	uq.A09-3
BrSF6-1564	A09	29.3498		5'-TGATTTCCTTTCCTCTTGGC-3'	5'-TCATTGGTGATTTTGACCGA-3'	uq.A09-3
BrSF6-1565	A09	29.3517		5'-TCTCGAGACACAGACTGATGGT-3'	5'-CTTCAGCCATCTTCGAGACC-3'	uq.A09-3
BrSF6-1579	A09	29.3732		5'-ATCCTGAAAGCCAGTGATGG-3'	5'-AATCAAAGGCTTACACAAGGC-3'	uq.A09-3
BrSF6-1591	A09	29.3885		5'-AGGGAGAAACACATGCAACC-3'	5'-GGAACTACGTCTTACTTCTGCGA-3'	uq.A09-3
BrSF6-1594	A09	29.3969		5'-GAGAAAATGCTGGGGTGAAG-3'	5'-GCCTCAAAAGATCAATGGCT-3'	uq.A09-3
BrSF6-1596	A09	29.3989		5'-GGGGTGAAATATGGTTTTTGG-3'	5'-TGGCAAAAGATTCTTATTCTATTTCTT-3'	uq.A09-3
BrSF6-1597	A09	29.3991		5'-TTTTGAAAATGTCCCTTTAGTGG-3'	5'-CATTGATGAAAAATATGAATACTGAAG-3'	uq.A09-3
BrSF6-1605	A09	29.4175		5'-ATCGAGGATCGTCAATGGAT-3'	5'-TTCCACCAACTATTCCCCAG-3'	uq.A09-3
BrSF6-1606	A09	29.4263		5'-TAATATTGAAGGCCGGTTGG-3'	5'-CGATAAAGTAATTGCTCTTTGCAG-3'	uq.A09-3
BrSF6-1614	A09	29.4368		5'-CGCATCCTCTTTTGGTGATT-3'	5'-TTGTGGAGTTGCTTGGTGTC-3'	uq.A09-3
BrSF6-1638	A09	29.5032		5'-AGCGGGCTTCCATCATTAC-3'	5'-AACGTACCTTCTTCTTGGCG-3'	uq.A09-3
BrSF6-1642	A09	29.514		5'-TTCTCGAATCGGTTAATGGG-3'	5'-CCTGCAAAATGTATTGGGAG-3'	uq.A09-3
BrSF6-1654	A09	29.5211		5'-ATCGTCTTTCTTTGCTGCGT-3'	5'-CGCGCCTATAAATACACCAA-3'	uq.A09-3
BrSF6-1655	A09	29.5214		5'-AAAATTGACTGAGAAACCTAACCG-3'	5'-AACAAAAACTTGGTTTGGTGC-3'	uq.A09-3
BrSF6-1657	A09	29.5268		5'-ACCTGCGGAGAACATCAAAC-3'	5'-GAAAGCACACCCAGTATGGC-3'	uq.A09-3
BrSF6-1661	A09	29.5328		5'-CAACCCAACCCCATATCTCA-3'	5'-GCTGATCGACTTTACCCTGG-3'	uq.A09-3
BrSF6-1665	A09	29.536		5'-ATGCCCAAACCACACATTTT-3'	5'-AGCCATTTCTCTCCTCTTCG-3'	uq.A09-3
BrSF6-1666	A09	29.5362		5'-CTCTCCTCCTTGAACCATCG-3'	5'-CAACACGCTCGCAGTTTTTA-3'	uq.A09-3
BrSF6-1678	A09	29.5595		5'-TTCCTGCGTCATGGTCATAG-3'	5'-CTTTGGACCGATAGGCACTC-3'	uq.A09-3
BrSF6-1679	A09	29.5598		5'-CCTGATCAAATTAAGTTTTCCATGA-3'	5'-CGTCCAAAGACTGTAAACGC-3'	uq.A09-3
BrSF6-1698	A09	29.5989		5'-GACCGACTCTGAAGCAAGAAA-3'	5'-CATGGATCAGCTCCTTCTCA-3'	uq.A09-3
BrSF6-1704	A09	29.6104		5'-ACGTTGAGCTCAGGTTGCTT-3'	5'-TCGGTCTAGACAGTGGCAAA-3'	uq.A09-3
BrSF6-1707	A09	29.6112		5'-CGTGGGAAGGAGTAGCTGAG-3'	5'-CGACCAACTCTATCCCTCCA-3'	uq.A09-3
BrSF6-1713	A09	29.6262		5'-TCGTCAAAACCAAAAGAGGC-3'	5'-CGAAAGCAAACGCTAACTCC-3'	uq.A09-3
BrSF6-1719	A09	29.6385		5'-ATTTCGCCTTTGTGTTTTGG-3'	5'-TGGTTTCGGTATTTCCATCC-3'	uq.A09-3
BrSF6-1728	A09	29.6502		5'-GCCAGGACAGGCAAAGATTA-3'	5'-ATGCTCATGCACGTGAAGTC-3'	uq.A09-3
BrSF6-1742	A09	29.6772		5'-GGGCTGAGACACCAACATTT-3'	5'-CGATGAGGAAATCCAAGAACA-3'	uq.A09-3
BrSF6-1749	A09	29.6919		5'-GCTGCTTCCAATTTCAAAGG-3'	5'-GTTTCAGTCTCCGCCTTGAG-3'	uq.A09-3
BrSF6-1750	A09	29.6928		5'-GTGCTGTGCTGCATGCTATT-3'	5'-CTTTGTGGTGCTTTTGGGAT-3'	uq.A09-3
BrSF6-1758	A09	29.7118		5'-CACGAATTTAACAAGAGACATCCA-3'	5'-AAGAAAAGGGAAGACAGCCG-3'	uq.A09-3
BrSF6-1783	A09	29.7598		5'-CACCCTGAGGTGGAGTTTGT-3'	5'-GACTCCATGCTGGGATGAAT-3'	uq.A09-3
BrSF6-1792	A09	29.7806		5'-CCAACGCATCTCCTTACCAT-3'	5'-ATTTGTCCACGATAGAGGCG-3'	uq.A09-3
BrSF6-1802	A09	29.7939		5'-TCAAAAATGTCATCAATCATGC-3'	5'-TGTACGTGGTGTGTGTTTTGAA-3'	uq.A09-3
BrSF6-1813	A09	29.8117		5'-GCTTGATCGGAATCCTTCTG-3'	5'-AGGATTTGTGGGATCGTGAA-3'	uq.A09-3
BrSF6-1819	A09	29.8278		5'-GGGCTTGTTTTCGTTGTTTC-3'	5'-CACATTGATAGAATAAGCATAAAATGA-3'	uq.A09-3
BrSF6-1822	A09	29.8494		5'-TGACATTTGAAAAATGCTCTTAGAA-3'	5'-ATTTACACGCTCGGTTTCCA-3'	uq.A09-3
BrSF6-1826	A09	29.856		5'-TTTCTGCCTTTTCAGGGTTG-3'	5'-TACACCAAACCCCGTTATCC-3'	uq.A09-3
BrSF6-1838	A09	29.8732		5'-CTCGGCCAGATTTGGATAAA-3'	5'-TCCCTTTCTTTAAAGCTCCTTTC-3'	uq.A09-3
BrSF6-1849	A09	29.8823		5'-TGATTATATTGGTTCGGCTCG-3'	5'-TCGGAAAACCAATCCGAATA-3'	uq.A09-3
BrSF6-1863	A09	29.9008		5'-AGCACGTCAAGTTAATGGGG-3'	5'-CCTCACAATCTGGAATCGGT-3'	uq.A09-3
BrSF6-1866	A09	29.9055		5'-TCACATCGGTCATCGGAATA-3'	5'-GGATCGTAGCGGAAAAACAA-3'	uq.A09-3
BrSF6-1867	A09	29.9064		5'-CACCCGCATTCGTAAACTCT-3'	5'-TAAATCGCTTCAAACCGCTC-3'	uq.A09-3
BrSF6-1875	A09	29.9261		5'-TGAGTTGTGGACTTGTGGGA-3'	5'-ATATAATGTTCAAGGCGCGG-3'	uq.A09-3
BrSF6-1900	A09	29.9724		5'-TTGAGCCATGAGATAACTAGCA-3'	5'-TGCTTCAGCTCAATCAATGC-3'	uq.A09-3
BrSF6-1901	A09	29.9731		5'-GAGATGGTTAAAACGCGGAA-3'	5'-CCACACGAGAGCCTCTTCTC-3'	uq.A09-3
BrSF6-1908	A09	29.9924		5'-AGCTTCCTTGATGCGTTTGT-3'	5'-TGCCACGCTTTTATGTGTGT-3'	uq.A09-3
BrSF6-1920	A09	30.0396		5'-AATTGGGTGAAAAAGAAGACAA-3'	5'-TGATAATTCAGAGCCGGTCC-3'	uq.A09-3
BrSF6-1922	A09	30.0427		5'-AGGAGAAAGGGCCAAAACAT-3'	5'-TCGAAATCCGAGAAGCTGTT-3'	uq.A09-3
BrSF6-1923	A09	30.0439		5'-CTACCCACCTCCCAACAAAA-3'	5'-GGTGGAGATGAGGATGAGGA-3'	uq.A09-3
BrSF6-1930	A09	30.0572		5'-ACGGGTATTTGCGTTGTTTC-3'	5'-CACCTACTTGTTTCCATCCAA-3'	uq.A09-3
BrSF6-1933	A09	30.0643		5'-AAAACTTGTAAGATATTGGATGGAA-3'	5'-AGAGATCTGATGTGGGCTGG-3'	uq.A09-3
BrSF6-1937	A09	30.0691		5'-ATTCTGGGGTTGAAAGGGTT-3'	5'-CCAGATTCCAGCATTCCATT-3'	uq.A09-3
BrSF6-1943	A09	30.0847		5'-GGTGAACCGAAGGATCAAGA-3'	5'-CTCTCCATCTCTGCTTTGGG-3'	uq.A09-3
BrSF6-1949	A09	30.0896		5'-CTACTCTCGGCCCATTATGC-3'	5'-GCGTTTGTGACGTACGAGAA-3'	uq.A09-3
BrSF6-1952	A09	30.0996		5'-CTTGATTGTGTTGGTGGTGG-3'	5'-TCCGTCTAATCTTCTGCCGT-3'	uq.A09-3
BrSF6-1962	A09	30.1098		5'-TCGCCTCTCCATACTTGCTT-3'	5'-ATGAGCCGAATTGACCTTTG-3'	uq.A09-3
BrSF6-1968	A09	30.1214		5'-GTCGTTATGACAAGCAGGCA-3'	5'-TTCCTACGCCACCAAGTACC-3'	uq.A09-3
BrSF6-1983	A09	30.1575		5'-GTAACGGCACCGTCAAGTCT-3'	5'-ACGGAGCTGCTTTGATCTGT-3'	uq.A09-3
BrSF6-2014	A09	30.2032		5'-CGAGTTGATGCAACAGTAATCC-3'	5'-TAATTAAACGAGGCCTTGCG-3'	uq.A09-3
BrSF6-2017	A09	30.2075		5'-TCACACACACACTCTCTCCCTC-3'	5'-AGCATGAACACAACACACCG-3'	uq.A09-3
BrSF6-2024	A09	30.2251		5'-GTCTTTTGATGCACGTTTGG-3'	5'-CTCTGATCCAGCGAATGTCA-3'	uq.A09-3
BrSF6-2038	A09	30.2572		5'-GGCAGAGAGAGAAGAACGAAA-3'	5'-TGGATCCAAGACGTCAATTTT-3'	uq.A09-3
BrSF6-2042	A09	30.2647		5'-TGAATTCGTTTGGAATGATTTA-3'	5'-TGTTTGGCCTTTCCTTTTTC-3'	uq.A09-3
BrSF6-2045	A09	30.2701		5'-AAGCCGATTTAATTTGGATTGA-3'	5'-TGGGTTCATGACAAATGGAG-3'	uq.A09-3
BrSF6-2051	A09	30.2876		5'-ACCGGACCTCACGTCAGTAA-3'	5'-TCACTACACGTACGGACACACA-3'	uq.A09-3
BrSF6-2065	A09	30.3049		5'-CTTTGCAAGAATTTGCCCAT-3'	5'-TCCAAACGAAGACAAAGCCT-3'	uq.A09-3
BrSF6-2112	A09	30.3761		5'-CGTTTTAACCCTTTGGCTCA-3'	5'-AAATAACTGGTCCCCTCAAAA-3'	uq.A09-3
BrSF6-2139	A09	30.4158		5'-TGGTGCATGCTTTACGTACC-3'	5'-CTAGATTTTGATCCGCACGC-3'	uq.A09-3
BrSF6-2149	A09	30.4487		5'-CCCCGAGTGTATCCAATAGC-3'	5'-CAACATCAAACGGGTAACCA-3'	uq.A09-3
BrSF6-2150	A09	30.4516		5'-TGTTTTAATTTATGTGTTTCTGCCA-3'	5'-CGGTTCTGGGTACGTGAATC-3'	uq.A09-3
BrSF6-2154	A09	30.4556		5'-ATGGCGTCTTGGTTCTTTTG-3'	5'-ATGGAACAGCATCCCACTTC-3'	uq.A09-3
BrSF6-2165	A09	30.471		5'-CCTCCCAAACCAAGCAAATA-3'	5'-TCTCAGCGACTCAACCATTCT-3'	uq.A09-3
BrSF6-2170	A09	30.4821		5'-AATACCACTCATGAAGCCGC-3'	5'-GGGTTCCATCTTCTTCTCCC-3'	uq.A09-3
BrSF6-2223	A09	30.575		5'-CATTGCAGCTGGAGATTCCT-3'	5'-TTGCTCATTGTTTAGAACTCTTGG-3'	uq.A09-3
BrSF6-2264	A09	30.6406		5'-GCTTCGTTAACTCTGCCGTC-3'	5'-CATTGCAAGCACTGAGAGGA-3'	uq.A09-1
BrSF6-2308	A09	30.7076		5'-AAATGAATGGCTTGAGGACG-3'	5'-AAAATTTGGTGTATATGGAAAGCA-3'	uq.A09-1
BrSF6-2309	A09	30.7087		5'-GAAGACCTTCCCCAATCTCC-3'	5'-TTTGCAATCCCCTACATACAA-3'	uq.A09-1
BrSF6-2311	A09	30.7112		5'-TTGGTGTGTGCTTTGGTTTC-3'	5'-GTTGCTTGCCAACATACGAC-3'	uq.A09-1
BrSF6-2312	A09	30.7116		5'-AAGCAACCCAATTGGAAACA-3'	5'-GGGACTGAGAAGGGAGAACC-3'	uq.A09-1
BrSF6-2317	A09	30.7203		5'-ATATTTCGGTTTGCTGTCCG-3'	5'-GATGACGTGTGTGTTGAGAGC-3'	uq.A09-1
BrSF6-2321	A09	30.7264		5'-CACGTTGGAGAGGTATCGAAG-3'	5'-CATCAAAGCAAAGAGGCTGA-3'	uq.A09-1
BrSF6-2326	A09	30.7333		5'-CGGCGGGAGTAGAGTAAGAA-3'	5'-CCGATAAGCCTCCGTTGTAA-3'	uq.A09-1
BrSF6-2351	A09	30.7574		5'-TTTTGAAAAACGGCTTGGAG-3'	5'-TGCATTTGACTGAAAGTGGG-3'	uq.A09-1
BrSF6-2359	A09	30.7725		5'-TGTGCATTCTCGTCGGTATC-3'	5'-ACTGCCCTGCTGTGAAAGAC-3'	uq.A09-1
BrSF6-2374	A09	30.7995		5'-AATAAATTTTGGCCCGCTTT-3'	5'-ATCATTACAACCAAACCGCC-3'	uq.A09-1
BrSF6-2380	A09	30.8108		5'-TCACCAGCTCAACTGTTTGG-3'	5'-AACGTTCAAGCGGAATTGTC-3'	uq.A09-1
BrSF6-2381	A09	30.811		5'-AAAGGACAATTCCGCTTGAA-3'	5'-GAAAAACAATGCATTTACGATCA-3'	uq.A09-1
BrSF6-2398	A09	30.8306		5'-CGGTGTCAACAAAATCTTCATC-3'	5'-CGGATTCTCGGTTGGATATG-3'	uq.A09-1
BrSF6-2400	A09	30.8395		5'-CACCCACAAACTTGCTTTGA-3'	5'-CGTTTGGGCTTTTATGTTGG-3'	uq.A09-1
BrSF6-2409	A09	30.848		5'-CTTCAACATCAGTCCAGCGA-3'	5'-GTGCAATGTCTCTGGGGTTC-3'	uq.A09-1
BrSF6-2413	A09	30.8507		5'-TTTGCTTGGAATCAAAATTCTTT-3'	5'-AGCTTCAAATCAGCGGAGAA-3'	uq.A09-1
BrSF6-2428	A09	30.8786		5'-TTTGGTTAAAGCCGGTTCTG-3'	5'-ATTTACCCAACGGTGATGGA-3'	uq.A09-1
BrSF6-2430	A09	30.8789		5'-CCATCACCGTTGGGTAAATC-3'	5'-GCTACGTACTCCATCGCCTT-3'	uq.A09-1
BrSF6-2433	A09	30.8943		5'-TCAGGTCCGAATCTAGTGTACG-3'	5'-CGGGTTTTGGATTCGAGTAA-3'	uq.A09-1
BrSF6-2438	A09	30.9047		5'-TGATGATTTCGGCAACTTAATC-3'	5'-CAAAATGCTCAAAATTTCCTTTT-3'	uq.A09-1
BrSF6-2470	A09	30.9812		5'-GAGCTAGGAAGCACAATCGG-3'	5'-CCATGGTTCTGTTTTGTTGC-3'	uq.A09-1
BrSF6-2471	A09	30.9824		5'-CTCGGATCTGGCTTCTCAAC-3'	5'-AACGTCCTAACAAACCGACG-3'	uq.A09-1
BrSF6-2474	A09	30.9887		5'-TTTTGTTCTATTCCGGTCTGG-3'	5'-ACCACTTTGGTTGGCACTTT-3'	uq.A09-1
BrSF6-2479	A09	30.9976		5'-CCAAACACAACACTTAGCCG-3'	5'-CAGTAAACATAATAAAAATGAATGCAA-3'	uq.A09-1
BrSF6-2485	A09	31.0156		5'-AAATTTCCAGACTGAGCGTTTT-3'	5'-TGGAATTCTTTTTACTCAGCACA-3'	uq.A09-1
BrSF6-2501	A09	31.0609		5'-GCAATTGCAAAAACAACACAA-3'	5'-AATCTTTGCCTCCACCATTG-3'	uq.A09-1
BrSF6-2508	A09	31.0729		5'-GGGTCCGTCCTCCTCTCTTA-3'	5'-TGCACATGCGAAAGAAGAAA-3'	uq.A09-1
BrSF6-2517	A09	31.093		5'-TTGGTTTGGTTTATTTGCGTT-3'	5'-TGATGGCCGATCATAGACAA-3'	uq.A09-1
BrSF6-2519	A09	31.0985		5'-CACCTGGATCTCCCATTTCT-3'	5'-GCCAGTGACCGATTCAACAT-3'	uq.A09-1
BrSF6-2520	A09	31.0987		5'-TCACTGGCCCTATGAGCAAT-3'	5'-CATCACGTCTCAAGCAGGAA-3'	uq.A09-1
BrSF6-2521	A09	31.1016		5'-TGGATTTGGAATCAGCCAAC-3'	5'-TTGCTAACACCGCAACTATCA-3'	uq.A09-1
BrSF6-2527	A09	31.1085		5'-CAGATCTCACCCCCAACATT-3'	5'-CAGCCGAAATGCCTGTAAAT-3'	uq.A09-1
BrSF6-2528	A09	31.1098		5'-GAAATGCCGTCCAGAAATGT-3'	5'-CCCAAGAATCAACGAGTGCT-3'	uq.A09-1
BrSF6-2531	A09	31.1178		5'-CCGAGAGTTTACAAGGACGC-3'	5'-AGTGAAAACCGAACCGAAGA-3'	uq.A09-1
BrSF6-2540	A09	31.1506		5'-CAAGCATCGAGTTCCACTCA-3'	5'-CCGATTAGTGTGGAGCCTGT-3'	uq.A09-1
BrSF6-2541	A09	31.1508		5'-AGGCCCAAAATGTTCCTTCT-3'	5'-GAAGCGGTTGAAGAGTTTGC-3'	uq.A09-1
BrSF6-2549	A09	31.1645		5'-AAAACATGTCCACTCTTTTCCAA-3'	5'-TTTCCGAAAATCAAATATGGA-3'	uq.A09-1
BrSF6-2550	A09	31.1682		5'-GCCTGGTATGCATTAACAAACA-3'	5'-TCCATCAAATATCCCCCAAA-3'	uq.A09-1
BrSF6-2551	A09	31.1727		5'-AGCGACAGTGACTTCGGTTT-3'	5'-CGGCGGACTAGGGTTTCTAC-3'	uq.A09-1
BrSF6-2566	A09	31.1956		5'-CATTTTGCTGTTACAAAGACTTACA-3'	5'-TTCAGACATCTCCTGGCTCC-3'	uq.A09-1
BrSF6-2578	A09	31.2139		5'-TTGGATGATGCAAACAACAGA-3'	5'-CGAGCCAAAGACACAAGTCA-3'	uq.A09-1
BrSF6-2580	A09	31.2188		5'-TCACCTTCCAAATCCTCGTC-3'	5'-CCACGTTTTGAATGCCTTTT-3'	uq.A09-1
BrSF6-2581	A09	31.2204		5'-ATGCTAAGCCTGACATCGCT-3'	5'-AAACTTCCCTCAACCGACCT-3'	uq.A09-1
BrSF6-2584	A09	31.2306		5'-CTCCCTTTCGAATTTCATCG-3'	5'-GAAGAAAACAGCAGCAAGGG-3'	uq.A09-1
BrSF6-2587	A09	31.2339		5'-TTGCATCCGGTAGACAAAAA-3'	5'-TGCCAATCAGAACCAACTCA-3'	uq.A09-1
BrSF6-2591	A09	31.2487		5'-ACGTTTAGCTTCCCAGACGA-3'	5'-GGAAAAGGAAGACGAAAGCC-3'	uq.A09-1
BrSF6-2600	A09	31.2652		5'-AAGACACCGGTGGTGAGAAC-3'	5'-AAAAGTGGCCACGTGTTAGC-3'	uq.A09-1
BrSF6-2607	A09	31.2773		5'-ATGACAAGGGGTCACGAAAC-3'	5'-TACTCGTCGCTCGGATTTTC-3'	uq.A09-1
BrSF6-2610	A09	31.2806		5'-TCTCAGGCTTGGAATCGTCT-3'	5'-AAAACCACTTTCAATTCCAAAAA-3'	uq.A09-1
BrSF6-2617	A09	31.2989		5'-GAAAACGCAGAATGTCCCAT-3'	5'-TGATGATTTGTGTCATCTGCAA-3'	uq.A09-1
BnSF566-243	A09	30.2924		5'-GGCAAACGCTGGTCCTAATA-3'	5'-AACACAACATGCTTGCCATC-3'	uq.A09-3
BnSF566-253	/	/		5'-ATCAGCTCGACCTCATCCAC-3'	5'-TTTTCCTTTCGTTGTGACTTGA-3'	uq.A09-3
BnSF566-254	/	/		5'-TTTCAAGTCACAACGAAAGGAA-3'	5'-TGTGGAGACAGTGGAGCTTTT-3'	uq.A09-3
BnSF566-272	A09	30.3414		5'-ACTTGTTTTACCAATGGGCG-3'	5'-TTCGATGTAAGAGCCTTGGG-3'	uq.A09-3
BnSF566-273	A09	30.342		5'-CGAGGTTGAAAGGAAGGACA-3'	5'-TAATCGGTTTCTTGTTCGCC-3'	uq.A09-3
BnSF566-277	A09	30.3447		5'-AAACGTTTGTGTGTCTGGTCTC-3'	5'-CGATCTTACCAACTTCCCCA-3'	uq.A09-3
BnSF566-278	A09	30.3481		5'-GGTGGTAACATGACCGATCC-3'	5'-GGAACGAACTAACAAGCCCA-3'	uq.A09-3
BnSF566-281	/	/		5'-CGAAATCCCAGGCCTATCTT-3'	5'-CACTGTCAACGTCGTTTGCT-3'	uq.A09-3
BnSF566-285	/	/		5'-TGGCCATCTTTTGAATTTCC-3'	5'-TCTGACCAACCTTTTGGCTT-3'	uq.A09-3
BnSF566-300	A09	30.3936		5'-GGGTTTGGTCAAATTCTTCC-3'	5'-TGTGCCTTTGCTTCATCATC-3'	uq.A09-3
BnSF566-301				5'-GGGTTTGGTCAAATTCTTCC-3'	5'-TGGGTTTGGTCAAATTCTTCC-3'	uq.A09-3
BnSF699-14	A09	30.7618		5'-AAATTGCAACCCCATAACACA-3'	5'-TCCCACACTAGAGAGAGCGAA-3'	uq.A09-1
BnSF699-29	A09	30.7573		5'-TTTTGAAAAACGGCTTGGAG-3'	5'-TGCATTTGACTGAAAGTGGG-3'	uq.A09-1
BnSF699-51	/	/		5'-TGTCGTTTGATGGATGCCTA-3'	5'-GTGTTCATGCGAGACCAAGA-3'	uq.A09-1
BnSF699-56	/	/		5'-TGGACGTCAGCCTAGTTTCA-3'	5'-TTTTAGATCGAACCCGAACC-3'	uq.A09-1
BnSF699-64	A09	30.8213		5'-AAAATAACAATATGAAAGCCAAAAC-3'	5'-GGATGATTTCGTCGTCTGGT-3'	uq.A09-1
BnSF699-74	/	/		5'-AAATAACGTTTGCCCATTGC-3'	5'-ACTAATATCCCGCCCGTAGG-3'	uq.A09-1
BnSF699-79	A09	30.8394		5'-CACCCACAAACTTGCTTTGA-3'	5'-CGTTTGGGCTTTTATGTTGG-3'	uq.A09-1
BnSF699-88	A09	30.8479		5'-CTTCAACATCAGTCCAGCGA-3'	5'-GTGCAATGTCTCTGGGGTTC-3'	uq.A09-1
BnSF699-91	A09	30.8506		5'-TTTGCTTGGAATCAAAATTCTTT-3'	5'-AGCTTCAAATCAGCGGAGAA-3'	uq.A09-1
BnSF699-100	/	/		5'-GCACGGACACGTATCATCAC-3'	5'-GTCTAATGGTGGGTTGGGTG-3'	uq.A09-1
BnSF699-101	/	/		5'-CACCCAACCCACCATTAGAC-3'	5'-GGCGGAAATTAGAACACGAA-3'	uq.A09-1
BnSF699-107	A09	30.8785		5'-TTTGGTTAAAGCCGGTTCTG-3'	5'-ATTTACCCAACGGTGATGGA-3'	uq.A09-1
BnSF699-109	A09	30.8787		5'-CCATCACCGTTGGGTAAATC-3'	5'-GCTACGTACTCCATCGCCTT-3'	uq.A09-1
BnSF699-113	/	/		5'-GCTTGGATTCCTCGTGAGAG-3'	5'-TAGAAGCCAGATGGAGCCAC-3'	uq.A09-1
BnSF699-118	A09	30.9046		5'-TGATGATTTCGGCAACTTAATC-3'	5'-CAAAATGCTCAAAATTTCCTTTT-3'	uq.A09-1
BnSF699-119	A09	30.9051		5'-TGGGAACTAGTTGTCCGAATTT-3'	5'-TTGTTTTCCACATTGATGAGC-3'	uq.A09-1
BnSF699-122	/	/		5'-TCACCCCTCAACTTTAAACCA-3'	5'-ACGGAGTTGTTGGTCAGGTC-3'	uq.A09-1
BnSF699-125	/	/		5'-TATTTCCCGGATTAGCAACG-3'	5'-GAAATATCCGGCCCAAAATC-3'	uq.A09-1
BnSF699-127	/	/		5'-TCCCACGAGAGTAAAATCGG-3'	5'-CGGTCCACAAGCAAGAATTT-3'	uq.A09-1
BnSF699-131	/	/		5'-CGCACATTATTTCACGCACT-3'	5'-TTCCGCCTGTTACTCTCCAT-3'	uq.A09-1
BnSF699-141	/	/		5'-CAAATGAGGCAGTTAGGCGT-3'	5'-CGGATGGTAGGATGATTTGA-3'	uq.A09-1
BnSF699-149	A09	30.981		5'-GAGCTAGGAAGCACAATCGG-3'	5'-CCATGGTTCTGTTTTGTTGC-3'	uq.A09-1
BnSF699-150	A09	30.9824		5'-CTCGGATCTGGCTTCTCAAC-3'	5'-AACGTCCTAACAAACCGACG-3'	uq.A09-1
BnSF699-151	A09	30.9887		5'-TTTTGTTCTATTCCGGTCTGG-3'	5'-ACCACTTTGGTTGGCACTTT-3'	uq.A09-1
BnSF699-159	A09	30.9975		5'-CCAAACACAACACTTAGCCG-3'	5'-CAGTAAACATAATAAAAATGAATGCAA-3'	uq.A09-1
BnSF699-165	A09	31.0153		5'-CACTTGCACTGGTGGTGGTA-3'	5'-AACACATACACACTCACGCTCA-3'	uq.A09-1
BnSF699-166	A09	31.0155		5'-CAGCAAACAATTTCCTGAGTTG-3'	5'-TTTTGGAATTCTTTTTACTCAGCAC-3'	uq.A09-1
BnSF699-167	A09	31.0157		5'-TGTGCTGAGTAAAAAGAATTCCA-3'	5'-TTTTGTTAGTCCCGGCTCC-3'	uq.A09-1
BnSF699-168	A09	31.0161		5'-CGGTCATTTTCGGTCATTTT-3'	5'-ACCACTGTGATCGATAGCCC-3'	uq.A09-1
BnSF699-169	A09	31.019		5'-GAACAAAAATCGCCCTTTGA-3'	5'-CAGACGGGTAGAAGGCCATA-3'	uq.A09-1
BnSF699-175	/	/		5'-GCCCTGTCTCGTAGCACAA-3'	5'-CAGCCGGAGAATTCAGAAAG-3'	uq.A09-1
BnSF699-180	/	/		5'-ATCTCGCCGGAGACAGTAGA-3'	5'-AGCTTTGATTTGCGAGTTGC-3'	uq.A09-1
BnSF699-188	/	/		5'-AACTGATTTTTCTTAACATGCAACA-3'	5'-TCATGAAGTGCCTTTATGCAG-3'	uq.A09-1
BnSF699-191	/	/		5'-TGTCTCATTTATCTTTCCAATGTGA-3'	5'-GGCCAATAAACACAACTATGAAAA-3'	uq.A09-1
BnSF699-195	A09	31.0728		5'-GGGTCCGTCCTCCTCTCTTA-3'	5'-TGCACATGCGAAAGAAGAAA-3'	uq.A09-1
BnSF699-201	A09	31.0929		5'-TTGGTTTGGTTTATTTGCGTT-3'	5'-TGATGGCCGATCATAGACAA-3'	uq.A09-1
BnSF699-202	A09	31.0987		5'-TCACTGGCCCTATGAGCAAT-3'	5'-CATCACGTCTCAAGCAGGAA-3'	uq.A09-1
BnSF699-205	A09	31.1074		5'-AATGGATTAGCGGAATGTGC-3'	5'-GCCTTGATGCCTCGTATAGC-3'	uq.A09-1
BnSF699-209	A09	31.1177		5'-CAAGGACGCATAACATAACGA-3'	5'-GTGAAAACCGAACCGAAGAG-3'	uq.A09-1
BnSF699-212	A09	31.1276		5'-GGTTTTGTTCGGTTTATTCGG-3'	5'-CAACCTCAAAAGTCGTGCAA-3'	uq.A09-1
BnSF699-217	A09	31.1505		5'-CAAGCATCGAGTTCCACTCA-3'	5'-CCGATTAGTGTGGAGCCTGT-3'	uq.A09-1
BnSF699-225	/	/		5'-TTAATATAAGAAAAAGCAGTCGACATA-3'	5'-GGCTGGAAGTGTCATTTGGT-3'	uq.A09-1
BnSF699-229	A09	31.1822		5'-GCCCTCGGATCAATAGCTTA-3'	5'-TCTCCATGCGTTTCGATAAA-3'	uq.A09-1
BnSF699-235	A09	31.1901		5'-TGTTTCCCCTATATATTTATTTGTGGT-3'	5'-TCAAAATAACAACCCATTCCA-3'	uq.A09-1
BnSF699-239	A09	31.1956		5'-CATTTTGCTGTTACAAAGACTTACA-3'	5'-TTCAGACATCTCCTGGCTCC-3'	uq.A09-1
BnSF699-241	A09	31.1997		5'-AAAGCAGAAGCAGGAAGTGC-3'	5'-TCGTTCTACGTCTCCTTGGC-3'	uq.A09-1
BnSF699-247	A09	31.2056		5'-AGATGTACCTCCCCAGGCTT-3'	5'-TCAATGGAGTCGTTGATGGA-3'	uq.A09-1
BnSF699-250	A09	31.207		5'-ATCACCAATGCCATCCTCAT-3'	5'-ATTCAAGACATTTGGCCTGC-3'	uq.A09-1
BnSF699-253	A09	31.2086		5'-ATTTTTCGCAACGAATCTCC-3'	5'-TCGCCATGCAAACAAAATTA-3'	uq.A09-1
BnSF699-255	A09	31.2138		5'-TTGGATGATGCAAACAACAGA-3'	5'-CGAGCCAAAGACACAAGTCA-3'	uq.A09-1
BnSF699-260	/	/		5'-TTGAATCGAATCAGGAAGGG-3'	5'-CATTTAGCAACCTCCACCGT-3'	uq.A09-1
a: The physical positions are based on B. rapa;
b: LM is the abbreviation for linkage mapping; AM is the abbreviation for association mapping

## Sheet: Table S7
Table S7 Markers used for population structure analysis
No.a	Marker	Linkage	Forward primers	Reverse primers
1	BrSF0018	A01
2	cnu461	A01
3	BrSF0038	A02
4	BrSF0051	A02
5	BrSF0052	A02
6	BrSF0066	A02
7	BrSF0181	A02
8	BrSF0067	A03
9	BrSF0091	A03
10	BrSF0092	A03
11	cnu099-1	A03
12	cnu241	A03
13	BrSF0567	A04
14	BrSF0491	A05
15	BrSF0618	A05
16	BrSF0689	A05
17	BrSF0144	A06
18	BrSF0168	A06
19	BrSF0171	A06
20	BrSF46-161	A06	5'-CCCAAAAATAATACTCCCTCCG-3'	5'-ATCTGTTACACCGCAATCCG-3'
21	BrSF47-10	A06	5'-ATCAATTTTTCCGAGACCCC-3'	5'-AAGCTGGTGAACTCGTTTCG-3'
22	BrSF47-262	A06	5'-CATGAAAGCCGATTTCCTAAA-3'	5'-TCAATCCTAAATTTTCACTAATGCT-3'
23	BrSF47-761	A06	5'-TGAAGTCATCGACTTGGCTG-3'	5'-TTTACCAACGGAAGGTTTGG-3'
24	cnu002	A06
25	cnu483	A06
26	cnu167	A07
27	IGF1226f	A07
28	BrSF0200	A08
29	BrSF0208	A08
30	BrSF0948	A08
31	BrSF112-268	A09	5'-TTTTAATCGTTATCAGAAAAGGTAGG-3'	5'-CCGGCATCTTCATAAAAATCA-3'
32	BrSF113-119	A09	5'-AAGTGGAAGGTGTCAGCGTT-3'	5'-GGATTTAGAGCTCTTTCATTGCTT-3'
33	BrSF119-45	A09	5'-TATGAGGCTCGCTTCACGTC-3'	5'-CGATTCTTGATTCACGGGTT-3'
34	BrSF40-653	A09	5'-CCTATGGGTTCCACAAAAATTG-3'	5'-GTCTGATGCCGATGGAGAGT-3'
35	BrSF59-144	A09	5'-TCGTTTTGCTTGCTCATGTC-3'	5'-GATCAACCAATCAATCGCCT-3'
36	BrSF6-1390	A09
37	BrSF6-2562	A09
38	BrSF66-473	A09	5'-TGGATATGAATTTTCCACGC-3'	5'-TGAGCTTGTCTCGTCAATTAGG-3'
39	niab018	A09
40	BnGMS422	A10
41	Na10G08	A10
42	niab103	A10
43	BoSF2082	C01
44	FITO320	C01
45	IGF2105a	C01
46	BoSF0284	C02
47	BoSF0757	C02
48	BoSF1700	C02
49	BoGMS1305	C03
50	BoSF0327	C03
51	BoSF1279	C03
52	BoSF2725	C03
53	cnu099-2	C03
54	FITO378	C03
55	IGF3165b	C03
56	IGF5376b	C03
57	BoSF0419	C04
58	BoSF0589	C04
59	BoSF0630	C04
60	BoSF0718	C04
61	BoSF1698	C04
62	BoSF1857	C04
63	BoSF2018	C04
64	FITO304	C04
65	BoSF0865	C05
66	BoSF0937	C05
67	BoSF1016	C05
68	BoSF2557	C05
69	BoSF2686	C05
70	BoSF0244	C06
71	BoSF1204	C06
72	BoSF2045	C06
73	BoSF2098	C06
74	BoSF2719	C06
75	BoSF0005	C07
76	BoSF0208	C07
77	BoSF0493	C07
78	BoSF0807	C07
79	BoSF1459	C07
80	BoSF1641	C07
81	BoSF2433	C07
82	BnEMS0606	C08
83	BoSF0034	C08
84	BoSF0596	C08
85	BoSF0691	C08
86	BoSF2101	C08
87	BoSF2113	C08
88	IGF5193c	C08
89	BoSF0458	C09
90	BoSF0866	C09
91	BoSF1128	C09
92	BoSF1840	C09
93	BoSF2774	C09
	ni60	A09	5'-CAAGCATCGAGTTCCACTCA-3'	5'-CATTATTGTTACGGCCCGAT-3'
	ni61	A09	5'-ACCCCATTGTCTTGGAATCA-3'	5'-CGGAATAACTGCACCGAAAC-3'
	ns006	A06	5'-GCCACAGCAGAAAAACTAAAGGAGAGACGT-3'	5'-GTCTCCAGCTTTCCGCTTCTTTGACC-3'
	ns008	C05	5'-TCAGATTAACATACTTGAGATGGAGAAACCAACG-3'	5'-AACAAATATTGTAGTTCCAGAAGCTGTAGCAGCA-3'
	ns033	C05	5'-CGCTGCATCACCCCGCATCA-3'	5'-TGACCCTGCTCCAGCCTAGTCTCAAA-3'
	ns049	C09	5'-CCGTTCCGGCTGGGCTACTGAC-3'	5'-CTATGCGAGGTCGCATTCCAAGAAGTT-3'
	ns067	C08	5'-ACACGTGCAAAACGAGTTACTATAATAGTTTTATG-3'	5'-ACAGTTTTTGGATTGGAAGAAAGAAGATAAAATGG-3'
	ns077	C05	5'-CGAAGAGTCGTCGAGAGGATCGCA-3'	5'-GGGAAACAGTGAGAGGGGGAGGC-3'
	ns085	C02	5'-GGTGTTTGAACAGTCTGCATTTTCAGGAG-3'	5'-CGGTTTAAAATTTTGGTTAATTCGGTTAGTTCAGTT-3'
	ns090	A10	5'-ACCAAAGTCGAAAGAGATATCTAGCTTAGCATCG-3'	5'-GTTCAACTAACCTTGGTTGATACGGAGTTTGTTT-3'
	ns104	C04	5'-TCCTGCTTCCTTACAGCCTCAGTGTTACC-3'	5'-ATGGAAATCAGAGCAAAAACAGAAACTTTGGT-3'
	ns120	C04	5'-CTTCAGTCATTGCAGCTTATTTCTCTGATATGTTC-3'	5'-TGAAGAACAGGTTATAGCCTTAGCGATAGGAGTTT-3'
	ns123	C04	5'-ATCAAAATCCCAAATTAAACCAAAATATTCTCCAGA-3'	5'-AAACCGGTTTAGGCCTTTTCCCTCC-3'
	ns126	C04	5'-CAGATTCAGGCAATATGGATTATGGCATC-3'	5'-GTGTGTAGAGTCCGACCCGGTTCAAA-3'
	ns160	A09	5'-CACTTCTTTTTGTGGGTTGTTAAATTGCTTCC-3'	5'-AAACACCATTTTACCTTCTCCTCCCTTGTTTAAG-3'
	ns161	A09	5'-CCACCCTTTCATCAGTGACATGACCG-3'	5'-AGTTTCCATCGGTAACCCTAATGGTTTGTTC-3'
	ns162	A09	5'-GCATTCGTTGAACTTGCTTTGAGATGTATTAGC-3'	5'-GCTGCGACATCATTTTTAAGAGATCCTCTGT-3'
	ns163	A09	5'-CCGGAAGGCTCGCAAATGCTC-3'	5'-GCCACCGTTCCCGATCCCAT-3'
	ns164	A09	5'-CAAATCCTTAACAGAAAACCAAACCGGAGTTT-3'	5'-TAACGGCGACGACGGTTGACG-3'
	ns166	A09	5'-TGCAACTAACTCATCAGCACTTAAGACTGGC-3'	5'-TTCCCCTTGGATCCACAGATGGC-3'
	ns269	C01	5'-CTTGGCGAGTGCAATGGCAGATTTATT-3'	5'-AGTCACATGGCAATGCATTGAAGCAG-3'
	ns292	A08	5'-GCCCCTCCTGTCTACAAATTCGAAGAACT-3'	5'-CTTCTCGAAACGCATGCCCCTAAGAT-3'
	ns313	C02	5'-AGGCACCTTTGGCATCTCGGACT-3'	5'-GATTCCGGAAATTCCGAAGCCTGA-3'
	ns314	C02	5'-ATCGATCAAACTACAAGGAGTTGCTAATTCCAGT-3'	5'-AACATATGGGCTTACACAGAGCATGGTTAATATACA-3'
	ns319	C02	5'-GGTAGAAGAAGCTAAACAACCAAACACGAACAACT-3'	5'-AAGGTGGATGGCGAACATCCTTTACAA-3'
	ns326	C07	5'-GAGTCCAGCCCGAATGTTTCAGAACT-3'	5'-CAACAGCTTCACCTGACGCAGAACC-3'
	ns331	C07	5'-GGAGACTCAAGAGACAAGCGAAACAGAGAAT-3'	5'-TGATTATGCTTCCATCAGGGTTTTGTTTTATCTTA-3'
	ns337	C07	5'-TGCATTACAGTTGCTCATCTGCGCTTAAT-3'	5'-TGACTAAAGCTCTCTATGGTCTTAAACAGGCTCC-3'
	ns341	C06	5'-TTGAGCCTCTTCAAGTTCTTTTCCCTTTTACT-3'	5'-GTTAGTAGGAAGAGTTCAGAGGTGGAGAGGAAGTC-3'
	ns342	A07	5'-AAAATCGCTTCATCGAATATTAAACATGTATAAAAT-3'	5'-CCCATGGAGAGTGATGTGGATGGTCT-3'
	ns346	C06	5'-CATCTGTGTTGGGACTACTGCCTGGAACT-3'	5'-AAGATCTTGCAAACACAATCATTCCAATGTAAAG-3'
	ns347	C06	5'-CCATATCACGTGCCGTTGAAGCAAAT-3'	5'-CTTGGCTTGCTCAGTTACAGGTGTGTGTT-3'
	ns351	C06	5'-GAAGAATATTCAGTCAAAATTGGATACGACCATATT-3'	5'-GTGTCAAATTGTGGTTCCAGTGGAG-3'
	snap0260	C03	5'-GTCTGCTGTTGGTTATGGTGATTGCTG-3'	5'-AAGGTTTCATCACGCGCTTTGATCAG-3'
	snap0299	C04	5'-ACCGGCTTTAATTTGAACCATGCTCC-3'	5'-GAGTTGACAGATGGGTCAATACCAAACCTAAAAT-3'
	snap0662	C04	5'-CCACGGCCTTAAACTTTGATTGTCCA-3'	5'-TGTAATTCATGTAAGAACCAAAAAGAAAATATGGAA-3'
	snap0673	C02	5'-AGCTCTCTTCACCGCGAGATAAGATGC-3'	5'-AAACCATGACACCTCGCAACTAACTAAGTGAA-3'
	snap0674	C02	5'-TGCGAATCTTGTTGTTTCAGGACACG-3'	5'-ACGGAATCCGGCTAATCTTAGTCAATTATGTG-3'
	snap0675	A08	5'-CCGAGTGTACGTACTAGACGAGCGACG-3'	5'-TATACTTGAGATGACGAACAACTGTTTCAGTGACA-3'
	snap0833	C03	5'-AACCATTTTTCGTATATAGATCCGTGTGCTGTC-3'	5'-TTGAAGTTTCCAGCAGTTTCATCACATGTTT-3'
	snap1047	A05	5'-AACATCACTTTGCTCCCTTAATAAAAGAATGACG-3'	5'-CCTTCACTCCTCGCTAAGTAGAAGAACCTACAAGT-3'
	snap1060	C04	5'-AACGTTCTATAGTGCGTTTTATCATACTAAGCCTC-3'	5'-AAGAACCCTGCAATAATCATGCTATCAATGTTAAA-3'
	snap1360	C04	5'-GTTCAATGGAAGAGAGGTATCACGCA-3'	5'-CCCATATGAGTCCTTCCATTTCTGCATG-3'
	snap1686	A06	5'-TGTTACTGTGAAGCTGACCTTCGTTTTGAAATA-3'	5'-TTGTCGAATATGAAGAACAATCAGTAACTCCAAATC-3'
	snap2082	C05	5'-TTACCAATAACAAATCTAACTCGGAGGAACTTTATT-3'	5'-TTGTCTGCTTGGTTAGAAGAAGCAAACTTGAC-3'
	snap2083	C05	5'-AATATTTGATTTTTGTTCTACTTTTGAGTCGCTACT-3'	5'-TGATGTTCACATAAGGGAAACTCTGAGCAGTAAT-3'
a: The primer pairs designated No. 1 to No. 93 were used for population structure analysis. The remaining primer pairs were developed by our lab.

## Sheet: Table S8
Table S8 Genotype of the 17 SSR loci in association population
Code	Material name/code	Pop.1a	Pop.2	BrSF6-1390b	BrSF6-1511	BrSF6-1572	BrSF6-1595	BrSF6-1964	BrSF6-2025	BrSF0358	BnSF566-274	BrSF6-2245	BrSF0353	BrSF6-2387	BrSF6-2389	BrSF0250a	BrSF0250b	BrGMS0025	BnSF699-187	BrSF6-2562
				207bpc	271bp	243bp	181bp	256bp	222bp	230bp	170bp	277bp	232bp	267bp	217bp	288bp	332bp	321bp	196bp	143bp
1L001	07002-1	0.005	0.995	A	B	CE	A	B	A	C	A	C	A	A	C	C	B	D	A	C
1L002	07016-1	0.003	0.997	-	B	CE	A	B	A	C	A	C	A	A	C	C	B	D	A	C
1L003	07022-2	0.003	0.997	-	B	CE	A	B	A	C	A	C	A	A	C	C	B	D	A	C
1L004	07023-3	0.039	0.961	C	B	AE	B	B	A	A	A	C	A	A	C	D	B	C	B	B
1L005	07037-2	0.013	0.987	D	B	E	B	-	A	D	C	-	D	C	D	C	A	C	B	B
1L006	07045-2	0.003	0.997	C	B	A	B	B	B	B	B	-	A	A	C	D	B	C	B	B
1L007	07073-3	0.003	0.997	C	B	A	B	B	B	B	B	-	A	A	C	D	B	C	B	B
1L008	07096-1	0.076	0.924	C	-	E	B	-	A	D	B	-	-	B	A	B	C	-	A	B
1L009	07097-1	0.003	0.997	D	C	E	B	B	B	B	B	-	C	A	E	D	A	C	B	B
1L010	07101-3	0.002	0.998	-	B	E	B	A	A	D	C	C	C	-	E	-	-	C	B	B
1L011	07102-2	0.097	0.903	-	B	E	B	A	A	D	C	C	C	-	E	D	A	C	B	B
1L012	07111-1	0.013	0.987	-	BC	CE	A	B	AB	B	A	C	C	A	E	D	AB	D	A	BC
1L013	07116-3	0.002	0.998	D	B	E	B	-	B	C	C	C	C	D	A	B	C	C	B	B
1L014	07119-1	0.084	0.916	D	B	E	B	-	A	D	C	C	C	C	D	C	A	C	B	B
1L015	07121-1	0.005	0.995	C	B	C	A	B	A	B	A	-	A	A	C	C	B	C	B	B
1L016	07156-1	0.152	0.848	A	C	E	B	A	B	C	C	C	-	A	C	D	B	C	B	B
1L017	07158-2	0.004	0.996	D	B	E	B	-	A	D	C	C	C	C	D	C	A	-	B	B
1L018	07162-2	0.004	0.996	D	B	E	B	-	A	D	C	C	A	A	C	D	B	D	A	B
1L019	07166-1	0.004	0.996	D	B	E	B	B	A	D	C	C	-	A	C	D	B	D	A	B
1L020	07167-2	0.002	0.998	D	-	E	B	B	B	B	B	C	C	B	E	D	A	C	B	B
1L021	07176-2	0.002	0.998	CD	-	CE	AB	B	A	D	A	-	-	C	D	D	A	-	A	C
1L022	07177-1	0.003	0.997	D	B	E	B	-	A	D	C	C	A	A	C	D	B	C	B	B
1L023	07178-2	0.065	0.935	D	B	E	B	-	A	D	C	C	C	C	D	D	A	C	B	B
1L024	07186-5	0.002	0.998	D	C	E	B	B	B	B	A	A	-	A	C	D	B	D	A	C
1L025	07189-2	0.004	0.996	D	B	E	B	-	A	D	-	C	A	A	C	D	B	D	A	B
1L026	7191	0.004	0.996	C	B	A	B	B	B	B	B	C	C	B	E	D	A	C	B	B
1L027	07198-3	0.004	0.996	D	B	E	B	B	B	B	B	C	D	B	F	D	B	D	A	C
1L028	07199-1	0.005	0.995	AD	C	E	B	B	B	B	B	C	C	B	E	D	A	C	B	B
1L029	07278-2	0.003	0.997	D	-	E	B	-	A	D	C	C	A	A	C	D	B	D	A	B
1L030	07327-1	0.015	0.985	D	B	E	B	-	A	B	B	B	A	-	E	D	B	B	-	B
1L031	07219-3	0.008	0.992	BD	B	C	AB	B	C	D	A	AC	A	-	E	D	B	-	-	B
1L032	7223	0.023	0.977	AC	-	B	B	B	AB	B	A	A	A	B	C	C	B	D	A	C
1L033	7224	0.014	0.986	D	-	E	B	B	B	B	B	C	A	A	C	D	B	D	A	C
1L034	7226	0.007	0.993	CD	B	CE	AB	B	A	C	A	AC	A	B	C	C	B	CD	AB	BC
1L035	7227	0.13	0.87	C	AB	A	B	-	A	D	-	C	C	B	E	D	A	C	B	B
1L036	7229	0.005	0.995	C	B	A	B	B	B	A	A	A	A	A	C	D	B	D	A	C
1L037	7230	0.023	0.977	A	B	E	B	A	A	C	A	A	C	B	D	B	C	C	B	B
1L038	7231	0.008	0.992	AC	B	C	AB	A	A	C	A	A	C	B	D	B	C	C	B	B
1L039	7232	0.005	0.995	C	B	A	B	B	B	A	A	A	A	A	C	D	B	D	A	C
1L040	7233	0.02	0.98	AD	B	E	B	-	B	D	C	C	C	-	E	B	C	C	B	B
1L041	7234	0.01	0.99	C	B	CA	AB	B	B	B	B	A	A	A	C	D	B	D	A	B
1L042	7235	0.15	0.85	C	B	AB	B	B	B	B	B	A	A	A	C	D	B	D	AB	B
1L043	7236	0.008	0.992	A	B	E	B	B	B	B	-	A	A	A	C	-	-	D	A	BC
1L044	7237	0.013	0.987	A	-	E	B	B	B	B	B	A	A	A	C	D	B	D	A	C
1L045	7238	0.037	0.963	C	B	AB	B	B	B	AB	A	A	A	A	C	D	B	D	AB	BC
1L046	7239	0.011	0.989	C	B	AB	B	B	B	B	B	A	C	A	AC	D	B	CD	B	B
1L047	7240	0.005	0.995	C	B	A	-	B	B	B	B	A	A	A	C	D	B	D	A	B
1L048	7241	0.019	0.981	C	B	A	B	B	B	B	B	C	C	B	B	B	C	C	B	B
1L049	7242	0.023	0.977	C	B	A	B	B	B	A	A	A	A	A	C	D	B	D	A	C
1L050	7243	0.02	0.98	C	B	A	B	B	B	-	A	A	A	A	C	D	B	D	A	C
1L051	7244	0.02	0.98	C	B	A	B	B	B	-	C	C	C	B	F	C	B	D	B	C
1L052	08181-5	0.005	0.995	A	BC	E	B	B	A	D	C	C	A	A	C	D	B	C	B	B
1L053	08206-2	0.004	0.996	C	B	C	A	B	A	C	A	A	A	A	C	D	B	D	A	C
1L054	01002-2	0.003	0.997	D	B	E	B	A	A	D	AC	C	A	B	C	D	B	D	A	B
1L055	01018-2	0.007	0.993	D	B	E	B	B	B	B	B	C	C	B	E	D	A	D	A	B
1L056	1084	0.003	0.997	C	B	C	B	B	B	B	B	C	D	B	F	D	B	D	B	C
1L057	01093-3	0.004	0.996	D	C	E	B	B	B	B	B	C	A	A	C	D	B	D	A	C
1L058	01111-5	0.004	0.996	D	B	E	B	A	A	D	C	C	A	A	C	D	B	D	A	B
1L059	01159-2	0.007	0.993	D	B	E	B	-	A	D	C	C	C	D	A	B	C	C	B	B
1L060	01176-5	0.003	0.997	D	B	E	B	A	A	D	C	C	A	A	C	D	B	D	A	B
1L061	01188-4	0.003	0.997	C	B	C	A	B	A	D	C	C	C	D	B	B	C	C	B	B
1L062	01192-1	0.003	0.997	C	B	C	A	B	A	C	A	C	A	A	C	D	B	D	A	B
1L063	01239-1	0.003	0.997	D	B	E	B	-	B	C	-	C	C	C	D	D	A	C	B	B
1L064	01284-3	0.002	0.998	C	B	C	A	B	A	C	A	-	A	A	C	D	B	D	A	B
1L065	01295-3	0.003	0.997	D	B	E	B	-	A	D	C	C	A	A	C	D	B	D	A	B
1L066	01570-4	0.004	0.996	D	B	E	B	-	A	D	C	C	A	A	C	D	B	D	A	B
1L067	01588-2	0.004	0.996	D	B	E	B	-	A	D	C	C	C	D	A	B	C	C	B	B
1L068	01664-2	0.015	0.985	D	B	E	B	A	A	D	C	A	A	A	C	D	B	D	A	C
1L069	01675-3	0.004	0.996	C	B	C	A	B	A	C	A	A	A	A	C	C	B	D	A	C
1L070	02047-1	0.006	0.994	D	C	E	B	-	AB	C	C	C	C	B	E	C	A	C	B	B
1L071	02127I	0.051	0.949	D	B	E	B	C	B	B	B	A	-	A	C	D	B	D	A	C
1L072	2164	0.019	0.981	D	B	E	-	-	B	D	C	C	C	D	A	B	C	C	B	B
1L073	02243-2	0.004	0.996	C	B	A	B	C	A	A	A	A	A	A	C	C	B	D	A	C
1L074	02263-2	0.003	0.997	C	B	C	A	A	B	-	C	C	-	D	B	B	C	C	B	B
1L075	02269-2	0.006	0.994	D	C	E	B	C	B	C	B	C	C	A	E	D	A	C	B	B
1L076	02343-2	0.006	0.994	D	B	E	AB	-	A	D	A	C	-	A	C	C	B	C	B	B
1L077	93113-2	0.003	0.997	D	C	E	B	B	A	-	A	A	A	A	C	C	B	D	A	C
1L078	02355-1	0.013	0.987	D	-	E	B	-	A	D	C	A	A	A	C	D	B	D	A	C
1L079	02359-2	0.007	0.993	D	-	E	B	-	A	D	C	B	A	A	C	D	B	D	A	C
1L080	02362-3	0.003	0.997	CD	-	A	B	C	AB	D	B	C	C	AC	D	D	AB	CD	AB	BC
1L081	02366-3	0.002	0.998	D	C	E	B	C	B	C	B	C	B	B	E	D	A	C	B	B
1L082	93141-1	0.004	0.996	D	C	E	B	C	B	C	B	C	C	B	E	D	A	D	A	B
1L083	93152-4	0.004	0.996	D	B	E	B	C	B	C	B	C	D	B	F	D	B	D	A	C
1L084	02387-1	0.003	0.997	D	B	E	B	-	B	D	C	C	C	B	F	B	C	C	B	C
1L085	02395-2	0.021	0.979	D	B	E	B	-	A	D	B	A	A	A	C	D	B	D	A	C
1L086	02396-1	0.008	0.992	D	B	C	A	-	B	D	B	C	C	D	A	C	C	C	B	B
1L087	2406	0.005	0.995	D	B	E	B	-	A	D	-	C	A	A	C	D	B	D	A	B
1L088	02407-1	0.011	0.989	D	B	E	B	C	A	-	A	A	A	A	C	D	B	D	A	AC
1L089	93213-5	0.003	0.997	D	B	E	B	-	A	D	C	C	A	A	C	D	B	D	A	B
1L090	93227-4	0.096	0.904	D	B	E	B	C	B	D	C	C	C	B	E	D	A	C	B	B
1L091	02417-3	0.141	0.859	D	B	E	B	B	A	D	C	C	A	A	C	D	B	D	A	B
1L092	02420-3	0.006	0.994	D	B	E	B	-	A	D	C	C	A	A	C	D	B	D	A	B
1L093	02430-2	0.011	0.989	D	B	E	B	B	A	-	A	A	A	A	C	D	B	D	A	C
1L094	02432-4	0.007	0.993	D	C	E	B	C	B	-	B	C	C	B	E	C	A	C	B	B
1L095	2461	0.006	0.994	D	C	E	B	C	B	B	B	C	C	AB	E	D	A	C	B	B
1L096	05011-2	0.004	0.996	C	B	A	B	C	A	A	A	A	-	A	C	D	B	D	A	C
1L097	05076-2	0.011	0.989	D	C	E	B	C	B	B	B	C	C	A	E	D	A	C	B	B
1L098	05133-2	0.02	0.98	D	B	E	B	-	A	D	C	C	D	C	D	D	A	C	B	B
1L099	03136-3	0.005	0.995	D	B	E	B	-	B	-	C	C	C	D	A	B	C	C	B	B
1L100	3379	0.011	0.989	D	B	E	B	C	AB	D	C	C	C	BD	BE	C	C	C	B	B
1L101	03434-8	0.004	0.996	D	AB	E	B	A	AB	D	C	C	C	BC	D	D	A	C	B	B
1L102	03511-2	0.006	0.994	A	C	E	B	-	B	C	C	C	A	A	C	D	B	C	B	B
1L103	03529-4	0.005	0.995	D	B	E	B	-	B	C	C	C	C	D	A	B	C	C	B	B
1L104	03532-6	0.005	0.995	D	B	E	B	-	B	C	C	C	C	D	A	C	C	C	B	B
1L105	03576-4	0.009	0.991	D	B	E	-	-	B	-	C	C	C	D	A	B	C	C	B	B
1L106	03642-1	0.004	0.996	D	B	E	B	-	A	-	C	C	A	A	C	D	B	D	A	B
1L107	03667-3	0.004	0.996	D	C	E	B	C	B	B	B	C	C	B	E	D	A	D	A	B
1L108	04001-1	0.005	0.995	D	C	E	B	C	B	B	B	C	C	B	E	D	A	C	B	B
1L109	04609-8	0.004	0.996	A	B	E	B	C	B	B	B	C	C	B	E	D	A	D	A	B
1L110	R0560	0.005	0.995	D	B	E	B	B	B	C	C	C	A	A	C	D	B	C	B	B
1L111	04699-3	0.008	0.992	D	B	E	B	B	B	C	C	C	C	D	A	B	C	C	B	B
1L112	4818	0.005	0.995	CD	B	E	B	-	A	D	C	C	AC	A	C	C	AB	CD	AB	B
1L113	04811-4	0.221	0.779	C	B	C	A	A	B	C	C	C	C	A	E	D	A	C	B	B
1L114	4839	0.008	0.992	D	C	E	B	A	B	C	C	A	A	A	C	D	B	D	A	C
1L115	04845-2	0.006	0.994	D	B	E	B	-	A	-	C	A	-	A	C	D	A	C	B	B
1L116	04847-6	0.007	0.993	D	C	E	B	C	B	B	B	C	C	C	A	C	C	C	B	BC
1L117	9R2077	0.006	0.994	AD	-	E	B	-	AB	C	C	C	C	BD	BF	C	B	C	B	B
1L118	04868-3	0.005	0.995	D	C	E	B	C	B	-	B	C	C	B	E	D	A	C	B	B
1L119	04875-7	0.008	0.992	D	C	E	B	C	B	B	AB	A	A	A	C	D	B	D	A	C
1L120	04879-2	0.085	0.915	D	AB	E	B	B	A	B	A	A	-	A	C	D	B	D	A	C
1L121	04891-2	0.003	0.997	D	B	E	B	-	B	C	C	C	C	D	A	B	C	C	B	B
1L122	4914	0.004	0.996	D	B	E	B	-	A	D	C	C	A	A	C	D	B	D	A	B
1L123	04957-2	0.007	0.993	D	C	E	B	C	B	-	B	C	C	B	E	D	A	D	A	B
1L124	04959-4	0.005	0.995	D	B	E	B	-	A	D	C	C	C	C	D	D	A	C	B	B
1L125	9046	0.004	0.996	C	B	C	A	C	B	D	C	C	C	B	E	C	B	C	B	B
1L126	09091-10	0.007	0.993	A	AB	E	-	A	B	B	C	C	C	D	B	B	C	C	B	B
1L127	09098-1	0.018	0.982	AD	B	E	B	A	AB	D	C	-	C	AD	C	-	-	CD	AB	BC
1L128	09111-1	0.02	0.98	CD	B	C	AB	B	AB	A	A	-	B	A	C	C	B	CD	AB	BC
1L129	91111-1	0.004	0.996	C	B	C	B	C	B	B	B	C	C	B	F	D	B	D	B	C
1L130	91117-1	0.003	0.997	D	B	E	B	-	A	-	C	C	-	A	C	D	B	D	A	B
1L131	91119-1	0.067	0.933	D	B	E	B	-	A	D	C	C	A	A	C	D	B	D	A	B
1L132	91222-2	0.004	0.996	C	B	A	B	C	B	B	B	A	-	A	C	D	B	C	B	B
1L133	91242-5	0.009	0.991	C	B	A	B	C	B	B	B	A	-	A	C	D	B	C	B	B
1L134	81427	0.011	0.989	C	B	A	B	C	B	B	C	C	C	C	D	D	A	C	B	B
1L135	91261-2	0.008	0.992	D	B	E	B	A	A	D	C	C	C	C	D	C	A	C	B	B
1L136	91271-2	0.006	0.994	D	B	E	B	A	B	C	C	C	C	D	B	B	C	C	B	B
1L137	96010-2	0.018	0.982	D	B	E	B	-	A	C	C	C	C	C	A	-	-	C	B	B
1L138	96012-4	0.004	0.996	A	B	E	B	-	A	D	C	C	C	C	D	D	A	C	B	B
1L139	96016-2	0.026	0.974	D	B	E	B	C	B	-	B	C	C	B	E	D	A	CD	AB	B
1L140	96023-5	0.005	0.995	D	B	E	B	-	A	D	C	C	A	A	C	D	B	C	B	B
1L141	96027-1	0.115	0.885	-	AB	-	B	C	-	D	C	A	A	-	E	D	B	D	-	B
1L142	96061-2	0.005	0.995	D	B	E	B	C	A	D	C	C	C	C	D	D	A	C	B	B
1L143	96065-1	0.018	0.982	C	B	E	B	C	A	B	B	C	C	C	D	D	A	C	B	B
1L144	96068-3	0.004	0.996	A	B	E	B	A	A	D	C	C	C	C	D	D	A	C	B	B
1L145	97163-5	0.052	0.948	C	B	C	A	A	B	C	C	A	C	B	A	B	C	-	B	B
1L146	93043-2	0.004	0.996	C	B	C	B	C	B	B	B	-	D	B	F	D	B	D	B	C
1L147	93048-2	0.003	0.997	D	C	E	B	C	B	-	B	C	C	A	C	D	A	C	B	B
1L148	93109-4	0.013	0.987	D	B	E	B	-	A	D	C	C	A	A	C	C	B	C	B	B
1L149	93123-4	0.124	0.876	D	B	E	B	C	B	D	C	C	A	A	C	D	B	D	A	C
1L150	93145-2	0.033	0.967	CD	BC	C	AB	A	AB	-	AB	C	C	B	E	C	A	C	AB	B
1L151	93146-1	0.005	0.995	D	B	E	-	-	A	-	C	C	-	A	C	D	B	D	A	C
1L152	93155-5	0.005	0.995	D	B	E	-	C	B	B	B	C	C	B	C	D	B	D	A	C
1L153	93164-5	0.006	0.994	C	B	A	-	B	A	-	A	A	A	A	C	D	B	D	A	C
1L154	93168-5	0.003	0.997	D	B	E	-	C	-	-	B	C	C	B	F	D	B	D	B	C
1L155	93171-1	0.003	0.997	D	B	E	-	-	A	D	C	C	C	C	D	D	A	C	B	B
1L156	93195-10	0.014	0.986	D	C	E	-	C	B	B	B	C	C	B	E	D	A	C	B	B
1L157	93206-5	0.019	0.981	C	B	C	A	-	A	-	B	C	-	B	F	D	B	D	B	C
1L158	93224-3	0.005	0.995	C	B	C	-	A	B	C	C	C	C	D	B	B	C	C	B	B
1L159	93226-6	0.01	0.99	C	AB	A	B	C	A	C	A	A	A	A	C	C	B	D	A	C
1L160	93229-3	0.043	0.957	D	B	E	B	-	A	D	C	A	-	A	C	D	B	D	A	C
1L161	93230-4	0.044	0.956	C	B	A	-	-	A	D	C	C	A	A	C	C	B	C	B	B
1L162	93233-3	0.009	0.991	D	B	E	B	-	A	D	C	C	-	A	C	C	B	C	B	B
1L163	93234-2	0.004	0.996	C	B	C	A	C	B	B	B	C	C	B	A	-	-	A	B	C
1L164	93237-1	0.01	0.99	C	B	C	A	C	B	B	B	C	D	B	F	-	-	D	A	C
1L165	93244-5	0.004	0.996	C	B	C	A	A	B	C	C	C	C	D	B	-	-	C	B	B
1L166	93252-7	0.009	0.991	D	B	E	B	-	A	D	C	C	A	A	C	-	-	D	A	B
1L167	93263-1	0.026	0.974	C	B	C	B	C	B	B	B	C	C	B	E	-	-	C	B	B
1L168	93267-6	0.004	0.996	C	B	A	B	B	A	A	A	C	-	A	C	-	-	D	A	C
1L169	94066-2	0.005	0.995	D	C	E	B	C	B	B	B	C	C	B	E	-	-	C	B	B
1L170	94107-6	0.028	0.972	D	B	E	B	C	B	-	B	C	-	A	C	-	-	C	A	C
1L171	94109-7	0.007	0.993	D	B	E	B	C	B	-	B	C	-	A	C	-	-	-	A	C
1L172	94112-4	0.017	0.983	D	B	E	B	C	B	B	B	C	D	B	F	-	-	D	A	C
1L173	94127-13/2	0.005	0.995	D	B	E	B	C	B	B	B	C	D	B	F	-	-	D	A	C
1L174	94141-2	0.012	0.988	D	B	E	B	C	B	B	B	C	D	B	F	-	-	D	B	C
1L175	94251-1	0.005	0.995	D	B	E	-	-	B	C	C	C	C	D	A	B	C	C	B	B
1L176	9R4064-3	0.014	0.986	C	B	C	AB	A	A	-	A	C	C	A	C	C	B	BD	A	B
1L177	J628	0.005	0.995	D	B	E	B	-	B	C	C	C	C	D	A	B	C	C	B	B
1L178	X1201	0.005	0.995	C	B	C	A	-	A	C	C	C	-	A	C	D	B	D	A	B
1L179	X1369	0.005	0.995	D	B	E	B	-	A	D	C	C	-	A	C	D	B	D	A	B
1L180	9F099-4	0.008	0.992	D	B	E	B	-	A	D	C	C	-	A	C	D	B	D	A	B
1L181	9F132-3	0.014	0.986	D	B	E	A	C	B	D	C	C	C	B	E	C	A	C	B	B
1L182	9F135-4	0.04	0.96	D	B	E	A	C	B	D	C	C	C	B	E	C	A	C	B	B
1L183	9F148-1	0.007	0.993	A	C	E	B	-	A	-	C	-	C	A	C	D	B	D	A	C
1L184	9F151-1	0.006	0.994	D	B	E	B	B	B	C	C	-	C	D	A	B	C	C	B	B
1L185	9F170-2	0.017	0.983	D	B	E	B	A	A	D	C	A	A	A	C	D	B	D	A	C
1L186	9F198-2	0.113	0.887	C	B	A	B	B	A	D	A	-	A	A	C	D	B	D	A	C
1L187	Zhongshuang10I	0.008	0.992	D	B	E	B	B	A	-	A	A	A	A	C	D	B	D	A	C
1L188	Zhongshuang6I	0.025	0.975	C	B	A	B	C	B	A	C	B	A	A	C	D	B	D	A	C
1L189	Zhongshuang7I	0.088	0.912	CD	C	A	B	C	AB	C	B	C	C	A	CE	D	A	D	A	BC
1L190	Zhongshuang12II	0.009	0.991	D	B	CE	-	-	A	D	C	-	C	C	D	D	A	C	B	B
1L191	Zhongyou589	0.09	0.91	C	B	AC	AB	B	A	B	A	A	A	A	C	D	B	D	A	C
1L192	Y198	0.025	0.975	D	B	C	AB	B	A	B	C	C	C	A	CE	D	AB	C	A	B
1L193	H901	0.008	0.992	C	B	A	B	C	B	B	B	C	C	B	C	D	A	C	B	B
1L194	Y699	0.005	0.995	D	C	-	B	C	B	A	B	C	C	A	E	C	A	C	B	B
1L195	Y2009	0.025	0.975	C	B	C	AB	-	AB	A	C	B	A	A	C	D	B	BD	A	C
1L196	N527	0.008	0.992	D	B	-	B	B	A	-	A	A	A	A	C	C	B	D	A	C
1L197	1033	0.11	0.89	CD	BC	-	B	A	B	D	C	C	C	D	B	-	-	C	B	B
1L198	S9905	0.084	0.916	C	B	C	A	B	B	A	B	A	A	A	C	D	B	D	A	C
1L199	72118I	0.028	0.972	D	B	C	A	B	A	D	C	C	C	C	E	D	A	C	B	B
1L200	M179	0.154	0.846	C	B	C	A	B	A	D	C	B	C	AD	C	B	B	D	AB	B
1L201	H-09	0.006	0.994	D	B	E	B	A	A	D	C	A	A	B	C	D	B	D	A	C
1L202	GY6	0.005	0.995	C	B	C	A	-	B	C	C	A	A	B	C	D	B	D	A	C
1L203	RC02	0.006	0.994	C	B	A	B	C	B	A	C	B	A	B	C	D	B	D	A	C
1L204	Z142	0.011	0.989	CD	B	C	AB	-	A	D	C	-	-	AD	BC	C	B	D	AB	B
1L205	JXP17	0.003	0.997	D	B	E	B	A	A	D	-	B	C	AD	CE	D	B	CD	AB	B
1L206	Zhongshuang12I	0.052	0.948	C	B	A	B	C	B	A	C	A	A	B	C	D	B	D	A	C
1L207	Y2871	0.074	0.926	D	B	-	B	B	A	D	C	B	A	A	CE	D	B	D	A	C
1L208	GY11	0.004	0.996	D	C	AE	B	B	B	B	B	-	C	B	E	C	A	C	B	B
1L209	JS70	0.008	0.992	D	B	-	B	-	A	D	C	B	C	D	B	BC	C	C	B	B
1L210	SY08	0.007	0.993	D	BC	-	B	B	B	B	C	B	A	A	C	D	B	D	A	B
1L211	WY9	0.003	0.997	CD	B	A	B	-	A	D	A	-	A	A	C	D	B	D	A	BC
1L212	YG99	0.085	0.915	C	B	B	B	C	A	D	C	B	B	-	CE	D	B	D	A	C
1L213	FY3	0.11	0.89	C	B	B	A	-	A	D	C	C	C	D	B	BC	C	C	B	B
1L214	HY1	0.004	0.996	C	B	A	-	C	B	A	B	B	A	-	CE	D	B	B	A	B
1L215	9XQ367-1	0.148	0.852	D	AB	E	B	-	A	D	C	A	A	A	C	D	B	D	A	C
1L216	8T240-15	0.045	0.955	D	B	E	-	-	A	D	C	B	A	B	CE	C	B	D	A	B
1L217	83076-1	0.018	0.982	D	B	E	B	A	B	D	C	B	A	A	C	D	B	D	A	C
1L218	8T245-3	0.004	0.996	C	B	C	A	C	B	-	B	B	C	B	F	C	B	D	B	C
1L219	8F181-1	0.01	0.99	C	B	C	A	B	A	D	A	A	A	A	C	C	B	C	B	B
1L220	8F001-1	0.007	0.993	D	B	E	B	B	A	B	C	B	A	A	C	D	B	D	A	B
1L221	5855	0.01	0.99	C	B	C	B	B	A	D	C	B	C	C	D	C	A	C	B	B
1L222	8102	0.004	0.996	C	B	C	A	B	AB	C	A	B	AB	A	C	B	B	CD	AB	BC
1L223	81019	0.02	0.98	D	AB	E	B	-	A	D	C	B	A	A	C	C	AB	D	A	B
1L224	91032I	0.003	0.997	D	B	E	B	A	A	D	C	B	A	A	C	D	B	D	A	B
1L225	94087	0.009	0.991	D	C	E	B	C	B	B	B	B	B	C	AC	BC	C	C	B	B
1L226	96140I	0.004	0.996	A	C	E	B	-	A	D	C	B	-	D	B	BC	C	C	B	B
1L227	04pb11	0.025	0.975	D	B	E	B	-	B	B	C	B	C	A	C	D	B	B	-	B
1L228	0538-2	0.01	0.99	BC	B	C	AB	B	B	A	A	B	A	A	C	D	B	BD	A	BC
1L229	07-G18	0.027	0.973	D	B	E	B	-	B	D	B	B	B	B	D	B	B	C	B	B
1L230	7m1558-3	0.006	0.994	D	B	E	B	-	A	D	B	A	A	-	CE	C	B	B	A	B
1L231	7m1597-1	0.105	0.895	D	B	C	B	-	A	D	C	A	-	A	C	D	A	C	B	B
1L232	88837-4	0.025	0.975	D	B	E	B	B	A	B	A	A	-	A	C	D	B	D	A	C
1L233	9T386	0.018	0.982	D	B	E	B	-	A	D	C	-	B	C	D	-	-	C	B	B
1L234	D6916-2	0.013	0.987	C	B	C	A	B	A	B	A	A	A	A	C	C	B	C	B	B
1L235	D6941-2	0.011	0.989	C	B	C	A	B	A	B	A	A	A	A	C	D	B	C	B	B
1L236	D7648-3	0.007	0.993	C	B	A	B	B	A	B	A	-	A	A	C	-	-	D	A	BC
1L237	D7649-3	0.005	0.995	C	B	C	A	-	B	C	C	C	B	D	B	D	A	C	B	B
1L238	D7674-3	0.137	0.863	AC	B	C	B	C	A	D	B	-	A	A	C	D	B	B	AB	B
1L239	D7708-4	0.004	0.996	A	C	E	B	-	B	-	C	A	B	C	D	D	A	C	B	B
1L240	F558-1	0.007	0.993	C	B	C	A	B	A	A	A	A	A	A	C	C	B	D	A	C
1L241	K340	0.006	0.994	D	B	-	B	A	B	D	C	C	B	D	AC	B	A	C	B	B
1L242	08F131	0.006	0.994	D	B	E	B	A	A	D	C	A	A	A	C	D	B	D	A	C
1L243	09739-1	0.032	0.968	D	B	C	A	-	B	-	C	C	B	C	D	D	A	C	B	B
1L244	09-85	0.005	0.995	D	B	E	B	-	A	C	C	A	B	C	D	D	A	C	B	B
1L245	09-88	0.004	0.996	D	B	E	B	-	A	C	C	C	B	C	D	D	A	C	B	B
1L246	09891-2	0.011	0.989	C	B	C	A	B	A	-	A	A	A	A	C	D	B	D	A	B
1L247	09-99	0.007	0.993	C	B	E	B	B	A	-	C	C	B	B	E	C	A	C	B	B
1L248	09R1015-3	0.007	0.993	C	B	C	A	B	A	B	A	A	-	A	C	D	B	D	A	C
1L249	1026-8	0.063	0.937	C	B	C	A	B	A	B	A	A	A	A	C	D	B	D	A	C
1L250	1191-2	0.011	0.989	AC	B	E	AB	-	A	D	C	C	A	A	C	D	B	D	A	B
1L251	1197-5	0.008	0.992	A	B	C	A	-	B	C	C	C	B	D	AC	B	C	C	B	B
1L252	12253-3	0.372	0.628	C	B	C	A	B	A	C	C	C	C	A	B	C	C	C	B	B
1L253	6F313	0.015	0.985	C	B	-	B	A	B	B	B	C	C	B	F	D	B	D	B	C
1L254	7m1593-3I	0.018	0.982	D	B	CE	B	B	A	D	-	C	B	C	D	-	-	C	B	B
1L255	7m1159-1	0.008	0.992	D	B	E	B	-	A	D	-	A	B	A	C	D	A	C	B	B
1L256	7m1177III	0.003	0.997	A	B	E	B	-	A	-	C	C	C	C	D	D	A	C	B	B
1L257	8B2568-2	0.174	0.826	D	AB	A	B	B	B	B	B	C	C	C	D	C	A	C	B	B
1L258	Qing613I	0.005	0.995	D	B	B	A	C	B	B	B	C	C	B	F	D	B	B	B	C
1L259	93207	0.03	0.97	C	B	C	A	B	A	B	B	A	-	B	F	D	B	D	B	C
1L260	9Q357-3	0.012	0.988	CD	AB	C	B	B	AB	B	B	C	B	BC	E	B	A	C	B	B
1L261	9Q629-4	0.005	0.995	D	B	E	B	A	A	A	A	A	A	A	C	C	B	D	A	C
1L262	9T362	0.006	0.994	D	B	E	B	-	B	C	C	C	B	D	AC	B	C	C	B	B
1L263	9T363	0.004	0.996	D	C	BE	B	B	B	B	B	C	B	B	E	C	A	C	B	B
1L264	9T364	0.006	0.994	C	B	E	B	B	A	C	C	C	B	D	AC	BC	C	C	B	B
1L265	9T367	0.004	0.996	CD	B	A	B	B	A	-	A	C	A	A	C	D	B	D	A	BC
1L266	9T372	0.006	0.994	CD	B	C	AB	B	AB	-	AB	C	C	AB	CF	D	B	D	AB	C
1L267	9T374	0.004	0.996	C	B	AC	-	B	AB	D	B	C	B	AD	C	B	B	C	B	B
1L268	9T375	0.004	0.996	D	B	E	B	-	A	D	C	C	A	A	C	C	B	D	A	B
1L269	9T376	0.004	0.996	C	B	A	-	B	A	-	A	-	-	A	C	-	-	-	A	C
1L270	9T377	0.015	0.985	C	B	A	B	B	A	A	A	A	A	A	C	D	B	D	A	C
1L271	9T379	0.014	0.986	CD	B	C	AB	B	A	D	A	C	A	A	C	C	B	D	A	BC
1L272	9T380	0.071	0.929	D	AB	E	B	-	A	D	C	A	A	A	C	D	B	D	A	C
1L273	9T381	0.124	0.876	D	AB	E	B	B	A	D	A	C	C	B	D	B	C	C	B	B
1L274	9T382	0.004	0.996	D	B	AE	B	C	A	D	C	C	C	C	D	D	A	C	B	B
1L275	9T383	0.009	0.991	D	B	A	B	C	B	A	A	C	-	B	D	D	A	B	-	C
1L276	9T385	0.017	0.983	D	B	E	B	-	A	D	A	A	A	B	CD	C	B	CD	AB	BC
1L277	SHR-3	0.431	0.569	C	B	B	A	B	B	B	A	C	B	B	CE	D	B	B	-	B
1L278	SWU115-3	0.005	0.995	D	B	C	B	-	A	-	C	C	A	BD	C	D	B	D	A	B
1L279	SWU135-1	0.005	0.995	C	B	CD	B	C	A	D	C	A	B	-	CE	D	B	B	A	B
1L280	SWU82-3	0.005	0.995	C	-	D	B	C	B	D	C	C	AB	-	CE	D	B	B	A	B
1L281	ZS036I	0.005	0.995	D	B	E	B	-	A	D	C	A	-	B	C	C	B	C	B	B
1L282	ZS37-2	0.046	0.954	D	B	E	B	-	A	D	C	C	A	B	C	C	B	C	B	B
1L283	mian96-203(06)	0.013	0.987	C	B	C	B	C	A	D	C	C	B	-	CE	D	B	B	A	B
1L284	mian96-203(09)	0.007	0.993	C	B	C	B	C	-	D	C	A	B	-	CE	D	B	-	A	B
1L285	Z8-7007	0.005	0.995	C	B	D	A	A	A	C	C	A	C	D	AC	B	C	C	B	B
1L286	Qing662	0.193	0.807	D	B	D	A	B	B	B	B	A	-	B	C	C	B	D	A	C
1L287	Qing610	0.006	0.994	D	B	E	B	A	A	-	C	A	C	C	D	D	A	C	AB	B
1L288	Qing613II	0.026	0.974	C	B	A	B	C	B	A	C	C	B	-	CE	A	C	B	A	C
1L289	QingAGR-3	0.045	0.955	D	AB	C	A	-	B	D	B	A	D	B	F	D	B	D	B	C
1L290	96140II	0.022	0.978	C	BC	C	AB	B	A	D	A	A	A	AD	C	C	B	CD	AB	BC
1L291	7m1579-2	0.045	0.955	D	AB	-	B	-	A	D	C	A	C	C	D	C	A	C	B	B
1L292	7m1587I	0.226	0.774	D	B	-	B	-	A	D	C	B	-	B	C	D	A	C	B	B
1L293	7m1587II	0.11	0.89	D	AB	C	B	C	A	-	C	C	C	C	D	D	A	C	B	B
1L294	7m1593-3II	0.29	0.71	C	B	C	A	A	A	-	B	C	C	B	E	D	A	C	B	B
1L295	7m1599-1	0.007	0.993	C	B	C	B	C	B	-	B	C	D	B	F	D	B	D	B	C
1L296	7m1620-1	0.011	0.989	C	B	C	B	B	B	-	B	C	D	B	F	D	B	D	B	C
1L297	7m1626-1	0.036	0.964	D	AB	-	B	A	A	-	C	C	C	C	D	D	A	C	B	B
1L298	85-15-3-1	0.024	0.976	C	B	-	B	-	A	D	C	C	C	C	D	C	A	C	B	B
1L299	8B2558-7	0.267	0.733	C	B	-	B	-	A	D	C	C	C	C	D	C	A	C	B	B
1L300	Omega	0.349	0.651	D	B	-	B	-	B	-	C	C	C	D	B	B	C	C	B	B
1L301	7m1177II	0.006	0.994	D	B	C	A	B	A	-	C	C	C	B	E	D	A	C	B	B
1L302	8B2588-6I	0.282	0.718	D	B	-	B	A	B	D	C	A	C	D	B	BC	C	C	B	B
1L303	8B2588-6II	0.278	0.722	D	B	-	B	A	B	D	C	A	C	D	B	-	-	C	B	B
1L304	8B2567-11	0.113	0.887	D	-	-	B	C	AB	-	A	C	C	AC	D	D	AB	CD	AB	BC
1L305	8B2560-11	0.09	0.91	DE	B	A	A	B	B	D	A	C	C	-	D	D	B	B	-	B
1L306	8B2559-5	0.361	0.639	D	B	-	B	-	A	D	C	C	C	AC	D	D	AB	CD	AB	B
1L307	Huashuang3I	0.101	0.899	D	-	-	B	-	A	D	C	C	C	C	D	D	A	C	B	B
1L308	Huaza7	0.013	0.987	D	AB	-	-	-	A	D	C	A	C	C	D	D	A	C	B	B
1L309	Fuyou4	0.031	0.969	D	B	-	B	-	AB	D	C	A	C	CD	D	D	A	C	B	B
1L310	Huayou3	0.365	0.635	D	B	D	B	-	A	D	C	C	C	A	E	D	A	C	B	B
1L311	Hanna	0.185	0.815	D	B	-	B	-	A	D	C	C	C	C	D	D	A	C	B	B
1L312	Midas	0.159	0.841	C	B	C	A	B	AB	-	A	C	C	AC	D	B	A	BC	B	B
1L313	5R339I	0.171	0.829	C	B	C	B	C	B	-	B	C	C	B	F	C	B	D	B	C
1L314	5R339II	0.038	0.962	C	B	C	B	B	B	-	B	A	C	B	F	C	B	D	B	C
1L315	7m1170I	0.012	0.988	A	B	C	B	-	A	D	C	A	C	C	D	D	A	C	B	B
1L316	7m1170II	0.03	0.97	A	B	C	B	-	A	D	C	A	C	C	D	D	A	C	B	B
1L317	7m1172-1	0.014	0.986	C	B	C	A	B	A	-	A	A	-	A	C	D	B	D	B	B
1L318	7m1175-4	0.123	0.877	C	B	C	A	B	A	-	B	C	B	B	A	B	C	A	B	C
1L319	7m1175-5	0.007	0.993	C	B	C	A	B	A	-	A	A	-	A	C	D	B	D	B	B
1L320	7m1177I	0.023	0.977	C	B	C	B	C	B	-	B	A	D	B	F	-	-	D	B	C
1L321	BLN3343	0.005	0.995	C	B	C	A	-	B	-	C	A	C	B	A	D	A	C	B	B
1L322	BLN3342	0.997	0.003	C	B	C	A	B	A	-	C	A	C	B	E	C	A	C	AB	B
1L323	BLN3245	0.005	0.995	CD	B	C	AB	-	A	D	C	A	-	A	C	D	A	C	AB	B
1L324	BLN3224	0.007	0.993	CD	B	C	AB	A	B	-	C	A	C	BD	B	B	A	C	AB	B
1L325	BLN3189	0.008	0.992	CD	B	C	-	C	AB	D	C	A	C	AB	C	B	A	C	AB	B
1L326	BLN3348	0.003	0.997	D	B	C	B	-	B	-	C	A	C	D	B	D	A	C	AB	B
1L327	BLN3351	0.009	0.991	C	B	C	A	B	A	D	A	C	C	D	B	D	A	C	AB	B
1L328	BLN3353	0.023	0.977	D	B	C	B	-	-	-	C	B	C	-	CE	D	A	C	-	B
1L329	BLN3354	0.004	0.996	D	B	C	A	A	B	C	C	B	C	D	B	B	C	-	AB	B
1L330	BLN3562	0.091	0.909	C	B	C	A	B	A	D	A	A	C	B	A	B	C	A	A	B
1L331	RT057	0.126	0.874	C	B	C	-	C	A	-	C	A	C	B	A	B	C	-	A	B
1L332	RT058	0.776	0.224	D	B	C	B	C	B	-	B	A	C	B	A	BC	C	-	A	B
1L333	RT076	0.994	0.006	D	B	C	B	A	B	C	C	A	C	B	A	BC	C	-	A	B
1L334	RT096	0.995	0.005	D	B	-	B	C	B	-	C	A	C	B	A	B	C	-	A	B
1L335	RT108	0.994	0.006	C	B	C	A	C	A	-	C	BC	C	B	E	C	A	C	AB	B
1L336	RT117	0.994	0.006	D	B	CE	B	A	B	-	C	A	C	B	A	C	C	C	AB	B
1L337	RT123	0.997	0.003	D	B	-	B	A	B	-	C	C	C	B	A	B	C	-	A	B
1L338	RT125	0.997	0.003	C	B	C	A	C	A	-	C	C	C	B	E	D	B	C	B	B
1L339	FC03-1	0.997	0.003	C	B	C	-	C	A	-	A	C	C	B	E	D	B	C	B	B
1L340	Tanami	0.31	0.69	C	B	C	A	-	B	-	C	C	C	D	B	B	C	A	B	B
1L341	1055B	0.997	0.003	D	B	-	B	A	A	-	C	A	C	B	A	BC	C	-	A	B
1L342	10	0.107	0.893	C	B	A	B	C	A	-	A	A	-	A	C	D	B	D	A	C
1L343	11	0.158	0.842	A	C	C	B	A	A	-	C	A	C	D	B	B	C	C	B	B
1L344	Zhen3736I	0.996	0.004	D	B	C	B	A	A	C	C	A	C	B	A	B	C	-	B	B
1L345	Zhen2609I	0.997	0.003	C	B	C	A	C	A	-	A	A	C	B	E	C	A	C	B	B
1L346	HX0352I	0.998	0.002	D	B	C	AB	A	A	-	C	C	C	B	A	C	C	-	A	B
1L347	YangJ6711I	0.996	0.004	D	B	C	B	A	A	-	C	A	C	B	A	B	C	-	A	B
1L348	72118II	0.708	0.292	CD	B	C	B	C	A	-	A	A	C	AB	E	D	AB	CD	AB	BC
1L349	Yangguang2009I	0.998	0.002	D	B	C	B	A	A	-	C	B	C	B	A	BC	C	-	A	B
1L350	Huyou21I	0.998	0.002	C	B	C	-	B	A	-	-	C	C	B	E	C	A	C	B	B
1L351	Zheshuang3	0.995	0.005	D	B	-	B	A	A	-	C	C	C	B	A	BC	C	-	A	B
1L352	Zheyou21	0.997	0.003	D	B	C	B	-	A	-	C	B	C	B	A	BC	C	-	A	B
1L353	Wanyou20	0.998	0.002	C	B	C	A	C	A	-	C	C	C	B	E	C	A	C	B	B
1L354	Wanyou12	0.997	0.003	C	B	C	A	C	A	-	C	B	C	B	E	C	A	C	B	B
1L355	Wanyou7	0.998	0.002	C	B	C	-	C	A	-	C	C	C	B	E	C	A	C	B	B
1L356	Hongyou3I	0.997	0.003	C	B	C	A	C	A	-	C	C	-	B	A	C	C	-	A	B
1L357	Zhenyou5I	0.997	0.003	C	B	C	A	C	A	-	C	A	C	B	A	BC	A	-	A	B
1L358	Yangyou4	0.995	0.005	C	B	C	-	C	A	-	C	A	C	B	E	C	A	C	B	B
1L359	Huyou15	0.997	0.003	C	B	C	A	C	A	-	C	A	C	B	E	D	A	C	B	B
1L360	Huyou16	0.998	0.002	C	B	C	A	C	A	-	C	A	C	B	E	D	A	C	B	B
1L361	BLN3345	0.327	0.673	CD	B	C	AB	C	B	-	C	A	C	D	B	B	C	A	B	B
1L362	BLN3613	0.245	0.755	C	B	C	-	-	AB	-	C	B	C	CD	C	B	A	AD	AB	BC
1L363	RT006	0.998	0.002	C	B	C	A	C	A	-	C	A	C	B	C	D	A	C	B	B
1L364	Surpass400	0.009	0.991	C	B	A	-	C	A	-	A	A	-	A	C	C	B	D	A	C
1L365	WestarI	0.187	0.813	D	B	E	B	B	A	D	C	C	C	C	D	D	A	C	B	B
1L366	AG-SPECTRUM	0.035	0.965	D	-	-	-	-	A	D	C	C	-	A	C	C	B	D	A	B
1L367	RQ001-02M2	0.089	0.911	D	-	-	B	-	A	D	C	A	-	A	C	C	B	D	A	B
1L368	RR005	0.12	0.88	D	B	C	-	B	A	D	A	A	-	A	C	C	B	D	A	BC
1L369	Monty	0.004	0.996	C	BC	A	B	B	A	C	A	B	A	A	C	C	B	D	A	C
1L370	Oscar	0.006	0.994	CD	C	A	B	C	A	D	C	B	C	A	C	C	AB	CD	AB	BC
1L371	Ningyou12	0.994	0.006	D	B	C	A	B	A	C	C	C	C	B	E	C	A	C	B	B
1L372	Ningyou14	0.997	0.003	D	B	E	B	A	B	C	C	B	C	B	A	C	C	-	A	B
1L373	Shilifeng	0.997	0.003	D	C	-	B	A	B	C	C	B	C	B	A	B	C	D	A	B
1L374	Ningyou16	0.998	0.002	D	C	-	B	A	B	C	C	B	-	B	A	C	C	-	A	B
1L375	Ningyou18	0.997	0.003	D	BC	-	B	A	B	C	C	B	C	B	A	C	C	-	A	B
1L376	Ningyou10	0.064	0.936	D	B	-	B	B	B	D	C	C	C	B	E	C	A	C	B	B
1L377	Helios	0.998	0.002	C	B	C	A	B	A	B	C	C	C	B	E	-	-	C	B	B
1L378	Zheyou28	0.978	0.022	C	B	C	A	B	A	B	C	C	C	B	E	C	A	C	B	B
1L379	Zheshuang758	0.997	0.003	C	B	C	A	B	A	B	C	C	C	B	E	D	A	C	B	B
1L380	Zheshuang6	0.997	0.003	D	B	C	AB	B	B	B	C	C	C	B	A	B	A	C	A	B
1L381	Tranby	0.333	0.667	D	B	C	B	-	A	D	C	C	C	C	C	C	A	C	B	B
1L382	Huyou17I	0.997	0.003	C	B	C	A	B	A	B	C	C	C	B	E	D	A	C	B	B
1L383	Huyou19	0.997	0.003	D	B	C	B	A	A	C	C	A	C	B	A	B	C	C	A	B
1L384	Zhen3736II	0.95	0.05	D	B	C	A	A	A	C	C	A	C	AB	A	B	C	-	A	B
1L385	Victor	0.607	0.393	A	B	E	B	B	AB	-	C	C	C	C	A	C	C	C	B	B
1L386	Hector	0.743	0.257	D	B	E	B	-	B	C	C	C	C	-	-	C	C	C	B	B
1L387	Mystic	0.257	0.743	D	B	E	B	A	A	C	C	B	C	A	A	B	C	-	A	B
1L388	GSL1	0.038	0.962	D	B	E	B	-	B	C	C	C	C	D	-	B	C	C	B	B
1L389	BLN3575	0.039	0.961	D	B	E	B	-	A	D	C	C	-	BC	B	D	A	C	B	B
1L390	BLN3579	0.055	0.945	C	B	C	AB	B	B	AB	A	B	C	B	A	D	B	D	A	B
1L391	Zheyou18I	0.997	0.003	D	B	E	B	A	B	C	C	B	C	B	A	C	C	-	A	B
1L392	Zheshuang72	0.998	0.002	C	B	C	A	B	B	B	C	C	-	B	E	D	A	C	B	B
1L393	Zheshuang8	0.995	0.005	C	B	C	A	B	B	B	C	C	C	B	E	D	A	C	B	B
1L394	Zheyou50	0.996	0.004	D	B	E	B	A	B	C	C	A	C	B	A	C	C	C	A	B
1L395	HM42	0.995	0.005	D	B	E	B	A	B	C	C	A	C	B	A	B	C	C	A	B
1L396	G142	0.998	0.002	C	B	C	A	B	A	B	C	C	C	B	E	C	A	C	B	B
1L397	BST7-02M2	0.163	0.837	D	B	E	B	C	B	-	B	C	C	B	E	D	A	D	A	B
1L398	Lantern	0.121	0.879	C	B	C	A	B	A	B	A	A	-	A	C	D	B	D	A	C
1L399	Brink	0.015	0.985	C	B	C	A	A	B	C	C	B	C	D	B	B	C	C	B	B
1L400	Suyou1	0.291	0.709	D	B	-	B	B	B	-	B	C	C	B	E	D	A	D	A	B
1L401	BLN3630	0.01	0.99	D	B	CE	B	-	B	C	C	C	C	D	B	D	A	C	B	B
1L402	RR001	0.998	0.002	C	B	C	A	B	A	C	C	-	-	B	E	C	A	C	B	B
1L403	Huashuang3II	0.031	0.969	C	B	A	B	B	B	-	B	B	C	C	D	C	A	C	B	B
1L404	Huashuang4	0.167	0.833	C	B	A	B	B	A	A	A	B	-	A	C	D	B	D	A	C
1L405	Huahang901I	0.007	0.993	C	B	A	B	B	A	-	A	B	A	A	C	D	B	D	A	C
1L406	Huashuang5	0.219	0.781	CD	B	A	B	B	A	D	A	C	AC	AC	C	D	AB	C	AB	BC
1L407	Zhongshuang7II	0.118	0.882	D	B	E	B	B	A	A	A	A	-	A	C	D	B	D	A	C
1L408	Zhongshuang4	0.05	0.95	D	B	E	B	C	A	-	A	-	A	A	C	D	B	D	A	BC
1L409	Zhongshuang10II	0.045	0.955	C	B	A	B	C	B	D	C	A	B	-	C	A	C	B	-	C
1L410	Zhongshuang11III	0.174	0.826	D	B	E	B	B	B	B	B	B	C	B	E	D	A	D	A	B
1L411	GSL2	0.994	0.006	D	B	E	-	A	B	C	C	A	C	B	A	C	C	-	A	B
1L412	RR002	0.996	0.004	D	B	E	-	A	B	C	C	A	C	B	A	B	C	-	A	B
1L413	Neelam	0.997	0.003	C	B	C	A	B	A	B	C	C	C	B	E	C	A	C	B	B
1L414	Skipton	0.998	0.002	C	B	C	A	B	A	B	C	-	C	B	E	C	A	C	B	B
1L415	TQ055-02W2	0.983	0.017	D	B	E	B	A	B	C	C	-	C	C	E	D	A	C	B	B
1L416	Boomer	0.037	0.963	C	B	E	B	-	A	D	C	-	-	B	A	B	C	-	A	B
1L417	BLN3346	0.197	0.803	D	B	E	B	-	AB	D	C	C	C	CD	D	D	A	C	B	B
1L418	BLN3616	0.009	0.991	D	B	E	B	-	AB	D	C	-	C	AD	C	D	A	C	B	B
1L419	Charlton	0.104	0.896	D	C	E	B	-	B	B	C	C	C	D	B	D	A	C	B	B
1L420	Rainbow	0.03	0.97	CD	B	E	-	B	A	-	A	-	A	AB	C	C	C	C	B	B
1L421	F403	0.998	0.002	C	B	C	A	-	A	B	C	-	C	B	E	C	A	C	B	B
1L422	F406	0.996	0.004	D	B	E	B	A	B	BC	C	A	C	B	A	C	C	-	A	B
1L423	F421	0.997	0.003	D	B	E	B	A	B	C	C	A	C	B	A	C	C	-	A	B
1L424	AV-SAPPHIRE	0.998	0.002	C	B	C	A	B	A	B	C	-	C	B	E	D	A	C	B	B
1L425	Purler	0.998	0.002	C	B	C	A	B	A	-	C	C	C	B	E	D	A	C	B	B
1L426	RR013	0.998	0.002	C	B	C	A	B	A	B	C	-	-	B	E	D	A	C	B	B
1L427	AG-outback	0.996	0.004	C	B	C	A	B	A	-	C	C	C	B	E	D	A	C	B	B
1L428	BLN3352	0.012	0.988	D	B	E	B	-	A	D	C	-	-	A	C	D	A	C	B	B
1L429	BLN3350	0.006	0.994	D	C	E	B	-	A	D	C	-	-	A	C	D	A	C	B	B
1L430	BLN3344	0.017	0.983	D	B	E	B	-	A	D	C	-	-	A	C	D	A	C	B	B
1L431	F426	0.997	0.003	D	B	E	-	-	B	-	C	-	C	B	A	-	-	-	A	B
1L432	F428	0.997	0.003	D	C	E	-	-	B	-	C	-	C	B	A	C	C	-	A	B
1L433	F437	0.998	0.002	D	B	E	B	A	B	C	C	A	C	B	A	C	C	-	B	B
1L434	F453	0.998	0.002	C	B	C	A	B	A	B	C	C	C	B	E	D	B	C	B	B
1L435	F456	0.997	0.003	D	C	E	AB	A	A	-	C	B	C	B	A	C	C	-	A	B
1L436	F459	0.998	0.002	D	B	E	B	A	A	-	C	-	C	B	A	C	C	C	A	B
1L437	L239	0.993	0.007	-	B	C	A	B	A	B	C	C	C	B	E	C	A	C	B	B
1L438	L238	0.996	0.004	-	B	E	B	A	A	D	C	-	C	B	A	C	C	-	A	B
1L439	L234	0.996	0.004	C	B	E	-	A	A	D	C	-	C	B	A	C	C	-	A	B
1L440	L233	0.985	0.015	D	B	CE	-	A	A	-	C	-	C	B	B	B	C	-	A	B
1L441	L231	0.996	0.004	D	B	C	A	C	A	C	C	-	-	B	E	C	A	C	B	B
1L442	L230	0.997	0.003	D	B	C	-	C	A	C	C	B	C	B	E	C	A	C	B	B
1L443	L229	0.975	0.025	C	C	E	B	A	A	-	C	A	C	B	A	B	C	-	A	B
1L444	L228	0.996	0.004	C	AB	CE	-	C	A	C	C	-	-	B	E	C	A	C	B	B
1L445	P10	0.91	0.09	D	B	C	-	C	A	C	C	C	C	B	E	C	A	C	B	B
1L446	Canada2	0.02	0.98	C	B	C	-	C	A	C	C	-	-	B	E	D	A	C	B	B
1L447	Yangyou1	0.334	0.666	C	B	E	-	C	A	C	A	A	A	B	C	D	B	D	A	C
1L448	Ningyou7	0.993	0.007	C	AB	C	-	C	A	C	C	C	C	B	E	C	A	C	B	B
1L449	Huayou15	0.012	0.988	D	B	C	-	C	A	-	AC	C	-	C	A	-	-	-	B	B
1L450	61616	0.037	0.963	C	B	E	-	-	A	D	C	C	-	A	C	C	B	D	A	B
1L451	51070	0.057	0.943	C	B	C	B	-	B	C	B	C	D	B	F	C	B	D	B	C
1L452	Tapidor	0.993	0.007	D	B	E	B	A	B	-	C	-	-	B	A	-	-	-	A	B
1L453	2011XiningxuanI	0.01	0.99	C	B	A	-	B	A	-	A	-	A	A	C	C	B	D	A	C
1L454	2011XiningxuanII	0.009	0.991	D	B	E	-	C	AB	D	A	-	A	A	C	D	B	D	A	BC
1L455	2011XiningxuanIII	0.029	0.971	C	B	E	-	-	B	-	C	C	C	D	B	-	-	C	B	B
1L456	Zhongshuang11I	0.242	0.758	D	B	CE	-	B	B	B	B	B	C	B	E	D	A	D	A	B
1L457	No. 73290I	0.008	0.992	A	B	E	-	B	B	B	A	B	A	B	C	D	B	D	A	C
1L458	WestarII	0.094	0.906	D	B	E	B	B	A	D	C	C	C	D	D	D	A	C	B	B
1L459	Yangguang198	0.011	0.989	D	B	CE	-	-	B	-	C	-	C	D	B	-	-	C	B	B
1L460	699	0.014	0.986	D	B	E	-	C	B	-	B	-	C	B	E	C	A	C	B	B
1L461	Yangguang2009II	0.083	0.917	A	BC	A	B	C	B	-	C	B	-	-	E	A	C	B	B	C
1L462	Huahang901II	0.005	0.995	D	B	A	B	B	B	B	C	C	-	C	D	D	A	C	B	B
1L463	FC03-2	0.008	0.992	AC	B	C	B	C	A	C	C	B	C	-	E	D	B	B	A	B
1L464	N6013	0.154	0.846	C	B	A	B	B	A	-	A	A	B	C	D	D	A	C	B	B
1L465	72118III	0.042	0.958	C	B	C	A	B	A	C	C	C	A	C	D	C	A	CD	B	BC
1L466	YangJ6711II	0.007	0.993	C	B	A	B	-	AB	-	AC	B	C	B	C	D	B	BD	A	C
1L467	HX0352II	0.245	0.755	C	B	C	A	B	A	-	A	B	A	B	C	C	B	D	A	C
1L468	Zhen2609II	0.307	0.693	CD	AC	E	B	B	A	B	A	A	A	B	C	D	B	D	A	B
1L469	Huyou21II	0.005	0.995	C	B	E	B	B	A	C	AC	A	A	B	C	-	-	C	A	AC
1L470	Yan6055	0.014	0.986	A	B	-	A	B	A	-	A	A	-	B	C	D	B	D	A	AC
1L471	Hongyou3II	0.301	0.699	C	B	C	-	B	A	-	A	A	A	D	D	C	A	C	B	AB
1L472	Yangjian8	0.063	0.937	C	B	A	B	B	A	-	A	A	A	B	C	C	B	D	A	C
1L473	Xiwang106	0.009	0.991	A	B	-	B	-	A	C	C	C	A	B	C	D	B	C	B	AB
1L474	Zheyou18II	0.004	0.996	C	B	-	B	-	A	C	C	C	A	B	C	D	B	D	A	B
1L475	Huyou17II	0.004	0.996	D	B	E	B	-	B	C	C	C	A	C	E	D	A	C	B	B
1L476	21933	0.006	0.994	D	B	AE	-	-	A	C	C	C	C	B	C	D	B	D	A	B
1L477	282081I	0.113	0.887	D	B	E	B	-	A	C	C	C	-	B	C	D	B	D	A	B
1L478	Zheyou17	0.027	0.973	D	B	E	B	B	B	C	C	C	A	B	E	C	A	C	B	AB
1L479	Zhongshuang5	0.015	0.985	-	C	E	-	C	B	B	B	C	C	B	E	D	A	D	A	B
1L480	A31	0.247	0.753	-	B	C	A	B	A	-	A	-	C	A	C	D	B	D	A	C
1L481	A32	0.006	0.994	C	B	C	B	-	A	C	C	-	A	A	E	D	A	C	AB	B
1L482	A33	0.026	0.974	C	B	C	A	B	A	-	A	-	C	A	E	D	A	D	A	BC
1L483	A34	0.005	0.995	C	B	C	A	B	A	-	A	-	C	B	CE	C	C	C	B	B
1L484	A35	0.011	0.989	C	B	A	B	C	B	B	B	A	C	B	E	C	A	D	A	C
1L485	A36	0.004	0.996	D	B	-	B	B	A	-	A	A	D	-	CE	C	C	C	B	B
1L486	A37	0.004	0.996	C	B	C	B	C	BC	C	B	A	A	B	C	B	B	D	A	BC
1L487	A38	0.022	0.978	C	B	C	B	C	B	-	B	C	B	C	F	D	B	D	B	C
1L488	A39	0.027	0.973	C	B	A	B	C	B	B	B	A	C	B	C	D	B	D	A	C
1L489	A40	0.031	0.969	D	B	E	B	-	A	C	C	C	A	D	D	D	A	C	B	B
1L490	A41	0.004	0.996	C	B	C	A	B	B	B	B	A	C	B	C	D	B	D	A	C
1L491	A43	0.024	0.976	CD	B	AE	B	C	AB	C	C	A	A	B	C	D	AB	BC	AB	B
1L492	A44	0.082	0.918	C	B	C	A	-	A	-	C	A	C	B	C	D	B	D	A	C
1L493	A45	0.005	0.995	D	B	E	B	-	A	C	C	C	-	D	D	D	A	C	B	B
1L494	93275	0.007	0.993	D	B	E	B	-	A	C	A	C	A	D	D	C	A	C	B	B
1L495	9T386-2	0.023	0.977	D	B	E	B	-	A	-	C	C	C	D	D	C	A	C	B	B
1L496	93207-2	0.013	0.987	D	C	E	-	C	B	B	B	C	C	C	C	C	C	C	B	B
1L497	94087-1	0.034	0.966	C	B	C	A	A	A	-	B	A	C	B	F	D	B	D	B	C
1L498	Huashuang3III	0.014	0.986	C	B	A	B	B	A	B	A	A	C	A	C	D	B	D	A	C
1L499	Zhongyou821	0.007	0.993	D	B	E	B	-	A	C	C	C	C	-	C	D	B	D	A	BC
1L500	Zhongshuang6II	0.004	0.996	C	B	A	B	C	B	A	C	B	A	A	CE	A	C	B	A	C
1L501	Zhongshuang7III	0.008	0.992	C	B	AC	B	B	A	B	A	C	A	A	CE	B	C	C	B	B
1L502	Zhongshuang8	0.008	0.992	D	C	E	B	B	B	B	B	C	C	C	D	D	A	D	A	B
1L503	Qinyou1	0.11	0.89	A	B	C	A	B	A	-	A	A	C	-	D	B	C	C	B	B
1L504	Qinyou3	0.084	0.916	AD	C	AE	B	B	AB	C	C	C	C	-	DE	B	A	C	B	B
1L505	0T279	0.004	0.996	D	B	E	B	-	A	C	C	C	-	D	D	D	A	C	B	B
1L506	Weilong88	0.087	0.913	AD	B	CE	AB	-	AB	C	C	C	C	D	D	D	A	C	B	B
1L507	Youza1	0.21	0.79	AD	B	CE	A	B	AB	C	C	C	C	-	D	C	A	C	B	B
1L508	Huyou17III	0.004	0.996	D	B	E	B	B	B	C	C	C	C	C	E	D	A	C	B	B
1L509	Ningyou20	0.003	0.997	D	B	E	B	-	A	C	C	C	C	A	C	C	B	D	A	B
1L510	Yanyou2	0.019	0.981	C	B	C	A	B	A	B	A	A	C	B	C	D	B	D	A	C
1L511	Dongyou1	0.041	0.959	C	B	C	A	A	B	B	C	C	A	-	CE	C	B	C	B	B
1L512	Zhenyou5II	0.026	0.974	C	AB	AC	AB	B	AB	B	A	-	A	B	C	B	B	C	B	B
1L513	Suyou4	0.003	0.997	C	B	A	B	B	A	B	A	C	C	-	CE	C	C	C	B	B
1L514	Heshengyou55	0.006	0.994	CD	B	C	-	A	AB	C	C	C	D	AB	CE	D	AB	CD	AB	B
1L515	5102	0.052	0.948	C	B	A	-	BC	A	C	A	-	C	A	C	C	B	BD	A	BC
1L516	QL8618	0.005	0.995	CD	B	CE	A	B	A	C	A	C	D	AC	CD	D	AB	CD	AB	B
1L517	Fengnongyou6	0.004	0.996	CD	B	CE	-	B	A	C	A	C	-	A	C	C	B	CD	AB	BC
1L518	06-L-2	0.035	0.965	CD	B	CE	AB	B	AB	C	A	C	-	AD	C	B	B	CD	AB	BC
1L519	36P47	0.005	0.995	CD	B	CE	-	A	B	-	A	C	-	D	B	B	C	C	B	B
1L520	Fengyou9	0.006	0.994	D	BC	E	B	C	B	B	B	C	C	B	E	D	A	C	B	B
1L521	Chuannongyou3	0.012	0.988	CD	B	A	B	B	A	-	A	A	C	A	C	C	B	D	A	C
1L522	De68－12	0.008	0.992	CD	B	A	B	-	AB	-	AC	-	C	A	C	C	B	D	A	C
1L523	H1717	0.004	0.996	AD	BC	E	B	B	B	-	C	C	A	A	CE	C	B	C	B	B
1L524	CH501B	0.003	0.997	D	AB	E	B	A	B	-	C	C	A	B	CE	B	C	C	B	B
1L525	Mianyou15	0.008	0.992	AC	BC	A	B	-	AB	C	C	B	C	AD	E	B	A	C	B	B
1L526	Youyan1707	0.012	0.988	A	C	E	B	-	B	-	C	C	C	D	AE	B	C	C	B	B
1L527	Yunyouza2	0.003	0.997	D	B	E	B	-	A	C	C	C	C	C	D	D	A	C	B	B
1L528	NPZSR0103	0.009	0.991	BD	BC	E	B	-	A	C	A	A	C	A	C	D	B	D	A	C
1L529	siertra	0.005	0.995	CD	B	C	B	C	B	B	B	C	C	B	E	B	C	C	B	B
1L530	CH202AB	0.004	0.996	D	B	E	B	B	A	A	A	-	A	C	D	D	A	C	B	B
1L531	oc053	0.004	0.996	D	B	E	-	B	A	C	B	C	C	C	D	C	AB	CD	B	B
1L532	oc049	0.003	0.997	D	B	E	B	-	A	C	B	C	C	A	C	C	B	CD	AB	B
1L533	Huahang901III	0.004	0.996	C	B	A	B	B	B	B	B	C	C	C	D	C	A	C	B	B
1L534	86122-3	0.007	0.993	C	B	C	-	B	B	B	B	C	A	B	E	B	C	A	B	C
1L535	86121-2	0.005	0.995	D	B	E	B	B	A	C	C	C	C	C	D	C	A	C	B	B
1L536	86086-1	0.008	0.992	A	C	E	B	B	B	-	C	C	C	C	D	D	A	C	B	B
1L537	8F175-2	0.008	0.992	C	B	E	B	C	C	D	B	A	C	A	C	C	B	D	A	C
1L538	81624-1	0.006	0.994	C	B	AE	B	C	B	B	B	B	C	A	C	D	B	C	B	B
1L539	8R4057-1	0.005	0.995	D	B	E	B	B	A	A	A	B	A	A	C	C	B	D	A	C
1L540	8m022-5	0.003	0.997	C	B	C	A	A	B	-	C	C	-	D	B	B	C	C	B	B
1L541	86243-3	0.008	0.992	D	B	E	B	-	A	C	A	B	-	B	D	C	C	C	B	B
1L542	8m069-2	0.004	0.996	D	BC	E	B	C	B	B	B	C	C	B	CE	B	AB	CD	A	C
1L543	8t230-3	0.026	0.974	C	B	C	-	-	B	B	B	C	-	B	F	D	B	D	B	C
1L544	8R4040-1	0.017	0.983	D	B	E	-	C	A	C	B	C	-	C	D	D	A	C	B	B
1L545	8m003-1	0.069	0.931	C	B	A	B	B	A	A	A	B	-	A	C	C	B	D	A	C
1L546	83149-4	0.01	0.99	C	B	C	B	C	B	B	B	C	-	B	F	D	B	D	B	C
1L547	86054-1	0.01	0.99	C	B	E	B	C	C	C	C	B	-	A	C	D	B	D	A	C
1L548	westatIII	0.005	0.995	D	B	CE	B	B	A	C	C	C	C	C	D	D	A	C	B	B
1L549	86003-1	0.007	0.993	C	B	C	B	B	B	B	B	B	-	B	E	D	A	C	B	B
1L550	8t239-1	0.026	0.974	D	B	E	B	-	A	C	C	C	C	C	D	C	A	C	B	B
1L551	83008-1	0.01	0.99	D	B	E	B	-	A	C	C	C	C	-	CE	C	B	C	B	B
1L552	8F144-1	0.014	0.986	C	B	C	A	B	A	B	A	C	A	A	C	C	B	D	A	C
1L553	87044-1	0.189	0.811	C	B	C	B	C	A	C	A	A	A	A	C	D	B	D	A	C
1L554	8R4001-2	0.028	0.972	C	B	C	B	A	A	D	C	A	-	B	F	D	B	D	B	C
1L555	87052-1	0.081	0.919	C	B	C	B	C	A	C	A	A	A	A	C	C	B	C	B	B
1L556	87035-10	0.011	0.989	C	B	E	B	-	A	D	C	C	C	-	CE	D	A	C	B	B
1L557	81044-1	0.031	0.969	C	B	AE	B	C	A	A	A	A	A	A	C	D	B	C	B	AB
1L558	88486-1	0.004	0.996	D	B	E	B	C	B	C	C	C	C	D	AE	B	C	C	B	AB
1L559	8t231-1	0.003	0.997	D	B	E	B	-	A	D	C	C	A	A	C	D	B	D	A	AB
1L560	02127II	0.005	0.995	D	B	E	B	C	B	-	B	A	A	A	C	D	B	D	A	C
1L561	01071-2	0.003	0.997	D	B	E	B	-	A	D	C	C	A	A	C	D	B	D	A	B
1L562	Zhen2808	0.02	0.98	A	B	A	A	C	A	-	A	A	A	A	C	D	B	D	A	C
1L563	1033019	0.005	0.995	C	B	A	B	C	A	-	A	A	A	A	C	D	B	D	A	C
1L564	Zhen2736	0.035	0.965	A	C	E	B	A	B	-	C	C	C	D	E	B	C	C	B	B
1L565	282081II	0.072	0.928	D	B	E	B	A	A	D	C	C	A	A	C	D	B	D	A	B
1L566	A42	0.003	0.997	C	B	C	A	C	B	B	B	A	A	A	C	D	B	D	A	C
1L567	ZY036II	0.007	0.993	D	B	E	B	-	B	C	C	C	C	D	AE	B	C	C	B	B
1L568	Zhongshuang2	0.004	0.996	C	B	C	A	A	B	C	C	A	C	C	C	C	A	C	B	B
1L569	Hektor	0.398	0.602	A	C	E	B	-	B	C	C	C	C	D	AE	C	C	C	B	B
1L570	Shan2B	0.007	0.993	A	C	-	B	C	A	B	A	A	A	A	C	D	B	D	A	C
1L571	Shan2C	0.004	0.996	D	B	E	A	A	B	C	C	C	C	B	CE	B	C	C	B	AB
1L572	Zhongshuang11II	0.006	0.994	A	C	E	A	C	B	B	B	C	C	A	E	D	A	D	A	B
1L573	No. 91550	0.003	0.997	C	B	C	-	C	A	-	A	A	A	A	C	D	B	D	A	B
1L574	No. 73290II	0.004	0.996	A	C	E	-	C	B	B	A	A	A	A	C	D	B	D	A	C
1L575	07197-07198	0.004	0.996	D	B	E	B	C	AB	D	B	C	AD	AB	CF	D	B	D	A	BC
1L576	91032II	0.005	0.995	D	B	E	B	A	A	D	C	C	A	A	C	D	B	D	A	B
a: Indicates the population assignment based on structure analysis;
b: Alleles are arranged in alphabetical order according to amplified fragment size;"-" indicates that the allele is unknown (missing).
c: this row represents the product size determined by in silico PCR based on Zhongshuang11 genome sequences.

## Sheet: Table S9
Table S9 Family relatedness for the association population
	1L001	1L002	1L003	1L004	1L005	1L006	1L007	1L008	1L009	1L010	1L011	1L012	1L013	1L014	1L015	1L016	1L017	1L018	1L019	1L020	1L021	1L022	1L023	1L024	1L025	1L026	1L027	1L028	1L029	1L030	1L031	1L032	1L033	1L034	1L035	1L036	1L037	1L038	1L039	1L040	1L041	1L042	1L043	1L044	1L045	1L046	1L047	1L048	1L049
1L001	1.94366	1.72464	1.72857	1.26866	1.25	1.32857	1.33824	1.15152	1.26087	1.25	0.96875	1.25714	1.26866	1.24242	1.23438	1.27941	1.16923	1.44286	1.38028	1.28986	1.36232	1.42029	1.07576	1.33333	1.23881	1.04412	1.47887	1.31429	1.30769	1.1746	0.892857	1.12308	1	1.23881	1.0625	1.13433	1.14706	1.08955	1.12857	1.06061	1.07576	1.1791	1.16667	1.17188	1.14925	1.23881	1.05797	1.26761	1.17391
1L002	1.72464	1.98592	1.95714	1.27273	1.20312	1.44286	1.29851	1.10769	1.39706	1.21875	0.936508	1.24286	1.37879	1.16667	1.09375	1.19118	1.15385	1.37143	1.38028	1.30435	1.36232	1.52174	1.12121	1.46377	1.31343	1.16176	1.50704	1.38571	1.32308	1.11111	0.854545	1.24615	1.12121	1.23881	1.09375	1.20896	1.10294	1.16418	1.1	0.939394	0.939394	1.07463	1.09091	1.15385	1.25373	1.22388	1.04348	1.35211	1.14493
1L003	1.72857	1.95714	1.98611	1.30882	1.24615	1.42254	1.34783	1.10448	1.37143	1.21212	0.953846	1.26389	1.38806	1.13433	1.10769	1.17391	1.16667	1.33803	1.41667	1.32857	1.35714	1.48571	1.13433	1.48571	1.32353	1.18841	1.47222	1.39437	1.33333	1.07812	0.857143	1.21212	1.08955	1.27941	1.04615	1.17647	1.13043	1.17647	1.09859	0.925373	0.940299	1.11765	1.08955	1.12308	1.26471	1.22059	1.01429	1.31944	1.11429
1L004	1.26866	1.27273	1.30882	1.95714	1.09091	1.35714	1.39706	1.07353	1.21739	1.28462	1.02308	1.11594	1.29231	1.25	1.43846	1.27941	1.07692	1.28261	1.24286	1.25362	1.18382	1.34058	1.01493	1.27941	1.29545	1.25373	1.24286	1.23188	1.21538	1.22222	0.777778	1.11538	1	1.19697	1.11719	1.20896	1.125	1.13433	1.02174	1.11538	1.13433	1.25373	1.00758	1.07812	1.16667	1.24242	1.02206	1.13571	1.15217
1L005	1.25	1.20312	1.24615	1.09091	1.98507	1.23881	1.25758	1.12121	1.15152	1.14286	1.19048	1.13636	1.25	1.34921	1.14286	1.17188	1.06349	1.22388	1.34328	1.21212	1.15385	1.12308	1.17188	1.12308	1.26562	1.24615	1.20896	1.34328	1.25397	1.16129	1.18868	1.14062	1.09375	1.24615	1.20635	1.11111	1.13636	1.23077	1.08955	1.14286	1.17188	1.18462	1.1746	1.10938	1.20312	1.23438	1.07576	1.47761	1.22727
1L006	1.32857	1.44286	1.42254	1.35714	1.23881	1.98649	1.61972	1.37681	1.40845	1.5303	1.21212	1.22222	1.49275	1.33333	1.44118	1.28169	1	1.19178	1.21622	1.41096	1.19444	1.30556	0.985507	1.29167	1.21429	1.29577	1.31081	1.27397	1.33824	1.16667	0.859649	1.22059	1.21739	1.25714	1.32836	1.51429	1.15278	1.28571	1.27397	1.17391	1.18571	1.25352	1.21739	1.22388	1.18571	1.32857	1.26389	1.2973	1.26389
1L007	1.33824	1.29851	1.34783	1.39706	1.25758	1.61972	1.98611	1.22059	1.47826	1.40909	1.21212	1.29577	1.4058	1.32353	1.4697	1.34783	1.22727	1.28169	1.40845	1.56338	1.15942	1.37143	1.23529	1.30986	1.41429	1.42029	1.33803	1.28169	1.43939	1.20312	0.859649	1.10606	1	1.33333	1.33846	1.33333	1.23944	1.28986	1.32857	1.10448	1.10448	1.22059	1.14925	1.10769	1.29412	1.30882	1.17143	1.26761	1.23188
1L008	1.15152	1.10769	1.10448	1.07353	1.12121	1.37681	1.22059	1.97143	1.14493	1.44776	1.68657	1.16667	1.27692	1.16418	1.10769	1.1194	0.924242	1.12857	1.11594	1.14493	1.02941	1.25	1.1194	1.15441	1.10448	1.08088	1.30435	1.21739	1.18462	0.953125	0.944444	1.07692	0.94697	1.10606	1.00769	1.16667	1.04412	1.00735	1.10145	1.07463	1.19403	1.06061	1.04545	1.09231	1.07576	1.18182	1.15	1.05072	1.07353
1L009	1.26087	1.39706	1.37143	1.21739	1.15152	1.40845	1.47826	1.14493	1.94444	1.34328	1.01515	1.26761	1.32836	1.10294	1.19403	1.17143	1.19403	1.12676	1.29167	1.31429	1.04225	1.38571	1.14925	1.4	1.24638	1.14286	1.25	1.1831	1.26866	1.12121	0.719298	1.0303	0.992754	1.16912	1.10448	1.13235	0.985507	1.1	0.985915	1	1.01449	0.985294	1.02239	1.01515	1.24265	1.14706	1.07042	1.22222	0.971831
1L010	1.25	1.21875	1.21212	1.28462	1.14286	1.5303	1.40909	1.44776	1.34328	1.89706	1.30303	1.13235	1.32812	1.27273	1.27778	1.30303	0.953846	1.13235	1.19403	1.24242	1.0303	1.30303	1.08955	1.19853	1.34091	1.26515	1.28358	1.20896	1.20312	0.929688	0.877358	0.96875	0.945312	1.13636	1.02344	1.15909	0.984615	1.05224	1.02985	1.11538	1.10156	1.03175	0.898438	0.904762	1.12308	1.10769	1.08088	1.00746	1.10606
1L011	0.96875	0.936508	0.953846	1.02308	1.19048	1.21212	1.21212	1.68657	1.01515	1.30303	1.97015	1.13433	1.14062	1.2	1.15323	1.10769	1.07937	1.13433	1.10606	1.22727	1.01538	1.29231	1.24615	1.01515	1.18462	1.15385	1.28788	1.27273	1.20635	0.975806	0.961538	1.04762	0.952381	1.09375	1	1.16406	1.12308	1.12308	1.04545	1.09375	1.07812	1.03175	1.03175	1.1129	1.03125	1.17188	1.04478	1.0303	1.10769
1L012	1.25714	1.24286	1.26389	1.11594	1.13636	1.22222	1.29577	1.16667	1.26761	1.13235	1.13433	1.77027	1.30435	1.15942	1.22727	1.08571	1.08088	1.30137	1.24658	1.33333	1.14085	1.20833	1.22464	1.40972	1.36429	1.22535	1.25342	1.15068	1.20896	1.12308	0.859649	1.1194	1.02206	1.11594	1.13636	1.11429	1.14085	1.15714	1.13194	1.06522	1.19118	1.17391	1.06522	1.13433	1.21014	1.16667	1.03472	1.20548	1.14789
1L013	1.26866	1.37879	1.38806	1.29231	1.25	1.49275	1.4058	1.27692	1.32836	1.32812	1.14062	1.30435	1.90141	1.22059	1.35938	1.23529	1.04545	1.35714	1.22857	1.49275	1.11765	1.33333	1.20896	1.48571	1.33333	1.30435	1.37143	1.3662	1.33333	1.1875	0.991071	1.19697	1.25	1.36765	1.23438	1.32353	1.25362	1.27206	1.23188	1.13636	1.20769	1.26866	1.12879	1.16923	1.23134	1.29851	1.21739	1.25714	1.19118
1L014	1.24242	1.16667	1.13433	1.25	1.34921	1.33333	1.32353	1.16418	1.10294	1.27273	1.2	1.15942	1.22059	1.95775	1.39844	1.4	1.13433	1.35211	1.3	1.34783	1.21739	1.25714	1.08696	1.22857	1.3913	1.30435	1.28571	1.32857	1.31818	1.34615	1.01818	0.954545	1.07576	1.17647	1.18462	1.19565	1.26471	1.25	1.17143	1.22059	1.18182	1.23485	1.10294	1.09231	1.01471	1.26471	1.14085	1.14286	1.20588
1L015	1.23438	1.09375	1.10769	1.43846	1.14286	1.44118	1.4697	1.10769	1.19403	1.27778	1.15323	1.22727	1.35938	1.39844	1.95588	1.37879	1.25385	1.29104	1.25	1.45522	1.29104	1.2197	1.0625	1.24627	1.27273	1.25	1.16912	1.19403	1.375	1.32031	0.886792	1.07258	1.00769	1.21212	1.25758	1.28462	1.23134	1.38235	1.21642	1.32308	1.22388	1.26154	1.25	1.33871	1.03125	1.26154	1.21642	1.18382	1.23134
1L016	1.27941	1.19118	1.17391	1.27941	1.17188	1.28169	1.34783	1.1194	1.17143	1.30303	1.10769	1.08571	1.23529	1.4	1.37879	1.98611	1.16667	1.33803	1.30556	1.32857	1.32394	1.32394	1.21739	1.15493	1.32857	1.42857	1.22222	1.26761	1.35294	1.22727	0.929825	1.04478	0.985294	1.21739	1.19697	1.1	1.28986	1.15942	1.14085	1.17647	1.16176	1.19118	1.13235	1.15385	1.14493	1.2029	1.19718	1.22222	1.12857
1L017	1.16923	1.15385	1.16667	1.07692	1.06349	1	1.22727	0.924242	1.19403	0.953846	1.07937	1.08088	1.04545	1.13433	1.25385	1.16667	1.92857	1.27857	1.38406	1.27206	1.1194	1.27941	1.13433	1.13043	1.13636	1.01493	1.17391	1.23913	1.17969	1.25385	0.826923	1.01562	0.884615	0.992537	1.11364	0.992537	1.13433	1.16176	0.971014	1.07463	1.03788	1.05385	1.12687	1.27692	1.11364	1.17164	1.05797	1.15942	1.05882
1L018	1.44286	1.37143	1.33803	1.28261	1.22388	1.19178	1.28169	1.12857	1.12676	1.13235	1.13433	1.30137	1.35714	1.35211	1.29104	1.33803	1.27857	1.93333	1.33784	1.47945	1.43056	1.32877	1.19718	1.36301	1.51408	1.27083	1.4527	1.32432	1.38235	1.42537	1.01754	1.21739	0.978261	1.23944	1.13235	1.1338	1.22917	1.22535	1.22973	1.14789	1.23188	1.1	1.16197	1.21739	1.25352	1.26761	1.2027	1.33784	1.29861
1L019	1.38028	1.38028	1.41667	1.24286	1.34328	1.21622	1.40845	1.11594	1.29167	1.19403	1.10606	1.24658	1.22857	1.3	1.25	1.30556	1.38406	1.33784	1.97333	1.41096	1.28767	1.49315	1.27143	1.4726	1.51408	1.35417	1.43333	1.52703	1.3913	1.35821	1.10345	1.14493	1.13571	1.25352	1.28676	1.15493	1.20833	1.39437	1.16216	1.17857	1.11429	1.14085	1.33571	1.27941	1.25352	1.23944	1.08219	1.30667	1
1L020	1.28986	1.30435	1.32857	1.25362	1.21212	1.41096	1.56338	1.14493	1.31429	1.24242	1.22727	1.33333	1.49275	1.34783	1.45522	1.32857	1.27206	1.47945	1.41096	1.95946	1.33803	1.34722	1.30435	1.49306	1.55	1.57042	1.36301	1.36986	1.40299	1.23846	1	1.0597	1.03676	1.21739	1.26515	1.16429	1.30556	1.4	1.30556	1.25362	1.15942	1.15714	1.21014	1.25373	1.26087	1.30435	1.19444	1.28767	1.1831
1L021	1.36232	1.36232	1.35714	1.18382	1.15385	1.19444	1.15942	1.02941	1.04225	1.0303	1.01538	1.14085	1.11765	1.21739	1.29104	1.32394	1.1194	1.43056	1.28767	1.33803	1.91781	1.29577	1.05882	1.26761	1.30714	1.33803	1.20548	1.11806	1.23529	1.37121	0.807018	1.15672	1.01449	1.15942	1.14925	1.07971	1.10714	1.13571	1.09722	1.03623	1.06522	0.985507	1.11029	1.18182	1.02899	1.05797	1.13889	1.16438	1.19718
1L022	1.42029	1.52174	1.48571	1.34058	1.12308	1.30556	1.37143	1.25	1.38571	1.30303	1.29231	1.20833	1.33333	1.25714	1.2197	1.32394	1.27941	1.32877	1.49315	1.34722	1.29577	1.97297	1.18571	1.38889	1.34286	1.30986	1.58904	1.47945	1.35821	1.26923	0.964286	1.23881	1.13235	1.30435	1.25758	1.19014	1.26761	1.21429	1.16667	1.2029	1.10294	1.23188	1.22857	1.26866	1.33333	1.37681	1.16667	1.30137	1.09859
1L023	1.07576	1.12121	1.13433	1.01493	1.17188	0.985507	1.23529	1.1194	1.14925	1.08955	1.24615	1.22464	1.20896	1.08696	1.0625	1.21739	1.13433	1.19718	1.27143	1.30435	1.05882	1.18571	1.97183	1.15493	1.20588	1.22059	1.15714	1.23571	1.30303	1.06154	0.907407	1.01493	0.884615	1.13768	0.969231	1.01429	1.17647	1.07353	1.08571	1.00746	1.05385	1.05303	0.852941	0.907692	1.09559	1.06618	1.11429	1.02857	1.01471
1L024	1.33333	1.46377	1.48571	1.27941	1.12308	1.29167	1.30986	1.15441	1.4	1.19853	1.01515	1.40972	1.48571	1.22857	1.24627	1.15493	1.13043	1.36301	1.4726	1.49306	1.26761	1.38889	1.15493	1.91892	1.46479	1.33099	1.38356	1.23288	1.34559	1.27612	0.938596	1.25	1.15441	1.3662	1.14925	1.20139	1.1831	1.28873	1.26389	1.10145	1.14706	1.27536	1.26812	1.33582	1.34286	1.22857	1.19444	1.23973	1.09155
1L025	1.23881	1.31343	1.32353	1.29545	1.26562	1.21429	1.41429	1.10448	1.24638	1.34091	1.18462	1.36429	1.33333	1.3913	1.27273	1.32857	1.13636	1.51408	1.51408	1.55	1.30714	1.34286	1.20588	1.46479	1.94444	1.70423	1.49296	1.46479	1.48507	1.23077	0.982456	1.06061	1.04478	1.24638	1.23485	1.08696	1.25714	1.37143	1.17143	1.15441	1.13433	1.04478	1.05224	1.07692	1.17647	1.19118	1.12676	1.28169	1.11594
1L026	1.04412	1.16176	1.18841	1.25373	1.24615	1.29577	1.42029	1.08088	1.14286	1.26515	1.15385	1.22535	1.30435	1.30435	1.25	1.42857	1.01493	1.27083	1.35417	1.57042	1.33803	1.30986	1.22059	1.33099	1.70423	1.93151	1.29167	1.37671	1.33088	1.18939	0.912281	1.08955	1.04348	1.23529	1.31061	1.06522	1.28571	1.34286	1.23239	1.17391	1.17647	1.10145	1.06618	1.0597	1.22059	1.22059	1.15972	1.25	1.14286
1L027	1.47887	1.50704	1.47222	1.24286	1.20896	1.31081	1.33803	1.30435	1.25	1.28358	1.28788	1.25342	1.37143	1.28571	1.16912	1.22222	1.17391	1.4527	1.43333	1.36301	1.20548	1.58904	1.15714	1.38356	1.49296	1.29167	1.92105	1.58667	1.40714	1.25735	1.01724	1.34286	1.21127	1.38889	1.15217	1.35915	1.31507	1.375	1.33333	1.23571	1.23944	1.22222	1.24648	1.30435	1.31944	1.40278	1.2027	1.31579	1.22973
1L028	1.31429	1.38571	1.39437	1.23188	1.34328	1.27397	1.28169	1.21739	1.1831	1.20896	1.27273	1.15068	1.3662	1.32857	1.19403	1.26761	1.23913	1.32432	1.52703	1.36986	1.11806	1.47945	1.23571	1.23288	1.46479	1.37671	1.58667	1.85526	1.34286	1.17647	1.11207	1.32143	1.19014	1.34507	1.27206	1.22535	1.38356	1.40278	1.19595	1.35	1.28571	1.26389	1.21127	1.29286	1.29577	1.49296	1.14189	1.34	1.13699
1L029	1.30769	1.32308	1.33333	1.21538	1.25397	1.33824	1.43939	1.18462	1.26866	1.20312	1.20635	1.20896	1.33333	1.31818	1.375	1.35294	1.17969	1.38235	1.3913	1.40299	1.23529	1.35821	1.30303	1.34559	1.48507	1.33088	1.40714	1.34286	1.94286	1.4697	1.16364	1.20896	1.14179	1.40299	1.23846	1.2197	1.31343	1.37313	1.31884	1.12879	1.23881	1.22388	1.18939	1.20312	1.10448	1.29412	1.28986	1.3	1.27941
1L030	1.1746	1.11111	1.07812	1.22222	1.16129	1.16667	1.20312	0.953125	1.12121	0.929688	0.975806	1.12308	1.1875	1.34615	1.32031	1.22727	1.25385	1.42537	1.35821	1.23846	1.37121	1.26923	1.06154	1.27612	1.23077	1.18939	1.25735	1.17647	1.4697	1.94118	1.01852	1.14615	1.2197	1.26866	1.30303	1.26154	1.23846	1.41791	1.25735	1.27692	1.27273	1.22308	1.41538	1.35938	1.09091	1.32836	1.24265	1.25735	1.29104
1L031	0.892857	0.854545	0.857143	0.777778	1.18868	0.859649	0.859649	0.944444	0.719298	0.877358	0.961538	0.859649	0.991071	1.01818	0.886792	0.929825	0.826923	1.01754	1.10345	1	0.807018	0.964286	0.907407	0.938596	0.982456	0.912281	1.01724	1.11207	1.16364	1.01852	1.7931	0.87037	0.827273	1.07143	0.972222	0.890909	0.894737	1.00893	0.973684	1.03704	0.990741	1.02727	0.990566	0.971698	0.848214	1.10714	0.982456	0.982759	0.839286
1L032	1.12308	1.24615	1.21212	1.11538	1.14062	1.22059	1.10606	1.07692	1.0303	0.96875	1.04762	1.1194	1.19697	0.954545	1.07258	1.04478	1.01562	1.21739	1.14493	1.0597	1.15672	1.23881	1.01493	1.25	1.06061	1.08955	1.34286	1.32143	1.20896	1.14615	0.87037	1.9	1.35821	1.46324	1.25	1.32576	1.23881	1.24242	1.28571	1.14615	1.38462	1.34328	1.27273	1.39394	1.41176	1.42647	1.26087	1.32857	1.33824
1L033	1	1.12121	1.08955	1	1.09375	1.21739	1	0.94697	0.992754	0.945312	0.952381	1.02206	1.25	1.07576	1.00769	0.985294	0.884615	0.978261	1.13571	1.03676	1.01449	1.13235	0.884615	1.15441	1.04478	1.04348	1.21127	1.19014	1.14179	1.2197	0.827273	1.35821	1.80282	1.28358	1.34091	1.42537	1.16176	1.26087	1.27857	1.18657	1.23529	1.2971	1.30597	1.31343	1.26471	1.28358	1.26429	1.1831	1.25
1L034	1.23881	1.23881	1.27941	1.19697	1.24615	1.25714	1.33333	1.10606	1.16912	1.13636	1.09375	1.11594	1.36765	1.17647	1.21212	1.21739	0.992537	1.23944	1.25352	1.21739	1.15942	1.30435	1.13768	1.3662	1.24638	1.23529	1.38889	1.34507	1.40299	1.26866	1.07143	1.46324	1.28358	1.83333	1.22059	1.36232	1.37143	1.32857	1.31944	1.1791	1.28358	1.41912	1.27941	1.19697	1.38571	1.38571	1.16901	1.25	1.25714
1L035	1.0625	1.09375	1.04615	1.11719	1.20635	1.32836	1.33846	1.00769	1.10448	1.02344	1	1.13636	1.23438	1.18462	1.25758	1.19697	1.11364	1.13235	1.28676	1.26515	1.14925	1.25758	0.969231	1.14925	1.23485	1.31061	1.15217	1.27206	1.23846	1.30303	0.972222	1.25	1.34091	1.22059	1.85507	1.26154	1.36765	1.43478	1.31159	1.33333	1.22388	1.31538	1.30303	1.35385	1.19697	1.33824	1.26812	1.46377	1.21324
1L036	1.13433	1.20896	1.17647	1.20896	1.11111	1.51429	1.33333	1.16667	1.13235	1.15909	1.16406	1.11429	1.32353	1.19565	1.28462	1.1	0.992537	1.1338	1.15493	1.16429	1.07971	1.19014	1.01429	1.20139	1.08696	1.06522	1.35915	1.22535	1.2197	1.26154	0.890909	1.32576	1.42537	1.36232	1.26154	1.86111	1.22464	1.30435	1.46429	1.20588	1.25758	1.38971	1.33333	1.33333	1.23913	1.35294	1.36429	1.21831	1.52899
1L037	1.14706	1.10294	1.13043	1.125	1.13636	1.15278	1.23944	1.04412	0.985507	0.984615	1.12308	1.14085	1.25362	1.26471	1.23134	1.28986	1.13433	1.22917	1.20833	1.30556	1.10714	1.26761	1.17647	1.1831	1.25714	1.28571	1.31507	1.38356	1.31343	1.23846	0.894737	1.23881	1.16176	1.37143	1.36765	1.22464	1.85135	1.57042	1.45833	1.33824	1.26812	1.32143	1.30435	1.27941	1.21739	1.31429	1.25	1.38356	1.24648
1L038	1.08955	1.16418	1.17647	1.13433	1.23077	1.28571	1.28986	1.00735	1.1	1.05224	1.12308	1.15714	1.27206	1.25	1.38235	1.15942	1.16176	1.22535	1.39437	1.4	1.13571	1.21429	1.07353	1.28873	1.37143	1.34286	1.375	1.40278	1.37313	1.41791	1.00893	1.24242	1.26087	1.32857	1.43478	1.30435	1.57042	1.90411	1.44366	1.44118	1.18116	1.19853	1.39706	1.32836	1.20588	1.39706	1.25694	1.44444	1.15493
1L039	1.12857	1.1	1.09859	1.02174	1.08955	1.27397	1.32857	1.10145	0.985915	1.02985	1.04545	1.13194	1.23188	1.17143	1.21642	1.14085	0.971014	1.22973	1.16216	1.30556	1.09722	1.16667	1.08571	1.26389	1.17143	1.23239	1.33333	1.19595	1.31884	1.25735	0.973684	1.28571	1.27857	1.31944	1.31159	1.46429	1.45833	1.44366	1.86667	1.27143	1.38571	1.33099	1.33099	1.32609	1.29167	1.28472	1.39865	1.32667	1.32877
1L040	1.06061	0.939394	0.925373	1.11538	1.14286	1.17391	1.10448	1.07463	1	1.11538	1.09375	1.06522	1.13636	1.22059	1.32308	1.17647	1.07463	1.14789	1.17857	1.25362	1.03623	1.2029	1.00746	1.10145	1.15441	1.17391	1.23571	1.35	1.12879	1.27692	1.03704	1.14615	1.18657	1.1791	1.33333	1.20588	1.33824	1.44118	1.27143	1.77465	1.31343	1.28358	1.31159	1.38636	1.125	1.375	1.23239	1.17857	1.16176
1L041	1.07576	0.939394	0.940299	1.13433	1.17188	1.18571	1.10448	1.19403	1.01449	1.10156	1.07812	1.19118	1.20769	1.18182	1.22388	1.16176	1.03788	1.23188	1.11429	1.15942	1.06522	1.10294	1.05385	1.14706	1.13433	1.17647	1.23944	1.28571	1.23881	1.27273	0.990741	1.38462	1.23529	1.28358	1.22388	1.25758	1.26812	1.18116	1.38571	1.31343	1.87324	1.46377	1.29851	1.38462	1.35075	1.36029	1.38571	1.29577	1.38571
1L042	1.1791	1.07463	1.11765	1.25373	1.18462	1.25352	1.22059	1.06061	0.985294	1.03175	1.03175	1.17391	1.26866	1.23485	1.26154	1.19118	1.05385	1.1	1.14085	1.15714	0.985507	1.23188	1.05303	1.27536	1.04478	1.10145	1.22222	1.26389	1.22388	1.22308	1.02727	1.34328	1.2971	1.41912	1.31538	1.38971	1.32143	1.19853	1.33099	1.28358	1.46377	1.88889	1.36029	1.37313	1.3913	1.47059	1.3	1.30556	1.34286
1L043	1.16667	1.09091	1.08955	1.00758	1.1746	1.21739	1.14925	1.04545	1.02239	0.898438	1.03175	1.06522	1.12879	1.10294	1.25	1.13235	1.12687	1.16197	1.33571	1.21014	1.11029	1.22857	0.852941	1.26812	1.05224	1.06618	1.24648	1.21127	1.18939	1.41538	0.990566	1.27273	1.30597	1.27941	1.30303	1.33333	1.30435	1.39706	1.33099	1.31159	1.29851	1.36029	1.79167	1.70149	1.34058	1.34058	1.26761	1.35211	1.26087
1L044	1.17188	1.15385	1.12308	1.07812	1.10938	1.22388	1.10769	1.09231	1.01515	0.904762	1.1129	1.13433	1.16923	1.09231	1.33871	1.15385	1.27692	1.21739	1.27941	1.25373	1.18182	1.26866	0.907692	1.33582	1.07692	1.0597	1.30435	1.29286	1.20312	1.35938	0.971698	1.39394	1.31343	1.19697	1.35385	1.33333	1.27941	1.32836	1.32609	1.38636	1.38462	1.37313	1.70149	1.87143	1.34328	1.39552	1.30435	1.28986	1.25
1L045	1.14925	1.25373	1.26471	1.16667	1.20312	1.18571	1.29412	1.07576	1.24265	1.12308	1.03125	1.21014	1.23134	1.01471	1.03125	1.14493	1.11364	1.25352	1.25352	1.26087	1.02899	1.33333	1.09559	1.34286	1.17647	1.22059	1.31944	1.29577	1.10448	1.09091	0.848214	1.41176	1.26471	1.38571	1.19697	1.23913	1.21739	1.20588	1.29167	1.125	1.35075	1.3913	1.34058	1.34328	1.83333	1.4	1.08451	1.38889	1.22857
1L046	1.23881	1.22388	1.22059	1.24242	1.23438	1.32857	1.30882	1.18182	1.14706	1.10769	1.17188	1.16667	1.29851	1.26471	1.26154	1.2029	1.17164	1.26761	1.23944	1.30435	1.05797	1.37681	1.06618	1.22857	1.19118	1.22059	1.40278	1.49296	1.29412	1.32836	1.10714	1.42647	1.28358	1.38571	1.33824	1.35294	1.31429	1.39706	1.28472	1.375	1.36029	1.47059	1.34058	1.39552	1.4	1.84722	1.29577	1.38889	1.37857
1L047	1.05797	1.04348	1.01429	1.02206	1.07576	1.26389	1.17143	1.15	1.07042	1.08088	1.04478	1.03472	1.21739	1.14085	1.21642	1.19718	1.05797	1.2027	1.08219	1.19444	1.13889	1.16667	1.11429	1.19444	1.12676	1.15972	1.2027	1.14189	1.28986	1.24265	0.982456	1.26087	1.26429	1.16901	1.26812	1.36429	1.25	1.25694	1.39865	1.23239	1.38571	1.3	1.26761	1.30435	1.08451	1.29577	1.90667	1.19595	1.43056
1L048	1.26761	1.35211	1.31944	1.13571	1.47761	1.2973	1.26761	1.05072	1.22222	1.00746	1.0303	1.20548	1.25714	1.14286	1.18382	1.22222	1.15942	1.33784	1.30667	1.28767	1.16438	1.30137	1.02857	1.23973	1.28169	1.25	1.31579	1.34	1.3	1.25735	0.982759	1.32857	1.1831	1.25	1.46377	1.21831	1.38356	1.44444	1.32667	1.17857	1.29577	1.30556	1.35211	1.28986	1.38889	1.38889	1.19595	1.89474	1.32432
1L049	1.17391	1.14493	1.11429	1.15217	1.22727	1.26389	1.23188	1.07353	0.971831	1.10606	1.10769	1.14789	1.19118	1.20588	1.23134	1.12857	1.05882	1.29861	1	1.1831	1.19718	1.09859	1.01471	1.09155	1.11594	1.14286	1.22973	1.13699	1.27941	1.29104	0.839286	1.33824	1.25	1.25714	1.21324	1.52899	1.24648	1.15493	1.32877	1.16176	1.38571	1.34286	1.26087	1.25	1.22857	1.37857	1.43056	1.32432	1.89189
1L050	1.17391	1.17391	1.12857	1.07143	1.22388	1.23288	1.16901	1.1	1.02817	1.10448	1.13433	1.20833	1.21739	1.2029	1.22059	1.15714	1.0942	1.26712	1	1.21918	1.15493	1.09722	1.02174	1.125	1.15714	1.14085	1.27027	1.15541	1.32353	1.31343	0.866071	1.25	1.2	1.22143	1.21324	1.5	1.32192	1.26389	1.35616	1.2029	1.37324	1.28169	1.27143	1.28986	1.22143	1.35	1.38356	1.32432	1.80822
1L051	1.21739	1.24638	1.22857	1.16176	1.23077	1.26389	1.18841	1.09559	1.16197	1.06061	0.969231	1.21831	1.25735	1.26087	1.08955	1.1831	0.985075	1.15278	1.16438	1.14085	1.01389	1.12676	1.04412	1.20423	1.17143	1.21831	1.22973	1.28082	1.11594	1.10448	0.736842	1.20588	1.17857	1.15714	1.19853	1.21739	1.21127	1.19014	1.19863	1.16667	1.28571	1.23571	1.17391	1.16418	1.22857	1.33571	1.17808	1.34459	1.25
1L052	1.22059	1.23529	1.26087	1.3209	1.2	1.28169	1.37681	1.02985	1	1.24242	1.06154	1.07143	1.17391	1.42029	1.31061	1.39437	1.07576	1.1831	1.27778	1.45714	1.26761	1.24286	1.14706	1.23944	1.34286	1.50704	1.09589	1.19178	1.25	1.125	0.775862	0.956522	0.885714	1.1	1.0597	1.02174	1.25714	1.2	1.09722	1.11765	1.10145	1.1	1.10294	1.07463	1.10714	1.12857	0.986111	1.10959	1.12676
1L053	1.08824	1.29412	1.30435	1.25	1.09091	1.21127	1.18841	0.942857	0.943662	1.11765	0.955224	1	1.07353	1.18571	1.16418	1.18571	0.913043	1.0274	1.15278	1.16901	1.28169	1.11268	0.956522	1.21127	1.3	1.33803	1.21918	1.12329	1.27941	1.11765	0.767857	1.05882	0.985714	1.14286	0.855072	1.10145	1.07042	1.13889	1.08219	0.928571	1.05714	1.02899	1.01429	1.01449	1.05714	1	0.918919	1.12329	1.125
1L054	1.34328	1.28358	1.26471	1.41791	1.23077	1.31429	1.41176	1.23881	1.41429	1.34848	1.14062	1.13043	1.26866	1.25373	1.25	1.28986	1.08955	1.45714	1.30986	1.33333	1.28571	1.3913	1.1791	1.31429	1.34783	1.23188	1.36111	1.1831	1.35821	1.31343	0.839286	1.15152	1.02899	1.24286	1.10145	1.19118	1.15714	1.13889	1.1831	1.14925	1.27536	1.08824	1.1791	1.18182	1.27941	1.22059	1.1831	1.27778	1.25352
1L055	1.28571	1.35714	1.3662	1.37857	1.19403	1.32432	1.36111	1.2	1.39437	1.28358	1.02985	1.36301	1.4	1.15714	1.23529	1.1831	1.08696	1.34459	1.27703	1.34459	1.26389	1.32877	1.21429	1.57534	1.39437	1.27778	1.26667	1.09333	1.38406	1.29851	0.807018	1.17391	1.10714	1.30986	1.19853	1.12676	1.2973	1.27778	1.24324	1.20714	1.15493	1.125	1.16197	1.17391	1.25352	1.14085	1.24324	1.26667	1.17123
1L056	1.31429	1.42857	1.46479	1.37681	1.12121	1.42466	1.52113	1.04348	1.22535	1.13433	0.984848	1.24658	1.48571	1.14286	1.26866	1.14085	1.07246	1.2973	1.28378	1.47945	1.375	1.36986	1.14286	1.39726	1.3662	1.44444	1.36	1.30667	1.24638	1.22388	0.741379	1.28986	1.14286	1.29577	1.17647	1.25352	1.31507	1.26389	1.27027	1.05714	1.17143	1.25352	1.12676	1.14493	1.25352	1.26761	1.2027	1.37333	1.23288
1L057	1.22857	1.45714	1.4507	1.18841	1.07576	1.24658	1.23611	1.15942	1.42254	1.22059	1.07463	1.26027	1.29577	1.01408	1.01493	1.01389	1.07246	1.24324	1.21622	1.27397	1.05556	1.28767	1.04225	1.48649	1.38889	1.16667	1.33333	1.22667	1.22857	1	0.810345	1.11429	1.1	1.18056	0.985294	1.125	1.15068	1.08333	1.09459	0.942857	1	1.01408	1	1.10145	1.22222	1.09722	0.972973	1.16	1.08219
1L058	1.38571	1.41429	1.39437	1.31884	1.25758	1.30137	1.47143	1.24638	1.25	1.26866	1.22727	1.20139	1.33333	1.31429	1.20588	1.26389	1.20588	1.46575	1.45946	1.40278	1.35616	1.5	1.18841	1.31944	1.49296	1.31944	1.50667	1.37838	1.41429	1.36765	0.87931	1.15942	1.09859	1.23944	1.18841	1.18571	1.27778	1.25	1.16216	1.05714	1.19718	1.11268	1.18571	1.23529	1.23944	1.30986	1.09459	1.33333	1.21918
1L059	1.25714	1.34286	1.3662	1.34783	1.25758	1.35616	1.28169	1.02941	1.14085	1.22388	1.0303	1.05556	1.27143	1.34286	1.23881	1.31944	1.13235	1.23288	1.40541	1.34722	1.34722	1.36111	1.15714	1.31507	1.26761	1.38028	1.28	1.33784	1.17143	1.13235	0.87931	1.28571	1.1	1.29167	1.16176	1.16901	1.31944	1.25352	1.2027	1.15942	1.18571	1.1831	1.17143	1.16176	1.16667	1.22222	1.15068	1.25333	1.13699
1L060	1.35714	1.3	1.28169	1.31884	1.09091	1.38356	1.28169	1.20588	1.15493	1.29104	1.12121	1.18056	1.25	1.3	1.35821	1.25	1.10294	1.45205	1.31081	1.375	1.44444	1.19444	1.11429	1.35616	1.33099	1.21127	1.28378	1.17808	1.24638	1.38806	0.793103	1.04348	1.05797	1.19718	1.07463	1.23944	1.21127	1.23571	1.21918	1.16667	1.26087	1.15714	1.24638	1.28358	1.14085	1.15493	1.16667	1.24324	1.25
1L061	1.16176	1.04412	1.08696	1.32353	1.12308	1.33803	1.34783	1.25	1.07042	1.25373	1.15152	1.15714	1.36765	1.28986	1.41791	1.23944	1.08955	1.21127	1.19444	1.27143	1.32394	1.21429	1.02941	1.1831	1.24286	1.27143	1.20548	1.26389	1.21739	1.22059	0.894737	1.08824	0.985714	1.17143	1.17647	1.18841	1.37143	1.26761	1.20833	1.20588	1.25714	1.14493	1.10294	1.13433	1.07143	1.32857	1.20833	1.24658	1.30556
1L062	1.17143	1.05714	1.09859	1.28986	1.09091	1.28767	1.29577	1.26471	1.02817	1.20896	1.10606	1.16667	1.31429	1.22857	1.40299	1.18056	1.08824	1.24658	1.2027	1.22222	1.375	1.16667	0.985714	1.19178	1.26761	1.23944	1.21333	1.22973	1.21429	1.20588	0.862069	1.12857	1	1.15278	1.13235	1.19718	1.31944	1.22535	1.21622	1.17391	1.27143	1.12676	1.11429	1.16176	1.05556	1.27778	1.26027	1.21333	1.35616
1L063	1.3913	1.4058	1.42857	1.375	1.24615	1.30556	1.42857	1.08824	1.22535	1.1194	1.15152	1.22535	1.49275	1.35714	1.42537	1.31944	1.23881	1.36806	1.27397	1.47887	1.30556	1.4507	1.18841	1.29167	1.33803	1.33803	1.39189	1.41096	1.47143	1.33088	1.01724	1.17391	1.11429	1.35211	1.17647	1.22143	1.40845	1.29577	1.19178	1.17391	1.15714	1.3	1.13043	1.19403	1.21127	1.39437	1.06849	1.27027	1.27083
1L064	1.28986	1.34783	1.38571	1.23529	1.12308	1.18056	1.31884	1.17647	1.26761	1.22727	1.10769	1.23944	1.11765	1.05797	1.13433	1.26761	1.26866	1.38889	1.28767	1.30986	1.29167	1.19718	1.33824	1.19718	1.32857	1.23944	1.24324	1.23288	1.30435	1.08955	0.793103	1.02941	0.785714	1.05714	0.898551	1	1.11111	1.07042	1.08219	0.942029	1.15714	1	0.927536	0.941176	1.18571	1.08451	1.09589	1.25676	1.15278
1L065	1.34328	1.38806	1.41176	1.25362	1.31818	1.32394	1.53623	1.18841	1.4058	1.28788	1.18182	1.24286	1.38806	1.19403	1.2803	1.29412	1.08955	1.33803	1.50704	1.53521	1.24638	1.42857	1.26471	1.42857	1.63235	1.52174	1.51389	1.38889	1.67164	1.26923	0.945455	1.20896	1.17647	1.42647	1.22727	1.24265	1.38028	1.42857	1.32394	1.10448	1.18841	1.14493	1.25	1.14925	1.27941	1.26471	1.25352	1.45833	1.22535
1L066	1.3913	1.37681	1.4	1.26429	1.41791	1.33333	1.45714	1.17143	1.33803	1.22059	1.13433	1.23611	1.3913	1.2029	1.3209	1.37143	1.01449	1.32877	1.38356	1.48611	1.29577	1.41667	1.22857	1.34722	1.51429	1.43662	1.48649	1.32432	1.57971	1.27612	0.982143	1.18841	1.2	1.42857	1.26471	1.26429	1.375	1.375	1.35616	1.18841	1.2	1.22857	1.27143	1.13043	1.2	1.31429	1.32877	1.47297	1.27397
1L067	1.37879	1.40909	1.44776	1.35821	1.22222	1.43478	1.38806	1.0303	1.27536	1.2	1.0625	1.11765	1.31818	1.29412	1.43077	1.32857	1.2	1.36232	1.42857	1.45588	1.52174	1.44928	1.08955	1.34783	1.27941	1.36765	1.29577	1.28571	1.31343	1.28788	0.857143	1.25758	1.10294	1.35294	1.24242	1.22059	1.30882	1.31884	1.18571	1.13636	1.10294	1.16418	1.23881	1.2	1.20588	1.23529	1.21429	1.30986	1.21429
1L068	1.44118	1.41176	1.3913	1.29851	1.18462	1.26761	1.27536	1.14706	1.14286	1.29851	1.01515	1.18571	1.29412	1.51429	1.18182	1.42254	1.07463	1.29167	1.40278	1.28571	1.25352	1.34286	1.07246	1.30986	1.35714	1.28571	1.47945	1.33333	1.24638	1.14706	0.877193	1.07246	1.14493	1.22535	1	1.21739	1.17143	1.15714	1.16438	1.07246	1.17391	1.2029	1.11594	1.10448	1.1831	1.11268	1.16438	1.19178	1.22535
1L069	1.49275	1.46377	1.5	1.57971	1.16667	1.40278	1.52857	1.11594	1.2	1.26866	1.09091	1.19444	1.18841	1.30435	1.33333	1.27143	1.13235	1.49315	1.45205	1.375	1.43662	1.38889	1.18571	1.38889	1.38571	1.26761	1.32432	1.24324	1.36232	1.19697	0.821429	1.21429	1.04286	1.32857	1.1194	1.3	1.18056	1.11268	1.20548	1	1.14493	1.18571	1.11429	1.14706	1.31429	1.18571	1.0274	1.2027	1.27778
1L070	1.41429	1.45714	1.47887	1.29286	1.19403	1.25676	1.38889	1.07143	1.29577	1.28358	0.970149	1.31507	1.35714	1.27143	1.19853	1.1831	1.23188	1.2973	1.39189	1.35135	1.125	1.49315	1.22857	1.46575	1.38028	1.23611	1.31081	1.2973	1.26471	1.11364	0.912281	1.10294	1.14493	1.28571	1.21642	1.10563	1.30822	1.16901	1.16438	1.12857	1.08571	1.26761	1.05714	1.08824	1.24286	1.27143	1.10959	1.25676	1.0625
1L071	1.46479	1.42254	1.45833	1.32857	1.31343	1.36486	1.43662	1.17391	1.23611	1.14925	1.06061	1.26712	1.41429	1.28571	1.32353	1.22222	1.2029	1.41892	1.34667	1.45205	1.43836	1.36986	1.07857	1.45205	1.38732	1.27083	1.43333	1.2973	1.30435	1.34328	0.853448	1.07246	1.19286	1.25352	1.24265	1.30986	1.26389	1.29577	1.31757	1.17143	1.2	1.21127	1.22857	1.27941	1.15493	1.25352	1.27397	1.36	1.36301
1L072	1.29577	1.30986	1.26389	1.25	1.38806	1.37838	1.30556	1.17143	1.29167	1.36029	1.08955	1.14865	1.26761	1.33803	1.26471	1.34722	1.1	1.27333	1.18	1.27703	1.25342	1.24324	1.12676	1.25676	1.31944	1.23288	1.25333	1.18	1.32609	1.25373	0.974138	1.04348	1.07857	1.1338	1.125	1.08333	0.972603	1.13889	1.04054	1.09859	1.16429	1.20423	1.06338	1.10145	1.14789	1.19014	1.10811	1.29333	1.17808
1L073	1.24286	1.32857	1.33803	1.15942	1.04545	1.13699	1.29167	1.14493	1.1831	1.14706	1.16418	1.39726	1.15493	1.1831	1.13433	1.04167	1.2029	1.37838	1.2973	1.24658	1.27778	1.17808	1.16901	1.31081	1.40278	1.20833	1.31081	1.22973	1.30435	1.19403	0.87931	1.14493	1.04348	1.19718	1.07463	1.09722	1.125	1.15493	1.05479	0.957143	1.13043	0.942857	0.971429	1.05882	1.14085	1.15493	0.958904	1.13514	1.15278
1L074	1.30435	1.4058	1.35714	1.28676	1.32308	1.51389	1.52174	1.17647	1.28169	1.24242	1.18462	1.14085	1.38235	1.23188	1.33582	1.30986	1.1194	1.29167	1.15068	1.35211	1.13889	1.33803	1.16176	1.16901	1.18571	1.23944	1.28767	1.19444	1.36765	1.14394	1.03509	1.13433	1	1.17391	1.19403	1.25	1.1	1.15714	1.15278	1.08571	1.2029	1.2	1.04348	1.0597	1.11429	1.23188	1.25	1.28767	1.21127
1L075	1.11594	1.34783	1.35714	1.27536	1.07576	1.24658	1.29167	1.10145	1.57143	1.28358	1.07463	1.29167	1.37143	1.05714	1.10448	1.08451	1.23529	1.26027	1.23288	1.32877	0.985915	1.38889	1.17143	1.42466	1.40845	1.23944	1.28767	1.28767	1.22059	1.06061	0.824561	1.11765	1.04412	1.21429	1.07576	1.11268	1.13889	1.14286	1.04167	1.04348	1.04348	1.01429	0.971014	1.0597	1.27143	1.18571	1.02778	1.13699	1
1L076	1.16901	1.22535	1.19444	1.25714	1.13433	1.31081	1.34722	1.11429	1.41667	1.30882	1.08955	1.12162	1.32394	1.15493	1.13971	1.13889	1.11429	1.18	1.16667	1.29054	1.0137	1.40541	1.04225	1.21622	1.19444	1.13699	1.25333	1.17333	1.1087	1.06716	0.810345	0.913043	1.07143	1.04225	1.16912	1.14583	1.08219	1.08333	1.02703	1.1338	1.12857	1.08451	1.10563	1.04348	1.25352	1.15493	1.09459	1.24	1.13699
1L077	1.48529	1.48529	1.46377	1.04412	1.33846	1.3662	1.43478	1.10448	1.37143	1.10448	1.01538	1.22857	1.39706	1.20588	1.26866	1.18571	1.04412	1.1831	1.27778	1.35714	1.35714	1.42857	1.07246	1.33333	1.21739	1.14493	1.45833	1.21127	1.28358	1.20896	0.821429	1.22388	1.23529	1.31429	1.20896	1.24286	1.11594	1.18571	1.21127	1.14925	1.16176	1.22059	1.28358	1.25758	1.26087	1.21739	1.21429	1.23611	1.22535
1L078	1.14085	1.21127	1.25	1.08571	1.28358	1.14865	1.11268	1.02174	1.125	1.09701	1.04545	1.29452	1.15714	1.25714	1.16176	1.22222	1.08696	1.14865	1.45333	1.30137	1.30137	1.23288	1.1	1.41781	1.33803	1.34722	1.18667	1.22973	1.07246	1.20896	0.965517	1.07246	1.12143	1.09155	1.13235	1.1831	1.02778	1.15493	1.07432	1.07143	1.09286	1.14789	1.18571	1.26471	1.1338	1.10563	1.13014	1.10667	1.08219
1L079	1.20896	1.29851	1.30882	1.16667	1.15625	1.31429	1.30435	1.11029	1.18841	1.29104	1	1.17857	1.41176	1.3	1.19231	1.27143	0.955224	1.29861	1.41549	1.42143	1.24286	1.24286	1.08696	1.4507	1.5	1.43571	1.4507	1.35915	1.26119	1.09848	0.946429	1.0597	1.17164	1.27536	1.09091	1.28261	1.17391	1.28261	1.3169	1.13043	1.1194	1.07463	1.125	1.12121	1.17391	1.13043	1.11111	1.1338	1.07246
1L080	1.24638	1.2029	1.2	1.15217	1.19697	1.31507	1.33803	1.28571	1.30986	1.30597	1.19403	1.25694	1.21739	1.32857	1.21324	1.23944	1.11029	1.23973	1.28767	1.31507	1.32639	1.31944	1.16667	1.34722	1.3662	1.33333	1.36986	1.26712	1.26471	1.17424	0.929825	1.11194	0.949275	1.15217	1.09701	1.12143	1.17361	1.23239	1.26389	1.14286	1.16429	1.06429	1.05797	1.1194	1.10145	1.2029	1.28767	1.15068	1.01408
1L081	1.17143	1.3	1.30986	1.13768	1.25758	1.34247	1.32394	1.14493	1.60563	1.20896	1.06061	1.21918	1.3	1.2	1.11194	1.07042	1.2029	1.22973	1.33784	1.43836	1.01389	1.34247	1.17143	1.54795	1.29577	1.18056	1.22973	1.27027	1.27941	1.09848	0.95614	1.07246	1.01429	1.14286	1.08955	1.06338	1.05556	1.14085	1.05479	1	1.07246	1.11429	1.08571	1.10294	1.15714	1.22857	1.13699	1.22973	0.944444
1L082	1.4	1.38571	1.39437	1.35	1.19403	1.27397	1.4507	1.07143	1.20833	1.13235	1.02985	1.34247	1.35714	1.32857	1.28676	1.25352	1.15	1.52703	1.44595	1.54795	1.38194	1.30137	1.2	1.55479	1.54225	1.39583	1.29054	1.17568	1.39706	1.41045	0.859649	1.05882	1.02143	1.25714	1.16912	1.11972	1.25	1.34722	1.19178	1.15	1.12857	1.15714	1.20714	1.18841	1.15714	1.18571	1.19178	1.31081	1.16438
1L083	1.51429	1.5	1.4507	1.19565	1.21212	1.30137	1.38571	1.14493	1.20833	1.22388	1.18182	1.15972	1.28986	1.28571	1.13971	1.22222	1.14706	1.39726	1.35135	1.30556	1.26027	1.55556	1.07246	1.25	1.3662	1.16667	1.67568	1.39726	1.33333	1.21642	0.982759	1.26471	1.18571	1.32857	1.13235	1.29286	1.11268	1.21127	1.19178	1.2	1.1	1.12857	1.15942	1.20896	1.2	1.35714	1.16438	1.24324	1.23611
1L084	1.27273	1.34848	1.28358	1.28788	1.25	1.27536	1.34328	1.28358	1.22388	1.29231	1.32812	1.33333	1.33333	1.40299	1.2381	1.23881	1.24242	1.39437	1.28571	1.37681	1.22059	1.3913	1.17647	1.36232	1.47761	1.33824	1.52857	1.37143	1.30769	1.30159	1.03774	1.18182	1.10769	1.29851	1.14062	1.23881	1.20588	1.29851	1.2	1.13433	1.12308	1.13636	1.08955	1.15385	1.20896	1.29851	1.01429	1.22857	1.16176
1L085	1.2	1.28571	1.23944	1.05797	1.27273	1.31507	1.08333	1.11594	1.11268	1.17647	0.940299	1.21918	1.21127	1.28169	1.23881	1.22222	1.01449	1.14865	1.2027	1.15068	1.29167	1.21918	0.887324	1.25676	1.25	1.29167	1.24324	1.17568	1.2029	1.14925	0.939655	1.17391	1.13043	1	1.19403	1.06944	0.958333	1.11268	1.08219	1.12857	1.11594	1.08571	1.11429	1.23529	0.929577	1.07042	1.23288	1.14865	1.125
1L086	1.44118	1.35294	1.33333	1.45588	1.2	1.40845	1.5	1.10448	1.34783	1.24242	1.10938	1.24286	1.37313	1.31343	1.5	1.34783	1.23881	1.43662	1.48611	1.51429	1.27143	1.42857	1.17391	1.38028	1.33824	1.21739	1.45833	1.38028	1.38806	1.38462	0.945455	1.20588	1.07463	1.31884	1.22727	1.31884	1.36232	1.3913	1.28169	1.28358	1.25373	1.20588	1.28358	1.30303	1.25	1.36765	1.17143	1.41667	1.24286
1L087	1.38571	1.38571	1.39437	1.49275	1.25758	1.35616	1.42254	1.11594	1.21127	1.23881	1.12121	1.31507	1.45714	1.34286	1.50746	1.42254	1.13768	1.54054	1.44595	1.64384	1.47222	1.36986	1.18571	1.56849	1.61268	1.52083	1.41216	1.27027	1.57353	1.5	1	1.14706	1.0942	1.32857	1.29104	1.21127	1.375	1.43662	1.30137	1.27857	1.18841	1.21429	1.29286	1.30882	1.12857	1.25714	1.27397	1.33784	1.26389
1L088	1.35484	1.5	1.44444	1.2377	1.16949	1.16923	1.1746	1.01587	1.125	1	0.966667	1.1	1.25806	1.35938	1.15574	1.26562	1.14516	1.38806	1.28788	1.27692	1.30303	1.4	1.12698	1.33846	1.29688	1.15385	1.33333	1.25758	1.39344	1.275	0.903846	1.18033	1.17742	1.13492	1.17742	1.10317	1.18462	1.20312	1.18182	1	1.1129	1.12903	1.0873	1.19355	1.0873	1.20312	1.19403	1.36364	1.14062
1L089	1.50704	1.53521	1.5	1.38571	1.28358	1.32432	1.32394	1.2029	1.19444	1.25373	1.19697	1.15068	1.31429	1.22857	1.10294	1.20833	1.07246	1.48649	1.32	1.26027	1.24658	1.56164	1.24286	1.23288	1.32394	1.18056	1.61333	1.37838	1.37681	1.22388	0.913793	1.28986	1.14286	1.30986	1.02941	1.22535	1.20833	1.21127	1.17568	1.15714	1.14286	1.1831	1.1	1.07353	1.21127	1.29577	1.19178	1.30667	1.27397
1L090	1.32394	1.21127	1.23611	1.38571	1.14925	1.33784	1.3662	1.33333	1.15278	1.34328	1.30303	1.13699	1.3	1.38571	1.32353	1.19444	1.14493	1.18919	1.34667	1.39726	1.17808	1.35616	1.22857	1.30137	1.23944	1.20833	1.42667	1.37838	1.2029	1.23881	0.87931	1.05797	1.11429	1.19718	1.11765	1.22535	1.20833	1.32394	1.16216	1.3	1.15714	1.25352	1.15714	1.14706	1.01408	1.30986	1.20548	1.10667	1.09589
1L091	1.33333	1.28986	1.27143	1.36232	1.39394	1.22222	1.27536	1.21739	1.16667	1.20896	1.10606	1.1338	1.33824	1.28986	1.28676	1.3662	1.00735	1.36806	1.26712	1.27465	1.20833	1.32394	1.03676	1.25352	1.35714	1.28169	1.34247	1.24306	1.46324	1.29104	1.0614	1.14925	1.17857	1.25362	1.19853	1.13768	1.15714	1.22535	1.16667	1.15217	1.21429	1.23913	1.20588	1.19403	1.18116	1.2971	1.26389	1.32877	1.25
1L092	1.41429	1.52857	1.5493	1.38406	1.25373	1.42466	1.4	1.23188	1.33803	1.25373	1.18182	1.25	1.44928	1.38571	1.26119	1.1831	1.26812	1.40541	1.43243	1.43056	1.34722	1.47222	1.07857	1.52778	1.35714	1.23944	1.5	1.38356	1.30882	1.30597	0.903509	1.14493	1.15942	1.23944	1.19118	1.32143	1.33803	1.37143	1.25676	1.10714	1.14493	1.21429	1.22857	1.27941	1.23944	1.30986	1.16438	1.2973	1.23611
1L093	1.47826	1.46377	1.41429	1.09559	1.2	1.34722	1.19718	1.17647	1.18571	1.29851	0.984848	1.18056	1.24286	1.32857	1.09848	1.33803	0.985294	1.20548	1.27397	1.15278	1.1831	1.23611	1.14286	1.26027	1.16901	1.12676	1.39726	1.21918	1.19118	1.05303	0.824561	1.08696	1.07246	1.21429	1	1.21831	1.12676	1.04286	1.08333	1.11594	1.08824	1.10145	1.11594	1.0597	1.05714	1.08571	1.06944	1.17808	1.26761
1L094	1.33824	1.5	1.50725	1.35075	1.0625	1.22535	1.3	0.941176	1.41429	1.23529	0.969697	1.14789	1.24638	1.11429	1.15672	1.15493	1.21324	1.31944	1.36111	1.32394	1.14085	1.33803	1.29286	1.35616	1.32394	1.14085	1.27778	1.25694	1.33824	1.21642	0.807018	1.07463	1.02206	1.20714	1.08955	1.02113	1.15714	1.22535	0.985915	1.11594	0.963235	1.03676	1.02941	1.0303	1.18116	1.21014	0.958333	1.20833	1.05714
1L095	1.12676	1.23944	1.25	1.19286	1.40299	1.06757	1.02778	0.914286	1.13889	1.25	0.985075	1.08784	1.23944	1.07042	1.13971	1.25	1.15	1.12667	1.34667	1.18919	1.10959	1.18919	1.09155	1.23649	1.31944	1.25342	1.09333	1.24	0.985507	1.05224	0.887931	1.02899	1.06429	1.02817	1.11765	1.03472	1.08904	1.20139	1.01351	1.10563	0.985714	1.01408	1.01408	1.05797	1.11268	1.09859	1.12838	1.19333	1.0411
1L096	1.4	1.47143	1.39437	1.21739	1.19697	1.46575	1.3662	1.17143	1.25	1.39706	1.04478	1.19178	1.25714	1.33803	1.30882	1.19444	0.942029	1.21622	1.25676	1.36986	1.17808	1.16438	1.04286	1.35616	1.34722	1.30137	1.37838	1.28378	1.26087	1.10448	0.931034	1.08824	1.11429	1.24286	1.16176	1.38028	1.11111	1.20833	1.21918	1.21127	1.15714	1.14286	1.12857	1.13235	1.07143	1.15714	1.16216	1.22973	1.34722
1L097	1.29231	1.36923	1.40909	1.29231	1.22581	1.13235	1.25758	0.815385	1.16418	1.01562	0.903226	1.11765	1.26154	1.26154	1.14062	1.0303	1.12121	1.31884	1.21739	1.20588	1.13433	1.36765	1.02273	1.23913	1.29545	1.08209	1.27857	1.3	1.15625	1.09375	0.858491	1.01538	1.06716	1.1791	1.17692	1.1194	1.14706	1.15942	1	0.969231	1.01515	1.19697	0.931818	0.953846	1.12121	1.22727	1.04348	1.3	1.13043
1L098	1.06061	1.0303	1.07463	1.12308	1.30645	1.05797	1.1194	0.992308	0.910448	1.14844	0.951613	1.08696	1.25758	1.19697	1.01538	1.07463	0.895522	1.08571	1.17143	1.14493	0.970588	1.18841	1.04478	1.15	1.22388	1.23529	1.11268	1.20423	1	0.892308	0.981481	1.04615	1.06061	1.23529	1.07576	1.05882	1.07246	1	0.978571	1.02239	1.14925	1.23881	0.897059	0.861538	1.0597	1.07353	1.06429	1.11268	1.08696
1L099	1.26562	1.21875	1.23077	1.17188	1.09836	1.1194	1.29688	1.00781	1.1194	1.09524	1.08197	1.18182	1.2381	1.26562	1.21875	1.10606	1.1875	1.1194	1.23529	1.24242	1.13433	1.34848	1.17188	1.26866	1.23846	1.18939	1.23188	1.17647	1.25	1.14062	0.759259	0.984127	1	1.18939	1.11364	1.12308	1.20896	1.18382	1.11029	1.07031	1.11364	1.23846	1	1	1.03846	1.17424	1.04412	1.19565	1.14706
1L100	1.23881	1.1194	1.16176	1.27273	1.19048	1.18571	1.26471	1.01515	1.04412	1.00769	1.01587	1.13571	1.1194	1.35821	1.23077	1.11765	1.25373	1.26761	1.29577	1.28571	1.11594	1.22857	1.10294	1.24648	1.18382	1.10145	1.29861	1.26389	1.30303	1.35385	0.945455	1.10606	0.985075	1.23913	1.13636	1.14493	1.31429	1.3	1.16197	1.23134	1.23881	1.27941	1.15441	1.13636	1.08824	1.36765	1.02817	1.31944	1.15
1L101	1.09091	1.16667	1.14925	0.94697	1.14286	1.18841	1.13636	1.09231	1.01471	1.09375	1.03226	0.992647	1.06154	1.10769	0.915385	0.925373	1.06061	1.08696	1.15714	1.10294	1.05882	1.20588	1.13636	1.1087	1.06061	1.02239	1.09859	1.14286	1.13846	1.08462	0.87963	1.09231	0.947761	1.07353	1.05303	1.02239	1.02941	1.13768	1.12857	1.13846	1.01493	0.940299	1.01515	1	0.970149	1.10448	1.18116	1.06338	0.971429
1L102	1.375	1.25	1.29231	1.26984	1.11475	1.22388	1.30303	0.967742	1.06154	1.06452	0.983333	1.15152	1.29231	1.3125	1.36508	1.19697	1.14286	1.16418	1.20588	1.28788	1.10606	1.27273	1.03077	1.25	1.13636	1.10769	1.30435	1.25	1.375	1.2381	0.927273	1.07812	0.96875	1.29412	1.15625	1.18182	1.37313	1.31343	1.13235	1.12698	1.1875	1.33846	1.14062	1.1129	1.01515	1.25758	1.08955	1.26087	1.19403
1L103	1.39394	1.33333	1.35821	1.30769	1.01613	1.26087	1.34848	1.03077	1.22059	1.15625	0.967742	1.19118	1.33846	1.31818	1.16923	1.17647	1.10769	1.24638	1.24286	1.32353	1.18841	1.42647	1.12121	1.31884	1.22388	1.19118	1.30986	1.25714	1.22727	1.12308	0.763636	1	1.02985	1.23529	1.10606	1.14925	1.26471	1.14493	1.08571	1.07576	1.10448	1.29851	0.969697	0.984375	1.16418	1.26866	0.985714	1.15493	1.11594
1L104	1.27869	1.32787	1.37097	1.21311	1.05263	1.29688	1.31746	0.934426	1.14286	1.04918	0.966102	1.24219	1.33871	1.28125	1.25	1.16923	1.19672	1.26154	1.32308	1.28125	1.14062	1.36923	1.17188	1.36364	1.25	1.14062	1.33333	1.35606	1.37097	1.27869	0.943396	1.22951	1.20161	1.39844	1.27869	1.21538	1.3125	1.33846	1.15385	1.15323	1.16935	1.34677	1.14286	1.15	1.14844	1.35714	1.06061	1.30303	1.09375
1L105	1.38095	1.28571	1.32812	1.27419	1.13559	1.25758	1.31746	1.01613	1.13846	1.18033	0.949153	1.13846	1.40323	1.4127	1.2381	1.38462	1.15873	1.27273	1.32836	1.29231	1.24242	1.36923	1.20635	1.22727	1.21875	1.21538	1.33824	1.37313	1.28125	1.1746	0.943396	0.983871	1.07812	1.29231	1.125	1.17188	1.2	1.16667	1.10448	1.21875	1.16923	1.35938	1	1.01639	1.09375	1.26154	1.0597	1.14706	1.10606
1L106	1.22727	1.33333	1.35821	1.16667	1.04762	1.28986	1.27273	0.938462	1.19118	1.01562	0.983871	1.19118	1.32308	1.2	1.21538	1.04478	1.06818	1.21739	1.31429	1.38235	1.30882	1.20588	0.977273	1.43478	1.28788	1.14925	1.25352	1.21429	1.26154	1.27692	0.916667	1.07692	1.13433	1.20588	1.12121	1.22388	1.11765	1.31884	1.1	0.961538	1.02985	1.20896	1.10606	1.10769	1.07463	1.22388	1.02899	1.16901	1.07143
1L107	1.15152	1.13636	1.14925	1.25	1.04762	1.11594	1.26866	0.984848	1.10294	1.03077	1	1.27536	1.21212	1.19697	1.22308	1.14925	1.03731	1.44286	1.24286	1.43478	1.20588	1.08696	1.19403	1.40714	1.39552	1.22794	1.10563	1.02817	1.36923	1.33077	0.851852	0.969231	0.88806	1.11765	1.02273	1.05147	1.11594	1.22857	1.12857	1.09848	1.14925	1.0597	1.05224	1.06061	0.985075	1.1194	1.14286	1.16901	1.18571
1L108	1.15152	1.13636	1.16418	1.2803	1.1129	1.30435	1.40299	0.984615	1.19403	1.15625	0.967742	1.21739	1.31818	1.19403	1.25781	1.19118	0.962121	1.27143	1.25714	1.42029	1.14706	1.18571	1.13235	1.40714	1.36567	1.34559	1.14789	1.0493	1.38462	1.27344	0.851852	1.03077	1.0303	1.26471	1.19231	1.13768	1.18841	1.28986	1.21429	1.11364	1.12121	1.1194	1.13971	1.04615	1.14925	1.1194	1.12857	1.22535	1.08696
1L109	1.10769	1.12308	1.15152	1.00769	1.19672	1.23529	1.33333	0.9375	0.984848	1.04762	0.95082	1.17647	1.15385	1.21212	1.18254	1.19403	0.969231	1.10145	1.3913	1.32353	1.1194	1.07246	1.10448	1.24638	1.32836	1.30882	1.15714	1.17143	1.375	1.21429	0.981132	1.0625	1.07692	1.20896	1.09375	1.18382	1.17647	1.36765	1.23188	1.15385	1.10769	1.07576	1.1791	1.10938	1	1.21212	1.11594	1.2	1.11765
1L110	1.27692	1.29231	1.31818	1.3	1.2623	1.30882	1.25758	0.9375	1.09091	1.19048	0.918033	1.15441	1.21538	1.39394	1.19841	1.22388	1.04615	1.26087	1.21739	1.25	1.27612	1.2029	1.0597	1.2029	1.2803	1.29851	1.22857	1.2	1.20312	1.13492	0.867925	1.04688	1	1.25373	1.10938	1.125	1.22059	1.20588	1.04348	1.11538	1.15385	1.16667	0.985075	0.921875	1.0303	1.15152	0.985507	1.24286	1.14706
1L111	1.28358	1.40299	1.44118	1.36364	1.01587	1.38571	1.47761	0.869231	1.32353	1.13281	0.903226	1.22464	1.36364	1.18182	1.2	1.25	1.16667	1.28571	1.25352	1.37681	1.21739	1.33333	1.10448	1.35714	1.31343	1.28676	1.22222	1.19014	1.22727	1.18462	0.7	1.07576	0.977612	1.21739	1.15909	1.20588	1.23188	1.23913	1.09155	1.11364	1.01493	1.20588	1.01493	1.01538	1.10294	1.22059	1.04286	1.25694	1.18571
1L112	1.20896	1.1194	1.14706	1.10606	1.06349	1.27143	1.29412	1.27273	1.05882	1.22308	1.2381	1.2	1.23881	1.13433	1.13846	1.13235	1.05224	1.28169	1.15493	1.17143	1.08696	1.25714	1.14706	1.23239	1.23529	1.12319	1.20833	1.13194	1.27273	1.16923	0.936364	1.08333	0.947761	1.21014	1.0303	1.13768	1.11429	1.15	1.12676	1.08955	1.13433	1.14706	1.06618	1.06818	1.14706	1.33824	1.05634	1.19444	1.15714
1L113	1.04615	1.09231	1.10606	1.09231	1.12698	1.13235	1.25758	1.01515	1.1194	1.12308	1.04762	1.08824	1.13846	1.31818	1.1875	1.36364	0.970149	1.25714	1.17391	1.26471	1.14925	1.07353	1.1791	1.10145	1.39394	1.37313	1.15714	1.15714	1.21875	1.01538	0.849057	0.953846	0.825758	1.13971	1.01515	0.925373	1.05882	1.17391	0.985714	0.939394	1.01515	0.969697	0.813433	0.772727	1.00746	1.10448	1.07143	1.2	0.985507
1L114	1.04615	1.2	1.18182	1.07692	0.887097	1.19118	1.12308	1.14062	1.06061	1.2381	1.04918	1.02239	1.14062	1.0625	0.936508	1.13636	0.914062	1.11765	1.2029	1.04478	1.02985	1.29851	1.12879	1.14706	1.21538	1.13636	1.34286	1.31159	1.16923	0.920635	0.849057	1.23077	1.02308	1.17164	0.84375	1.15152	0.985075	0.895522	0.985507	0.9375	1.03846	1.00758	0.892308	0.936508	1.03788	1.06818	1.05882	0.9	1.16176
1L115	1.25758	1.42424	1.37313	1.1	1.16129	1.3913	1.41176	0.992308	1.52239	1.22308	0.936508	1.2029	1.23881	1.19403	1.07031	1.14706	1.19697	1.19286	1.11429	1.30435	1	1.30435	1.13235	1.21127	1.19118	1.08088	1.25352	1.12676	1.18182	1.06923	0.727273	0.969697	1.03788	1.07246	1.06923	1.12319	0.927536	1.02174	0.964286	0.977273	1.0303	1.02985	0.947761	0.946154	1.19118	1.21324	1.07143	1.23239	1.12319
1L116	1.21538	1.30769	1.25758	1.06154	1.19048	1.16176	1.18182	1.01515	1.19403	1.10769	1.06349	1.19118	1.2	1.22727	1.03125	0.939394	1.08955	1.3	1.2029	1.26471	1.02985	1.32353	1.01493	1.31884	1.39394	1.1791	1.45714	1.3	1.21875	1.12308	0.90566	1.18462	1.07576	1.25	1.19697	1.10448	1.10294	1.27536	1.11429	1.07576	1.04545	1	1	1.04545	1.19403	1.23881	0.985714	1.31429	1.04348
1L117	1	1.0303	1.01493	1.12308	1.1129	1.17391	1.28358	1.09231	0.970149	1.125	1.12903	1.21739	1.18182	1.22727	1.20312	1.22388	1.05303	1.08571	0.985714	1.17391	1.11765	1.07246	1.22388	1.12143	1.17164	1.22794	1.0493	1.02113	1.16923	1.17188	0.833333	0.992308	0.924242	1.16912	1.1	1.14706	1.17391	1.1087	1.15714	1.05303	1.15909	1.13433	0.955224	0.984615	0.970149	1.07463	1.11429	1.11268	1.21429
1L118	1.22388	1.28358	1.32353	1.22727	1.01587	1.41429	1.44776	1.01538	1.17647	1.1875	1.01613	1.17391	1.28788	1.21212	1.23077	1.19118	0.977273	1.2	1.14085	1.44928	1.21739	1.36232	1.16418	1.26429	1.24627	1.30147	1.22917	1.12676	1.36364	1.16923	0.790909	1.04545	0.992537	1.26087	1.03788	1.19118	1.23188	1.2029	1.26761	1.08333	1.10448	1.16176	1.05224	1.01538	1.17647	1.23529	1.1	1.18056	1.2
1L119	1.14925	1.29851	1.29412	1.07576	1	1.2	1.14706	0.924242	1.14706	1.12308	0.84127	1.22857	1.20896	0.985075	1.06154	0.955882	1.00746	1.1831	1.08451	1.02857	1.07246	1.17143	0.904412	1.30986	1.22059	0.971014	1.19444	1.08333	1.15152	1.03077	0.845455	1.13636	1.02985	1.11594	1.04545	1.13043	1.02857	1.02857	0.985915	0.88806	0.925373	1.08824	0.911765	0.954545	1.02941	1.08824	0.915493	1.13889	1.1
1L120	1.04545	1.21212	1.1791	0.976923	1.08065	1.07246	0.925373	0.915385	0.925373	0.9375	0.951613	1.15942	1.08333	1.18182	0.976562	1.0597	0.909091	1.17143	1.21429	1.15942	1.08088	1.07246	0.985075	1.30714	1.23881	1.14706	1.26761	1.21127	1.13846	1.08594	0.972222	1.24615	1.09091	1.16176	1	1.13971	1.11594	1.18116	1.10714	1.06818	1.09091	1.15672	1.02239	1.1	1.08955	1.21642	1.06429	1.22535	1.2029
1L121	1.19403	1.25373	1.29412	1.19697	1.07937	1.37143	1.41176	1.09091	1.25	1.20769	1.12698	1.2	1.46269	1.20896	1.21538	1.17647	1.05224	1.25352	1.35211	1.38571	1.26087	1.38571	1.20588	1.33099	1.26471	1.23913	1.43056	1.36111	1.36364	1.27692	1	1.10606	1.15672	1.35507	1.14394	1.30435	1.24286	1.35714	1.23944	1.0597	1.07463	1.17647	1.05147	1.0303	1.14706	1.29412	1.12676	1.23611	1.14286
1L122	1.0303	1.09091	1.13433	1.15385	1.09677	1.15942	1.42424	0.96875	1.23881	1.01587	1.03279	1.19118	1.21538	1.09231	1.10938	1.25373	1.00769	1.3913	1.25714	1.42647	1.16176	1.16176	1.21212	1.31159	1.40152	1.36567	1.1338	1.07143	1.41538	1.26562	0.927273	1.09231	1.02273	1.29412	1.06818	1.14925	1.11594	1.22059	1.21429	0.976923	1.12121	1.04478	1.11364	1	1.23881	1.16176	1.10145	1.19718	1.13043
1L123	1.15152	1.21212	1.22388	1.24615	1.01613	1.23188	1.29851	1.12308	1.23881	1.25	0.967742	1.26812	1.25758	1.10606	1.09231	1.0597	1.03788	1.3	1.22857	1.13043	1.02941	1.27536	1.04478	1.46429	1.41045	1.09559	1.21831	1.05634	1.3	1.17188	0.907407	1.03077	0.909091	1.17647	1.06923	1.05147	1.07246	1.14493	1.08571	0.992424	1.0303	1.0597	1.05224	1.04615	1.14179	1.0597	1.07143	1.12676	0.978261
1L124	0.970149	1.02985	1.01471	1.09848	1.06349	1.18571	1.26471	1.07576	1.27941	1.2	1.06349	1.09286	1.20896	1.07463	1.00769	1.10294	0.80597	1.05634	1.09859	1.1	0.869565	1.12857	1.17647	1.12676	1.19118	1.10145	1.125	1.20139	1.19697	0.946154	0.963636	1	0.88806	1.19565	0.984848	1.02174	1.07143	0.985714	0.957746	1.03731	1.00746	1.02206	0.852941	0.818182	0.963235	1.16912	0.859155	1.09722	0.942857
1L125	0.984848	1	1.0597	1.17692	1.03226	1.28986	1.39706	1.06154	1.04478	1.24615	0.968254	1.13043	1.1194	1.20896	1.22656	1.10294	0.954545	1	1.12857	1.23188	0.955882	1.11594	1.04412	1.09859	1.16176	1.17647	1.11268	1.14085	1.22727	1.13077	1.05455	1	0.969697	1.15942	1.04615	1.12319	1.11594	1.24638	1.18571	1.24242	1.04545	1.1194	0.955224	0.907692	1.01471	1.26471	1.02857	1.14085	1.07246
1L126	1.2381	1.39683	1.35938	0.992188	1.06452	1.37879	1.20312	1.04615	1.16923	1.20312	0.983871	1.19697	1.31746	1.14062	1.12097	1.14062	1.01538	1.17647	1.10448	1.18182	0.984615	1.19697	1.04545	1.19403	1.125	1.07692	1.23529	1.25	1.22222	1.16667	0.862745	1.28125	1.17188	1.19697	1.1875	1.23846	1.18182	1.34328	1.25	1.17188	1.10938	1.15625	1.12308	1.20312	1.18462	1.32308	1.11765	1.23529	1.16418
1L127	0.96875	1.15625	1.12308	1.03968	0.95082	1.16418	1.12308	1.03125	1.07692	1.11905	0.983607	1.18657	1.21875	1.07692	1.00806	1.2	0.984615	1.13043	1.27941	1.10448	1.0303	1.32836	1	1.27941	1.23077	1.15152	1.18841	1.24638	1.03175	1.03968	0.875	1.16406	1.05469	1.08955	1.15625	1.12879	1.20896	1.14179	1.08696	1.09231	1.03125	1.06154	1.05303	1.09375	1.06818	1.04545	1.08696	1.13043	0.970149
1L128	1.16418	1.04478	1.08824	0.984848	1.09524	1.14286	1.25	1.06061	1.04412	1.03846	0.952381	1.02143	1.0597	1.10448	1.07692	1.14706	1.01493	1.08451	1.32394	1.14286	1.01449	1.04286	1.17647	1.12676	1.16176	1.11594	1.125	1.14583	1.19697	1	0.936364	0.962121	0.970149	1.18841	1.09091	1.05797	1.14286	1.12143	1.08451	1.02239	1.07463	1.02206	1.01471	0.916667	1.09559	1.11029	0.901408	1.09722	0.971429
1L129	1.22581	1.22581	1.26984	1.07937	1.11667	1.26154	1.30159	1.05645	1.01562	1.00806	1.01667	1.14844	1.29032	1.04688	1.11475	1.04615	0.904762	1.10606	1.07576	1.29688	1.25	1.24615	1.03077	1.16667	1.1746	1.24603	1.28358	1.26515	1.20968	1.07937	0.884615	1.14286	1.0873	1.16667	1.14844	1.16923	1.18462	1.16154	1.20149	1.12097	1.22222	1.25397	1.0625	1.12698	1.18462	1.30303	1.09091	1.24627	1.19697
1L130	1.13636	1.12121	1.07463	1.18462	0.887097	1.27536	1.34328	1.07692	1.1791	1.1875	1	1.22464	1.28788	1.13636	1.32812	1.0597	0.954545	1.27143	1.31429	1.42029	1.14706	1.2029	1.02985	1.44286	1.33824	1.18841	1.28169	1.10563	1.29231	1.32812	0.833333	1.09231	1.08333	1.13971	1.18462	1.25	1.13043	1.33333	1.28571	1.14394	1.17424	1.09701	1.19403	1.16923	1.08209	1.06716	1.1	1.26761	1.05797
1L131	1.19403	1.22388	1.20588	1.12121	1.01587	1.4	1.32353	1.01515	1.13235	1.10769	0.952381	1.21429	1.25373	1.32836	1.23077	1.19118	0.962687	1.3662	1.12676	1.31429	1.15942	1.08571	1.14706	1.3169	1.33088	1.15217	1.21528	1.11111	1.39394	1.26154	0.836364	1.21212	1.06716	1.26087	1.17424	1.21739	1.27143	1.27143	1.26761	1.08209	1.23881	1.17647	1.09559	1.12121	1.05882	1.19118	1.15493	1.22222	1.24286
1L132	1.20896	1.29851	1.25	1.39394	0.904762	1.47143	1.60294	0.984848	1.35294	1.26154	0.873016	1.12857	1.1791	1.0597	1.24615	1.19118	1.04478	1.29577	1.22535	1.41429	1.02899	1.21429	1.05882	1.28169	1.32353	1.24638	1.31944	1.18056	1.28788	1.18462	0.836364	1.06061	0.895522	1.21739	1.19697	1.18841	1.08571	1.25714	1.22535	1.07463	1.01493	1.05882	1.01471	1.01515	1.19118	1.22059	1.05634	1.23611	1.05714
1L133	1.10606	1.25758	1.23881	1.49231	0.806452	1.47826	1.52239	0.953846	1.25373	1.28125	0.887097	1.02899	1.19697	1.06061	1.26562	1.26866	0.969697	1.27143	1.15714	1.34783	1.08824	1.21739	1.01493	1.2	1.31343	1.30882	1.23944	1.14085	1.27692	1.1875	0.818182	1.06154	0.863636	1.20588	1.13636	1.16912	1.05714	1.2029	1.14286	1.0303	1	1.02985	0.970149	0.954545	1.13433	1.19118	0.971429	1.12676	1.08696
1L134	1	1.15385	1.13636	1.09231	1.24194	1.36765	1.46154	1.07812	1.06061	1.04762	0.95082	0.970149	1.14062	1.21875	0.952381	1.07576	0.890625	1.08824	1.18841	1.1791	0.880597	1.04478	1	1.02941	1.13846	1.22727	1.12857	1.24638	1.10769	0.968254	0.924528	1.09231	0.907692	1.19403	1.125	1.10606	1.16418	1.22388	1.17391	1.04688	1.03077	0.939394	1	0.888889	1.16667	1.10606	0.970588	1.27143	1.04348
1L135	1.18182	1.16667	1.20896	1.10606	1.44444	1.11594	1.40909	0.907692	1.19403	1.03125	0.903226	0.955882	1.10769	1.07692	0.9375	1.14925	0.984615	1.10145	1.34286	1.25	1.14706	1.17647	1.14925	1.10145	1.24242	1.29851	1.12676	1.17143	1.22727	1.09375	0.962963	0.954545	0.893939	1.20588	1.04615	0.895522	1.07353	1.10294	1.01429	0.923077	0.969697	0.865672	0.969697	0.828125	1.10448	1.02985	0.884058	1.25352	0.971014
1L136	1.22727	1.36364	1.31343	1.23846	1.08065	1.28986	1.41791	0.954545	1.45588	1.15385	0.936508	1.18841	1.27273	1.28358	1.06923	1.10294	1.0303	1.25	1.22857	1.31884	1.08696	1.36232	1.1194	1.27143	1.26471	1.18841	1.28169	1.21127	1.22727	1.14615	0.772727	1.03077	1.04478	1.11765	1.12121	1.16912	1.05797	1.15714	1.08571	0.977612	1.02985	1.07463	0.940299	0.923077	1.20896	1.20896	0.943662	1.28169	1.05072
1L137	0.967742	1.1129	1.14286	0.927419	1.11667	1.04615	1.10938	0.825397	1.04762	1.03175	0.95082	1.14615	0.97619	1.03125	0.891667	0.9375	1.20635	1.0597	1.09091	1.12308	0.9375	0.969231	1.09091	0.992537	1.10769	1.01538	1.07463	1.1194	0.920635	0.830645	0.730769	1.03125	0.951613	0.969697	1.11111	0.930769	1.06061	1.1	1.08209	0.857143	1.04839	0.968254	0.882812	0.952381	1.18462	1.0303	0.80597	1.16418	0.915385
1L138	1.04688	1.07812	1.03077	1.09375	0.967213	1.0597	1.12308	0.876923	0.985075	1.0625	0.935484	1.01493	1.10938	1.15385	1.14062	1.16667	1.10769	1.30882	1.26471	1.1194	1.20896	1.16418	1.03077	1	1.1791	1.04412	1.08696	1.23188	1.17188	1.23438	0.90566	1.06349	1.13636	1.04545	1.27692	1.10606	1.23881	1.24638	1.14706	1.2	1.06061	0.984615	1.04615	1.10938	0.984615	1.10769	1.01449	1.15942	1
1L139	1.06349	1.07937	1.10938	1.18254	1.05	1.10606	1.18462	1.03175	0.9375	1.14286	1.03279	0.984848	1.28125	1.0303	1.15574	1.04545	0.96875	1.26471	1.20896	1.13636	0.992308	1.23881	1.07463	1.10294	1.22727	1.06061	1.32353	1.22059	1.28571	1.13492	1	1.0625	1.03175	1.25373	1.15873	1.07463	1.16667	1.22727	1.22059	1.01562	0.984127	1.01562	0.969697	0.952381	1.04545	1.09091	1	1.05882	0.954545
1L140	1.1746	1.46032	1.4375	1.19355	1.01695	1.24242	1.1875	0.983607	1.26562	1.16393	0.898305	1.04615	1.28571	1.14286	0.885246	1.24615	1.08065	1.27273	1.22388	1.15385	1.15385	1.47692	1.1875	1.1791	1.27692	1.2	1.36765	1.35821	1.1875	1.09677	0.865385	1.04762	1.03175	1.21212	0.983871	1.10769	1.06154	1.10769	1	0.967742	0.968254	1.03125	0.888889	0.885246	1.13846	1.2	1.01515	1.19118	1
1L141	1.14286	1.07143	1.09302	1.0875	1.26316	1.06977	1.12195	1.225	1.07143	1.02439	1.075	1.11628	1.11628	1.20455	1.1	1.18182	1.10714	1.14773	1.23864	0.988095	0.953488	1.09302	1.23256	0.988636	0.988372	0.897727	1.21111	1.31111	1.27381	1.25581	1.01471	1.30952	1.22619	1.20455	1.2381	1.09302	1.2093	1.30233	1.13333	1.21429	1.46341	1.2619	1.21429	1.21951	1.18605	1.29545	1.06667	1.28889	1.02326
1L142	1.09375	1.2	1.21538	1.20312	1.29508	1.1194	1.18462	0.903226	1.24615	1.08065	0.883333	1.0303	1.10938	1.03077	1.01613	1.1791	0.984127	1.19403	1.27941	1.25758	1.16667	1.14925	1.09091	1.20588	1.32308	1.32308	1.10145	1.22059	1.10938	0.984127	0.896226	1.0625	0.890625	1.10448	1.07937	0.940299	1.04545	1.15152	1	1.09524	1.0625	1.03077	0.969231	0.952381	1.06061	1.13636	1.04478	1.26087	0.955224
1L143	1.10606	1	1.02985	1.12308	0.983871	1.14493	1.31343	0.969231	1.13433	1	0.935484	1.13768	1.09091	1.0303	1.09231	1.13433	1.0303	1.2	1.22857	1.28986	0.955882	1.13043	1.16418	1.19286	1.20896	1.23529	1.16901	1.12676	1.27692	1.14062	0.833333	1.06154	0.94697	1.16176	1.18462	1.02941	1.26087	1.26087	1.17143	1.06061	1.19697	1.1194	0.955224	0.892308	1.02985	1.21642	1.1	1.22535	1.0942
1L144	1.04545	1.10606	1.04478	1.12121	1.04762	1.15942	1.19403	0.848485	1.02941	1.10769	0.968254	1.05797	1.10606	1.12121	1.13846	1.13433	1.0597	1.21429	1.25714	1.14493	1.17647	1.14493	1.10448	1.01429	1.25373	1.11765	1.1831	1.26761	1.18462	1.2	0.925926	1.07692	1.1791	1.13235	1.31818	1.17647	1.26087	1.3	1.12857	1.21212	1.01493	1.0597	1.04478	1.07576	1.01493	1.16418	1.01429	1.16901	1.04286
1L145	0.984375	1.03125	1.07692	0.984127	1.13333	1.1194	1.16667	0.952381	1.15385	1.01587	0.934426	1.00746	1.04615	0.938462	0.822581	0.954545	0.84375	1.05882	1.02941	1.13433	0.939394	1.02985	1.21212	1.06522	1.07576	1.12879	1.11594	1.05797	1.07812	0.920635	0.925926	1.03125	0.929688	1.16418	1.14844	0.970149	1.10294	1.11194	1.05882	0.84375	1.01562	1.04615	0.876923	0.796875	1.09091	1.1194	1.03676	1.13768	0.985075
1L146	1.25397	1.26984	1.25	1.09524	1.03333	1.24242	1.28125	1	1.24615	1.03226	0.9	1.06923	1.06349	1.03175	0.968254	1.07692	1.01562	1.13636	1.13433	1.13846	1.16923	1.15385	1.01562	1.19403	1.09375	1.10938	1.26471	1.09701	1.1875	1.15625	0.894231	1	0.946154	1.10606	1.07812	1.0303	0.846154	1.04545	1.1194	0.9375	1.06154	1.03077	0.953846	0.960317	1.17424	1.11364	0.969697	1.21324	0.985075
1L147	1.34848	1.34848	1.38806	1.27273	1.14286	1.44928	1.33333	1.04615	1.17647	1.28125	0.887097	1.10294	1.26154	1.15385	1.12308	1.13433	1.04545	1.27536	1.21429	1.25	1.05882	1.27941	0.924242	1.21739	1.27273	1.1194	1.25352	1.3	1.32308	1.12308	0.962963	1.06154	1.0597	1.22059	1.22727	1.14179	1.16176	1.17391	1.1	1.2	1.07463	1.14925	1.06061	1.04615	1.13433	1.31343	1.08696	1.32394	1.12857
1L148	0.985075	1.07463	1.04412	1.04545	1.06349	1.18571	1.16176	1.0303	1.16176	1.2	0.984127	0.957143	1.0597	1.0597	0.892308	1.11765	0.970149	1.05634	1.11268	1.14286	1	1.3	1.02941	1.04225	1.10294	1.17391	1.06944	1.09722	0.939394	0.984615	0.890909	0.909091	0.895522	0.942029	1.07576	0.985507	0.957143	0.914286	0.971831	1.08955	1.07463	0.941176	1.05882	0.984848	1.16176	1.05882	1.01408	1.16667	1.02857
1L149	1.09231	1.09231	1.06061	1.07812	1.1129	1.16176	0.970149	0.876923	0.909091	1.03077	0.793651	0.985294	1.01515	1.25373	1	1.08955	0.742424	1.05714	1.15942	1.05882	1.13433	1.05882	0.75	1.08571	1.13433	1.08955	1.18571	1.12857	1	1.13846	0.851852	0.939394	1.2	0.971014	1.09231	1.16912	0.941176	1.07353	1.07143	1.10606	1.06154	1.0303	1.08955	1.09231	1.02941	1.04412	1.07143	1.15714	1.13235
1L150	1.18182	1.25758	1.26866	1.33846	0.967742	1.24638	1.37313	1.07692	1.20896	1.1875	1.04839	1.23188	1.21212	1.19697	1.07812	1.1791	1.07576	1.38571	1.34286	1.28986	1.11029	1.34783	1.08955	1.44286	1.40299	1.20588	1.25352	1.16197	1.27692	1.1875	0.907407	1.14615	1	1.20588	1.18462	1.17391	1.05797	1.13768	1.14286	0.962687	1.11364	1.20588	1.03676	1.06061	1.26471	1.23881	1.07143	1.25352	1.07246
1L151	1.20968	1.19355	1.22222	1.04762	0.95	1.09231	1.19048	0.983871	0.984375	1.1129	1.03333	1.21094	1.1129	1.19355	0.95082	1	1.08065	1.2	1.34848	1.20312	1.17188	1.23438	1.0625	1.30303	1.38095	1.20635	1.38806	1.30303	1.14286	1.12903	0.894231	1.14286	1.1746	1.21538	1.04762	1.20312	1.12308	1.24615	1.18939	1.11475	1.06349	1.1746	1.00806	1.01613	1.0625	1.25385	1.07692	1.07463	1.12687
1L152	1.36923	1.36923	1.33333	1.07812	1.01639	1.17647	1.23077	1	1.04478	1.09524	1	1.1194	1.15625	1.09231	0.921875	1.01493	0.984375	1.25	1.13043	1.1194	1.07353	1.35821	0.923077	1.16176	1.19697	0.985075	1.47143	1.15942	1.13846	1.125	0.87037	1.20312	1.15152	1.22388	1.03077	1.27273	1.02985	1.08824	1.15942	1.07692	1.0303	1.12121	1.04615	1.07937	1.19697	1.34848	1.08696	1.24286	1.23188
1L153	1.375	1.25	1.29231	1.26984	0.983607	1.10448	1.21875	1.14286	1	1.19355	0.983333	1.04545	1.12698	1.1875	1.08065	1.06154	1	1.25	1.14706	1.10606	1.07576	1.21212	0.969231	1.16418	1.20312	1.03077	1.4058	1.16176	1.26984	1.14286	0.788462	1.07812	0.96875	1.29851	0.96875	1.16923	1.16667	1.18182	1.18841	0.984375	1.125	1.04615	1	0.952381	1.10606	1.16667	1.05882	1.11594	1.22059
1L154	1.25806	1.35484	1.28571	1.16129	1.11667	1.18462	1.25397	1.09524	1.12698	1.12903	1.13333	1.21538	1.35484	1.19048	1.11667	1.11111	1.07937	1.40299	1.19697	1.32308	1.125	1.4	1.13846	1.33333	1.36508	1.20312	1.49254	1.28358	1.27419	1.2459	1.09615	1.2381	1.14516	1.38462	1.1746	1.25	1.19697	1.32308	1.23881	1.15873	1.01613	1.07937	1.09375	1.12698	1.20312	1.32308	1.0597	1.26866	1.12121
1L155	1.21538	1.2	1.21212	1.1875	1.11475	1.08824	1.27273	0.984375	1.07576	1.23016	1.02459	1.13235	1.16923	1.3	1.02344	1.27273	1.26515	1.38406	1.44928	1.36029	1.14179	1.27206	1.27273	1.31159	1.42424	1.3209	1.33571	1.3	1.10769	1.09375	1.07407	0.945312	0.884615	1.1194	1.06061	1	1.07971	1.17647	1.03623	1.09091	1.01515	1	0.895522	0.923077	1.10606	1.14706	1.00725	1.07857	0.933824
1L156	1.07576	1.22727	1.20896	1.10769	1.14516	1.31884	1.10294	0.969231	1.13433	1.13846	0.825397	1.01449	1.1194	1.19403	1.01562	1.22059	0.924242	1.12857	1.27143	1.13043	1.01471	1.21739	0.970588	1.33803	1.19118	1.17647	1.12676	1.23944	1.06061	1.10769	0.872727	1.13636	1.04545	1.11594	1.12308	1.07246	1.11594	1.23188	1.04286	1.21212	1.0303	1.0597	1.13433	1.03077	1.07353	1.13235	1.08571	1.25352	0.956522
1L157	1.18182	1.16667	1.19403	1.16923	1.25806	1.2029	1.1194	0.907692	0.985075	1.07812	0.870968	0.971014	1.07576	1.21212	1.09375	1.19403	0.863636	1.12857	1.08571	1.13043	1.28676	0.971014	0.925373	1.15714	1.20896	1.32353	1.15493	1.09859	1.12308	1.17188	0.981818	1.03077	0.939394	1.30882	0.939394	1.10294	1.05714	1.17391	1.11429	1	1.0303	1	0.910448	0.893939	1.02985	1.14706	0.914286	1.14085	1.08696
1L158	1.28571	1.31746	1.35938	1.19048	1.15	1.37879	1.32812	1.03226	1.125	1.09677	1.06667	1.12308	1.15873	1.09524	1.06557	1.10769	1.14516	1.19697	1.26866	1.2	1.09231	1.36923	1.04615	1.13433	1.20312	1.15625	1.35294	1.35821	1.17188	1.14516	1	1.26562	1.07937	1.24242	1.2381	1.2	1.13636	1.26154	1.14925	1.08065	1.14286	1.26562	1.15873	1.12903	1.24615	1.4697	1.12121	1.30882	1.07576
1L159	1.17188	1.20312	1.13846	1.07812	0.852459	1.22388	1.125	0.984127	1.21538	1.03226	0.833333	1.12121	1.04762	0.892308	1.09677	0.969697	0.875	1	1.05882	1.06061	1.07576	1.13433	0.909091	1.19403	1.01562	0.969231	1.08696	0.911765	1.01587	0.984127	0.769231	0.953125	0.953125	1	1.03125	1.16667	0.939394	0.984848	1.05797	0.953125	0.9375	0.992308	0.984848	1.10317	1.00758	1.03788	1	1.04348	1.01493
1L160	1.03077	1.13846	1.10606	1.03906	1.11475	1.05882	0.953846	0.936508	1	0.983871	0.916667	1.08955	1.01562	1.15625	0.968254	1.01515	0.976562	1.13971	1.31159	1.18657	1.22388	1.10448	0.892308	1.28676	1.23846	1.20455	1.19286	1.2029	0.851562	1.03175	0.745283	1.10938	1.09848	0.940299	1.07812	1.1194	0.970149	1.1194	1.02899	1	1.07692	0.970149	1.04545	1.14062	1.07463	1	1.02941	1.17143	1.11765
1L161	1.10769	1.26154	1.25758	1.23438	0.983607	1.19118	1.43939	0.890625	1.27273	1.14286	1.06557	1.19118	1.13846	1.12308	1.20635	1.0303	1.10769	1.17391	1.28986	1.44118	1.04478	1.33824	1.21212	1.33333	1.35821	1.30882	1.2	1.21429	1.1875	1.11111	0.877358	0.984375	1.04615	1.13433	1.20312	1.20896	1.08824	1.27941	1.23188	1.12308	1.03077	1.13636	1.06061	1.04688	1.34848	1.21212	1.01449	1.22857	1.08824
1L162	1.15385	1.18462	1.15152	1.125	0.934426	1.26471	1.30303	1.14062	1.27273	1.28571	1.09836	1.16176	1.23077	1.21538	1.19048	1.13636	1.04615	1.10145	1.30435	1.38235	1.20896	1.44118	1.10606	1.25362	1.19403	1.25	1.28571	1.20714	1.15625	1.20635	0.886792	0.9375	1.04615	1.14925	1.20312	1.1194	1.10294	1.13235	1.18116	1.15385	1.1	1.06061	1.22727	1.15625	1.18182	1.11364	1.02899	1.18571	1.05882
1L163	1.16923	1.10769	1.15152	1.14062	1	1.17647	1.32308	0.84375	1.04545	1.09524	0.934426	1.20896	1.15625	1.09231	1.25397	1.27273	1.21538	1.2029	1.36232	1.26866	1.20896	1.23881	1.15152	1.20588	1.27692	1.30303	1.35714	1.28986	1.28125	1.28125	1.03774	1.13846	1.04615	1.38235	1.16923	1.27273	1.26866	1.31343	1.27143	1.18462	1.2	1.25758	1.18182	1.20312	1.1791	1.23881	1.11594	1.18571	1.19118
1L164	1.33846	1.4	1.34848	1.23438	1	1.25	1.25758	1.04762	1.0303	1.09524	0.934426	1.27612	1.30769	1.04615	1.11111	1.0597	0.875	1.27941	1.14493	1.25373	1.08955	1.31343	1.01515	1.28986	1.33333	1.19697	1.55714	1.27536	1.26154	1.10938	0.851852	1.12308	1.15385	1.25	1.125	1.28358	1.19403	1.23881	1.31884	1.25	1.21538	1.27273	1.12308	1.14286	1.20896	1.20896	1.17647	1.32857	1.29412
1L165	1.20312	1.25	1.21538	1.29365	1.08333	1.31343	1.29231	1.17742	1.2	1.19355	1.1	1.06061	1.25	1.04688	1.18548	1.16667	1	1.22388	1.16176	1.18182	1.06061	1.34848	1.12308	1.25	1.10769	1.15385	1.26087	1.08824	1.375	1.29365	0.943396	1.125	1	1.22388	1.11111	1.15152	1.10606	1.15152	1.22059	1.04762	1.15625	1.2	1.14062	1.04839	1.07576	1.25758	1.25373	1.30435	1.17647
1L166	1.23404	1.28261	1.33333	1.27174	1.35556	0.979592	1.16	0.875	1.16327	1.10417	0.782609	1.19	1.22917	1.34694	1.01064	1.16327	1.08333	1.23529	1.36	1.10204	1.12	1.16327	1.02041	1.2549	1.36	1.10204	1.21569	1.20588	1.20833	1.17708	0.918605	0.854167	1.08333	1.11765	0.94	0.969388	0.901961	1.15686	0.862745	1.02041	1	1.0625	0.887755	0.776596	1.06	1.04902	1.01923	1.13725	1.04
1L167	1.25	1.28125	1.30769	1.375	1.09677	1.22388	1.45312	1.14062	1.21212	1.13492	1.13934	1.16667	1.20635	1.10156	1.18254	1.12308	1.14615	1.18382	1.35294	1.35606	1.06818	1.49242	1.18462	1.26119	1.32308	1.2803	1.42754	1.41176	1.28571	1.23438	0.923077	1.17969	1.00769	1.32836	1.09231	1.2	1.19697	1.25373	1.19565	1.15625	1.06154	1.21538	1.08462	1.08594	1.21212	1.45455	1.08088	1.18116	1.125
1L168	1.26866	1.32836	1.30882	1.34091	1.12698	1.24286	1.23881	1.03077	1.10294	1.09375	0.983871	1.1087	1.18182	1.07576	1.04615	1.08824	0.863636	1.33571	1.10563	1.1087	1.14493	1.14493	0.970149	1.27143	1.26866	1.19118	1.30556	1.15493	1.20455	1.07692	0.8	1.28788	1.04478	1.24638	1.05303	1.27206	1.08696	1.07246	1.22535	0.977273	1.19403	1.10294	0.992537	1.04615	1.08824	1.11765	1.1	1.18056	1.28571
1L169	1.29851	1.37313	1.41176	1.22727	0.984127	1.2	1.29412	0.939394	1.22059	1.16923	0.84127	1.24286	1.28358	1.20896	1.10769	1.08824	1.14925	1.22535	1.29577	1.21429	1.02899	1.41429	1.16176	1.39437	1.27941	1.13043	1.20833	1.20833	1.16667	1.06154	0.836364	1.10606	1.08955	1.2029	1.13636	1.02899	1.18571	1.14286	1.09859	1.07463	1.0597	1.25	0.970588	1	1.17647	1.22059	1.02817	1.15278	0.942857
1L170	1.28788	1.37879	1.34328	1.09231	1.08065	1.13043	1.12121	0.875	1.08955	0.809524	0.852459	1.13971	1.24615	1.09231	1	0.970149	0.892308	1.21739	1.15714	1.16176	1.16176	1.36765	0.863636	1.28986	1.15152	1.04478	1.38028	1.27857	1.07692	1.14062	0.888889	1.2	1.25	1.28676	1.09231	1.20896	1.10294	1.13235	1.07143	1.03846	1.06818	1.17164	1.10606	1.14062	1.17164	1.27612	0.942029	1.28169	1.11594
1L171	1.32836	1.37313	1.35294	1.12121	1.09524	1.28571	1.22388	0.892308	1.10294	0.96875	0.870968	1.22464	1.30303	1.27273	1.10769	1.14706	1.09091	1.37143	1.19718	1.23188	1.24638	1.27536	0.865672	1.32857	1.20896	1.05882	1.33333	1.16197	1.16667	1.29231	0.836364	1.06061	1.15672	1.0942	1.19697	1.26471	1.14493	1.21739	1.1831	1.08333	1.06716	1.16912	1.16418	1.2	1.06618	1.18382	1.12857	1.29167	1.28571
1L172	1.22388	1.37313	1.32353	0.969697	1.11111	1.25714	1.14706	0.954545	1.10294	0.969231	0.968254	1.24286	1.10448	1.14925	1.01538	1.05882	1.08955	1.22535	1.09859	1.15714	1.14493	1.27143	0.882353	1.1831	1.11765	1.01449	1.43056	1.16667	1.12121	1.15385	0.790909	1.22727	1.23881	1.2029	1.22727	1.27536	1.11429	1.28571	1.12676	1.14925	1.0597	1.16176	1.25	1.27273	1.23529	1.25	1.01408	1.31944	1.25714
1L173	1.30303	1.40909	1.38806	0.907692	1.09524	1.26087	1.19403	1.07576	1.16418	1	0.936508	1.21739	1.18182	1.13433	0.96875	1.10448	1.0597	1.23944	1.18571	1.26087	1.14706	1.30435	1.01471	1.31429	1.13433	1.11765	1.42254	1.21127	1.18462	1.18462	0.861111	1.22727	1.16667	1.26087	1.15152	1.17647	1.10145	1.27536	1.22535	1.07463	1.09091	1.07463	1.20588	1.19697	1.27941	1.30882	1.05634	1.32394	1.17391
1L174	1.38806	1.32836	1.30882	1.10606	1.12698	1.32857	1.36765	0.969697	1.17647	1.07692	0.888889	1.22857	1.32836	1.1791	1.2	1.17647	1.19403	1.35211	1.28169	1.31429	1.27536	1.32857	1.05882	1.32394	1.14706	1.08696	1.375	1.19444	1.16667	1.30769	0.845455	1.19697	1.16418	1.21739	1.33333	1.2029	1.17143	1.24286	1.21127	1.19403	1.23881	1.25	1.26471	1.33333	1.23529	1.32353	1.09859	1.36111	1.25714
1L175	1.14062	1.21875	1.24615	1.23016	1.11475	1.25373	1.26154	1	1.23077	1.2381	0.901639	1.1194	1.32812	1.30769	1.24194	1.13846	1.11538	1.18116	1.33088	1.33582	1.28788	1.20896	1.13636	1.30147	1.26923	1.23485	1.19565	1.24638	1.05556	1.09524	0.807692	0.96875	1.00781	1.04478	1.07812	1.06061	1.02985	1.20896	1.05797	1.09231	0.984375	0.984615	0.893939	0.9375	1.0303	1.01515	1.07246	1.10145	0.925373
1L176	1.09091	1.13636	1.13433	1.18462	1.08065	1.21739	1.27273	1.09231	1.11765	1.125	0.887097	1.13971	1.07692	1.22727	1.16923	1.07353	1.04615	1.23188	1.35714	1.16176	1.11594	1.14706	0.969697	1.2029	1.20896	1.11765	1.1831	1.20714	1.16667	1.18462	0.945455	1.09231	0.970149	1.10294	1.07576	1.1194	1.04412	1.18841	1.15714	1.09091	1.19403	1.08955	1.09848	1.07031	1.19403	1.16418	1.02857	1.30986	1.1087
1L177	1.15625	1.14062	1.16923	1.24603	1.18333	1.1791	1.23438	1.06349	1.01515	1.20968	1	0.969697	1.28571	1.28125	1.1746	1.28788	0.952381	1.14925	1.28676	1.18939	1.1791	1.21212	1.17188	1.13433	1.16923	1.22727	1.23188	1.23529	1.19531	1.11111	0.962264	0.90625	0.924242	1.19697	0.992188	1.07692	1.16667	1.16418	1.10294	0.992188	1.09231	1.06154	0.898438	0.854839	0.984615	1.07692	0.970588	1.13043	1.00746
1L178	1.27692	1.27692	1.31818	1.14844	1.16129	1.35294	1.23077	1.125	1.04545	1.25397	0.934426	1.10448	1.23438	1.30769	1.19048	1.18182	0.969231	1.12319	1.22464	1.12687	1.15672	1.0597	1.09091	1.13235	1.13846	1.12121	1.18571	1.23188	1.25781	1.03125	0.851852	1.10769	1.03077	1.23529	1.05303	1.19697	1.14706	1.20896	1.14286	1.08462	1.13846	1.15152	0.992424	0.938462	1.01493	1.13235	1.02899	1.2	1.14706
1L179	1.32812	1.3125	1.33846	1.22656	1	1.20896	1.26562	0.984127	1.07576	1.09677	0.916667	1.09091	1.28571	1.21538	1.26984	1.23881	1.11111	1.26119	1.24265	1.44697	1.26866	1.14925	1.04615	1.29851	1.15385	1.12121	1.24638	1.11765	1.24219	1.15873	0.814815	0.968254	0.938462	1.15152	1.05385	1.15152	1.19403	1.20896	1.19118	0.960938	1.07692	1.15385	1.00769	1.01587	1.01538	1.07576	1.08824	1.15942	1.12687
1L180	1.16667	1.13636	1.10448	1.19697	1.04839	1.23188	1.26866	1.18462	1.13433	1.05469	1.1129	1.31884	1.27273	1.19403	1.24219	1.14706	1.04545	1.42143	1.23571	1.32609	1.30882	1.24286	1.10294	1.31429	1.20149	1.10294	1.28169	1.14085	1.20769	1.30469	0.907407	1.15385	1.07576	1.19118	1.20769	1.23913	1.18841	1.15942	1.22857	1.19697	1.30303	1.16418	1.13971	1.21538	1.08955	1.1791	1.08571	1.23944	1.14493
1L181	1.04762	1.09524	1.15625	1.06452	1.15254	1.22727	1.23438	1.1129	1.1875	1.16393	0.983051	1.07576	1.1746	1.11111	1.04918	1.125	1.04762	1.1194	1.22388	1.15152	1.16154	1.22727	1.03125	1.13433	1.125	1.12308	1.16176	1.16176	1.29032	1.14754	1.01923	1.04839	0.968254	1.2	1.03175	1.03077	1.02985	1.10606	1.08955	0.888889	0.952381	1	0.875	0.825397	1.07812	1.13846	0.970149	1.19118	1.0303
1L182	1.10938	1.04688	1.04615	1.09524	1.18333	1.1194	1.14062	0.944444	1.0303	1.02419	0.866667	1	1.14286	1.29688	1.19048	1.22727	1.11111	1.22388	1.33824	1.12121	1.1194	1.18182	0.9375	1.14179	1.2	1.13636	1.21739	1.30147	1.14062	1.28571	1.10185	1.12698	1.01538	1.15152	1.18462	1.05385	1.0597	1.25373	1.06618	1.1875	1.10769	1.12308	1.04688	1.04762	0.953846	1.28788	1.09559	1.23188	1
1L183	1.22727	1.16667	1.20896	1.15385	1.03226	1.07246	1.0303	0.835938	0.865672	0.896825	0.754098	0.911765	1.06154	1.15385	1.14062	1.16418	1.01538	1.17391	1.27143	1.14706	1.38235	1.02941	0.984848	1.21014	1.09091	1.1194	1.12676	1.12143	1.23077	1.21875	0.925926	1.16923	0.969697	1.19118	0.953846	1.02985	0.970588	1.13235	0.978571	0.976923	1.07576	1.10448	1.04545	1.0625	0.850746	1.04478	1.03623	1.01408	1.02899
1L184	1.24528	1.33962	1.42593	1.38889	1.09615	1.44643	1.47273	1	1.16364	1.24528	0.980392	1.03636	1.38889	1.29091	1.32075	1.14286	0.944444	1.14035	1.10526	1.34545	1.25	1.32143	1	1.17544	1.18182	1.18519	1.17241	1.15789	1.33962	1.24074	0.913043	0.981481	1.01852	1.24138	1.07143	1.19643	1.15789	1.2807	1.12069	1.09434	0.888889	1.09259	1	0.907407	0.964286	1.24561	1.05263	1.06897	1.13793
1L185	1.28571	1.19048	1.1875	1.18548	1.11667	1.24242	1.28125	1.11111	1.07812	1.22581	1	1.19697	1.30159	1.4375	1.26613	1.1875	0.953846	1.20588	1.22388	1.24242	1.2	1.15152	1.03077	1.22388	1.27692	1.16667	1.38235	1.13235	1.1746	1.11905	0.921569	0.920635	1.03125	1.06061	1.01562	1.20455	0.924242	1.07576	1.13235	1.0303	1.04688	1.04615	0.940299	1	0.893939	1	1	1.02941	1.06061
1L186	1.12121	1.06061	1.07463	1.18462	0.919355	1.17391	1.1791	1.03077	0.925373	0.984375	0.870968	1.01449	1.04545	1.13636	1.20312	1.13433	0.878788	1.09286	1.01429	0.985507	1.13235	1.10145	0.850746	1.02857	1.10448	1.13235	1.15493	1.04225	1.15385	1.17188	0.916667	1.09231	1.06061	1.08824	1.12308	1.16176	1	1.05797	1.2	1.10606	1.19697	1.1194	1.0597	1.07692	0.895522	1.16418	1.21429	1.07042	1.19286
1L187	1.12308	1.07692	1.10606	1.10769	1	1.07353	1.19697	0.984615	1.01493	1.11719	0.919355	1.09559	1.09231	1.23077	1.01538	1.18182	1.02239	1.22464	1.17391	1.23529	1.09701	1.02941	1.04545	1.26812	1.23485	1.17164	1.09286	1.00714	1.23077	1.24615	0.990566	0.9375	0.886364	1.04478	0.962121	1.02985	0.897059	1.01449	1.1087	1.05303	1.05224	1.01515	0.970149	0.992308	0.909091	1.06716	1.10145	0.971429	1.15942
1L188	1.16923	1.09231	1.07576	1.21875	0.918033	1.20588	1.33333	1.07692	1.07463	1.26562	1.01613	1.16176	1.06154	1.33333	1.13846	1.23881	0.871212	1.27536	1.23188	1.22059	1.29412	1.20588	1.0303	1.21014	1.33582	1.33088	1.30714	1.08571	1.27273	1.24615	0.87037	1	0.977273	1.13433	1.09848	1.18657	1.01471	1.11594	1.24638	1.03731	1.13433	0.984848	0.962687	1.01562	1.01515	1.0597	1.1	1.05714	1.20588
1L189	1.1875	1.15625	1.18462	1.33594	1.01639	1.14925	1.30769	0.953125	1.04545	1.01587	0.934426	1.29851	1.125	1.25	1.24603	1.18462	0.992308	1.27941	1.27941	1.25373	1.2197	1.14925	1.01538	1.375	1.34615	1.25	1.15217	1.00725	1.2381	1.35714	0.778846	0.976562	0.94697	1.07576	1.14844	1.07576	1.1194	1.22794	1.11765	1.01562	1.06154	1.12308	1.10769	1.10938	1.01538	1.10769	1.02941	1.15942	1.17647
1L190	1.16923	1.15385	1.22727	1.1	1.12903	1.25	1.42424	0.984615	1.21212	1.07812	1.04839	1.29412	1.33846	1.22388	1.2381	1.25373	1.12879	1.31429	1.18116	1.36029	1.1194	1.18841	1.16176	1.26812	1.32576	1.30597	1.23571	1.15714	1.42969	1.4375	0.877358	1.06154	0.976923	1.25	1.11538	1.14706	1.25735	1.33824	1.25714	1.09848	1.16923	1.09091	1.08824	1.06154	1.0597	1.28358	1.1	1.25714	1.23529
1L191	1.21875	1.17188	1.21875	1.12903	0.983333	1.0303	1.25	0.983607	1	1.01667	0.982759	1.17692	1.09524	1.09677	1.12903	1.09375	0.991935	1.22727	1.13433	1.12308	1.22308	1.13846	0.992063	1.18182	1.33077	1.23077	1.24265	1.16418	1.17742	1.11475	0.805556	1.1129	1.02381	1.18182	1.03125	1.14844	1.0597	1.15152	1.17164	1	1.11111	1.16406	0.97619	1.03226	1.07812	1.24615	1.04545	1.11765	1.24242
1L192	1.0597	1.02985	1.07353	1.25758	0.984127	1.22857	1.42647	1	1.10294	1.15385	1.01587	1.12857	1.14925	1.25373	1.10769	1.10294	0.947761	1.26056	1.12676	1.17143	1.07971	1.14286	1.02941	1.14789	1.25735	1.16667	1.20139	1.01389	1.18182	1.18462	0.836364	1.0303	0.873134	1.14493	0.992424	1.15217	1.02857	1.08571	1.07746	0.970149	1.07463	1	0.963235	0.954545	1.02941	1.09559	1	1	1.12857
1L193	1.17647	1.19403	1.24638	1.35821	1.21538	1.18571	1.3	1.01471	1.21429	1.09091	1.04615	1.02817	1.23529	1.10294	1.19697	1.21739	1.04545	1.15493	1.28169	1.27143	1.15714	1.24286	1.16418	1.17143	1.2	1.28571	1.1831	1.19718	1.25758	1.01562	0.842105	1.10769	0.985075	1.23529	1.0303	1.13971	1.18571	1.18571	1.05714	0.926471	1.02985	1.14925	1.04478	0.984615	1.16418	1.10448	1.04225	1.21127	1.01449
1L194	1.22059	1.41791	1.46377	1.30882	1.15385	1.18571	1.27143	0.880597	1.27536	1.09231	0.9375	1.1831	1.27941	1.14706	1.10769	1.05797	1.13636	1.25352	1.29577	1.38571	1.07246	1.38028	1.08824	1.42857	1.42029	1.26087	1.30986	1.33803	1.2	1.09524	0.767857	1.18462	1.01515	1.19118	1.04615	1.01449	1.27143	1.34783	1.07143	1.0597	0.954545	1.04478	1.07353	1.06154	1.23881	1.25373	1.11429	1.26761	1.01449
1L195	1.23529	1.23881	1.21739	1.19403	0.939394	1.21429	1.17391	1.1194	0.927536	1.15385	0.890625	1.00714	1.02985	1.26866	0.984615	1.19118	0.931818	1.16197	1.09859	1.11594	1.14493	1.2029	0.873134	1.05797	1.15441	1.17647	1.25352	1.18571	1.11538	0.9375	0.696429	1.07576	0.871212	1.05072	0.939394	1.06716	1.21739	0.955882	1.12676	0.947761	1.12879	1.02239	0.947761	1.00769	1.02941	1.05882	0.985714	1.08451	1.18116
1L196	1.32353	1.35821	1.34783	1.1791	1.10606	1.3	1.15714	1.25	1.04348	1.09091	1.07692	1.15493	1.22059	1.32353	1.04615	1.16176	1.07463	1.29167	1.29577	1.15714	1.30435	1.4	0.955882	1.28571	1.23188	1.17391	1.53521	1.33803	1.2	1.20312	0.767857	1.21212	1.01515	1.15942	0.969697	1.20588	1.25714	1.2029	1.25352	1.04412	1.16667	1.0597	1.11765	1.18182	1.07353	1.19118	1.11268	1.21127	1.13043
1L197	1.19403	1.36364	1.35294	1.16667	1.20312	1.4058	1.30882	1.04545	1.15942	1.10938	1.06349	1.11594	1.30303	1.28788	1.10769	1.22059	1.07812	1.18841	1.24286	1.32353	1.18841	1.17647	0.984615	1.22059	1.27941	1.32353	1.2	1.23913	1.10769	1.09524	0.692982	0.992188	0.984848	1.0597	1.06923	1.06061	1.05882	1.15441	0.985507	0.977273	1.06061	0.954545	0.969231	1.01587	0.969697	1	1.01449	1.17143	0.985294
1L198	1.02985	1.15152	1.14706	0.924242	1.07812	1.13043	1.11765	1.01515	0.884058	0.953125	1.04762	1.10145	0.954545	0.954545	0.876923	1	0.960938	0.985507	0.985714	0.955882	1.08696	1.07353	0.884615	0.985294	1.10294	1.13235	1.13571	0.978261	1.04615	0.968254	0.803571	1.04688	0.977612	0.925373	0.969231	1.04478	0.897059	0.911765	0.956522	0.761194	0.893939	0.91791	0.825758	0.9375	0.88806	1.03788	0.913043	1.05714	1.05882
1L199	1.07246	1.26471	1.24286	1.07353	1.21212	1.19718	1.16901	0.911765	1.01429	1.01515	0.884615	1.00694	1.23188	1.24265	1.08333	1.18841	1.18657	1.15972	1.27778	1.23239	1.05	1.19014	0.985294	1.21831	1.14286	1.15	1.10417	1.16667	1.01515	1.14062	0.754386	0.962121	0.932836	0.985507	1.06061	1.02899	1.10563	1.15714	1.06338	1	1	1	1.02941	1.07576	1	1.05882	1.00704	1.22917	1.03571
1L200	1.18841	1.22059	1.22857	1.24265	1.09091	1.32394	1.35211	0.985294	1.05714	1	0.984615	1.16667	1.14493	1.13235	1.2197	1.05797	1.04478	1.15278	1.13889	1.14085	1.02143	1.12676	0.985294	1.05634	1.17143	1.12857	1.23611	1.11111	1.15909	1.13281	0.649123	1.16667	0.985075	1.13043	1.15152	1.21014	1.23944	1.2	1.1831	1.00735	1.08209	1.11765	1.09559	1.12121	1.06618	1.16176	1.02817	1.22222	1.14286
1L201	1.21538	1.28125	1.27273	1.14062	1.01613	1.1791	1.20896	1.01538	1.1194	1.14062	0.903226	1.13235	1.21538	1.15385	1.125	1.21212	1.03125	1.16176	1.27941	1.1791	1.17647	1.19403	1.10769	1.26471	1.16418	1.13433	1.23529	1.11765	1.01587	1.08065	0.609091	1.06452	0.9375	1.06061	0.9375	1.04545	1.02985	1.01471	1	1.03077	1.0625	1.0625	1.03125	1.12903	0.984375	0.984375	0.955882	1.01471	1.06061
1L202	1.23188	1.22059	1.24286	1.19118	1.04545	1.25352	1.28169	1.22059	1	1.13636	1.04615	1.22222	1.21739	1.23529	1.15152	1.2029	0.850746	1.15278	1.11111	1.14085	1.21429	1.21127	1.02941	1.22535	1.21429	1.21429	1.26389	1.16667	1.15152	1.07812	0.719298	1.07576	1	1.17391	1.0303	1.14493	1.21127	1.04286	1.16901	1.07353	1.14925	1.08824	1.05882	1.07576	1.02941	1.19118	1.05634	1.16667	1.18571
1L203	1.11594	1.08824	1.07143	1.10294	1.07576	1.14085	1.27143	1.01493	1.04286	1.09231	0.96875	1.02817	1.02941	1.20896	1.05303	1.30435	0.878788	1.24648	1.14583	1.19286	1.18571	1.1	1.02985	1.11429	1.26812	1.28986	1.20833	1.09155	1.31061	1.13281	0.859649	1.01515	0.91791	1.15217	1.00758	1.11029	1.08571	1.01449	1.21127	0.925373	1.1194	0.941176	0.992537	1.00769	1.02206	1.06618	1.1	1.11111	1.24286
1L204	1.34783	1.22059	1.27143	1.17647	1.21212	1.29577	1.35211	1.08824	1.07143	1.09091	1.01538	1.20833	1.28986	1.33824	1.28788	1.23188	1.29851	1.38889	1.31944	1.32394	1.22857	1.19718	1.08824	1.32394	1.25714	1.17143	1.29167	1.22917	1.28788	1.29688	0.798246	1.17424	0.985075	1.27536	1.12121	1.2029	1.38028	1.30714	1.28169	1.16912	1.26866	1.25	1.23529	1.25758	1.17647	1.29412	1.12676	1.375	1.24286
1L205	1.18182	1.21538	1.23881	1.27273	1.21875	1.32353	1.44776	1.04615	1.13235	1.04762	1.09677	1.125	1.30769	1.125	1.21875	1.15152	1.01562	1.35294	1.23188	1.43284	1.21642	1.25373	1.17188	1.23134	1.30303	1.33333	1.3	1.21739	1.3125	1.25397	0.881818	1.28125	1.12879	1.3209	1.12308	1.24615	1.26471	1.30882	1.31159	1.09375	1.18939	1.09091	1.16154	1.14062	1.2197	1.19697	1.19118	1.24286	1.18116
1L206	1.10769	1.14062	1.10606	1.04615	0.888889	1.16418	1.17647	1.09231	1	1.04688	0.904762	0.919118	1.12879	1.03077	1.03175	1.13636	0.929688	1.13235	1.02941	1.23881	1.28788	1.1194	1.06923	1.11765	1.08955	1.19697	1.11765	1.03676	1.12698	0.967742	0.694444	0.984127	0.938462	1.07576	1	1.10448	1.07463	0.947761	1.19403	0.907692	0.992188	0.9	0.961538	1.09375	1.06061	0.930769	1.08955	0.955882	1.10448
1L207	1.25758	1.25758	1.29851	1.21538	1.15385	1.16176	1.14925	1.13846	0.940299	1.09524	1.14516	1.22059	1.18462	1.2	1.22222	0.969697	1.10938	1.42029	1.24638	1.25373	1.23881	1.25373	0.984615	1.31343	1.36364	1.21212	1.44286	1.24638	1.17188	1.15873	0.8	1.29231	0.992308	1.13971	1.03077	1.16923	1.27941	1.26866	1.17143	1.06154	1.15385	1.06061	1.12879	1.23077	1.09701	1.19403	1.08696	1.17143	1.23529
1L208	1.31818	1.4	1.44776	1.24242	1.26562	1.19118	1.22059	1.04545	1.17647	1.04688	1.01587	1.21739	1.30303	1.27692	1.15625	1.15152	1.12308	1.37681	1.33333	1.36765	1.16418	1.33824	1.06154	1.5	1.37313	1.20896	1.23188	1.33333	1.33333	1.30645	0.964286	1.07937	0.969231	1.19697	1.09375	1.01515	1.26471	1.30882	1.07353	1.12308	1.06154	1.13846	1.16923	1.15625	1.15385	1.26154	1.08824	1.3913	1.05882
1L209	1.29231	1.21875	1.27273	1.26154	1.20635	1.28358	1.31343	1.0625	1.01515	1.06349	1.08065	1.16418	1.2	1.37879	1.29032	1.22388	1.36508	1.36765	1.33824	1.36364	1.34848	1.26866	1.12121	1.19403	1.24242	1.2	1.27941	1.28358	1.28571	1.32258	0.854545	1.09375	0.873016	1.16418	1.04762	1.13636	1.36364	1.27692	1.20588	1.14062	1.1746	1.14062	1.13846	1.16129	1.06061	1.19697	1.04478	1.30882	1.16667
1L210	1.27536	1.30882	1.35714	1.38971	1.07576	1.33803	1.44286	1.02985	1.15714	1.09231	1	1.22535	1.32353	1.23881	1.27273	1.21739	1.08333	1.42958	1.39583	1.46429	1.3	1.32857	1.07463	1.52143	1.42754	1.35507	1.25694	1.15493	1.41667	1.42188	0.824561	1.15152	1.02239	1.28986	1.10606	1.19853	1.24286	1.31884	1.23944	1.13433	1.13433	1.17647	1.26866	1.23077	1.14706	1.20588	1.18571	1.22222	1.18571
1L211	1.23529	1.34328	1.3913	1.16418	1.30769	1.25714	1.28986	1.13636	1.17391	1.07031	0.984127	1.15714	1.3806	1.19697	1.15385	1.11765	1.07692	1.27143	1.33803	1.27536	1.17391	1.2029	1.10606	1.41304	1.27206	1.11765	1.21127	1.25714	1.30769	1.12698	0.947368	1.1	1.05303	1.19853	1.07692	1.16418	1.16667	1.17647	1.17143	1	1.17424	1.10448	1.12121	1.16406	1.09701	1.14179	1.15942	1.28169	1.11594
1L212	1.10938	1.07812	1.06154	1.10938	0.936508	1.04545	1.13636	1.10938	0.955224	1.03175	0.983871	1.0303	0.96875	1.21875	1	1.12121	0.919355	1.24242	1.04478	1.10769	1.10606	0.923077	1.11111	1.12121	1.18182	1.16923	1.07463	1.01515	1.1746	1	0.781818	1.01613	0.84375	1.04615	0.968254	0.96875	1.13846	0.878788	1.13636	0.873016	1.14062	0.888889	0.854839	0.951613	0.953125	0.8125	1.06061	1	1.09091
1L213	1.14706	1.14925	1.2029	1.25373	1.2	1.28571	1.37143	0.955224	0.985507	1.09231	1.01562	1.04225	1.11765	1.25373	1.23077	1.25	1.01515	1.12676	1.26761	1.24286	1.18116	1.21429	1.04478	1.06429	1.23188	1.37681	1.22535	1.23944	1.27692	1.20635	0.877193	1.15385	1.01515	1.35294	1.06154	1.19118	1.29286	1.24638	1.2	1.10448	1.17424	1.1791	1.14179	1.03846	1.20896	1.21642	0.985714	1.26761	1.21739
1L214	1.14706	1.19403	1.17647	1.19697	1.0625	1.27536	1.29412	1.13846	1.20588	1.2381	0.983871	1	1.16667	1.26154	1.20312	1.26866	0.90625	1.27536	1.21429	1.26471	1.27941	1.11765	0.923077	1.25	1.35821	1.34328	1.08571	1.13043	1.26562	1.19355	0.859649	0.984375	0.876923	1.1791	1.01562	1.10606	1.07353	1.07463	1.14493	1.01538	1.12308	0.924242	1.04615	1.07937	0.984848	1.09091	1.10294	1.12857	1.14706
1L215	1.14706	1.16418	1.13043	1.14925	1.2	1.2	1.02857	1.04412	0.985714	1.06061	0.815385	1.07042	1.05882	1.27941	1.15152	1.07246	0.954545	1.12676	1.22535	1.14286	1.22857	1.12857	0.80597	1.21429	1.24286	1.22857	1.23611	1.16667	1.08955	1.06154	0.780702	1.13636	1.11765	0.927536	1.1194	1	1.01408	1.09859	1.08451	1.07353	1.16176	1.05882	1.07353	1.19697	0.985294	1.01471	1.09722	1.20833	1.14286
1L216	0.985075	1.19697	1.25	1.16418	1.27692	1.08696	1.08696	0.901515	1.05797	0.915385	0.9375	1	0.992537	1.19697	0.938462	1.08824	1.03846	1.13768	1.28571	1.10294	1.15441	1.13235	1.08333	1.19565	1.25	1.23881	1.07143	1.2029	1.15385	0.984375	0.767857	1.15385	0.977273	1.08088	0.876923	1.02985	1.02941	1.05147	0.956522	0.853846	1.03788	1.03788	0.992308	0.96875	1.11194	1.04478	1.00735	1.21429	1.07246
1L217	1.10769	1.125	1.12121	1.01538	1.125	1.14706	1.08824	0.909091	0.954545	1.06349	0.873016	1	1.07692	1.29231	1	1.06154	0.875	1.11594	1.23529	1.13235	1.18182	1.10448	0.815385	1.16418	1.24242	1.16667	1.22059	1.16176	1.04839	1.18033	0.796296	0.920635	1.0625	1.01515	0.968254	1.12121	0.970588	1.06061	1.02941	1.01515	0.953125	0.878788	1.06061	1.03125	1	0.953846	0.985294	1.07353	1.10606
1L218	1.14706	1.22388	1.24638	1.1791	1	1.24286	1.21429	0.925373	1.02899	0.969231	0.9375	1.02113	1.07353	1.1194	1.22727	1.14706	0.970149	1.16901	1.02817	1.15714	1.27536	1.17143	0.880597	1.20714	1.15942	1.2029	1.06944	1.05556	1.19403	1.21538	0.794643	1.18182	1.04478	1.24638	1	1.05882	1.04225	1.1	1.02113	0.955882	1.00735	1.10294	1.08696	1.12121	1.10294	1.2029	1.01408	1.13889	1.15
1L219	1.1875	1.19048	1.15385	1.25385	1.125	1.30303	1.29231	1.2	1.04545	1.17188	1.22581	1.10606	1.1746	1.2381	1.26562	1.125	1.00781	1.17164	1.21642	1.19231	1.13846	1.43077	1.01538	1.17424	1.22656	1.25781	1.29104	1.16667	1.20161	1.16129	0.884615	1.1746	0.960317	1.16667	1.20312	1.125	1.24615	1.22727	1.20896	1.09524	1.12698	1.04762	1.14286	1.12903	1.0625	1.26562	1.15152	1.22388	1.22727
1L220	1.29412	1.32836	1.36765	1.16667	1.32812	1.08696	1.27941	0.938462	1.04412	1.03175	0.967742	1.0942	1.16667	1.2	1.04688	1.19403	1.23438	1.30435	1.68571	1.17647	1.26471	1.27941	1.13846	1.25	1.43284	1.20896	1.27143	1.4058	1.21875	1.20968	0.95614	1.0625	1.07692	1.14925	1.14062	1.07576	1.16176	1.23881	1.02174	1.03077	1.04615	1.01515	1.13077	1.12698	1.09091	1.09848	1.04412	1.22857	1.02206
1L221	1.10606	1.10769	1.10448	1.10606	1.125	1.22059	1.16176	1.00758	0.970149	1.10156	1.01587	0.934783	1.09091	1.21538	0.968254	1.06061	0.953125	1.23188	1.07246	1.14706	0.895522	1.19118	0.924242	1.06618	1.19403	1.10448	1.15942	1.18841	1.0625	1	0.872727	1.04688	1.03846	0.962121	1.11111	1.16418	1.22059	1.16418	1.21324	0.969697	1.10156	1.06818	1.04545	1	1.09848	1.22308	1.18382	1.27536	1.16418
1L222	1.25758	1.27692	1.25758	1.15625	1.08065	1.34328	1.37879	1.22222	1.19697	1.33871	1.05	1.10448	1.23438	1.1746	1.22222	1.24615	1.03175	1.1791	1.30882	1.15152	1.0303	1.24242	1.04688	1.1791	1.2	1.13846	1.33333	1.35294	1.15873	1.12903	0.875	1.20635	1	1.1791	1.07812	1.19231	1.11194	1.1791	1.16176	1.20635	1.22656	1.03077	1.13281	1.18548	1.12308	1.30769	1.1194	1.23188	1.1194
1L223	0.907692	1.01562	1.06154	1.02308	1.07937	1.06061	1.16923	0.875	0.893939	0.91129	0.934426	1.09091	1.01587	1	0.903226	1.03125	1	1.06818	1.06716	1.14615	1.1	1.10769	1.01587	1.03846	1.07031	1.14844	1.08209	1.04545	1.04032	1.06667	0.745455	1.14516	1.07143	1.10156	1.04032	1.12698	1.2	1.1	1.17424	0.991935	1.06349	0.984127	0.967742	0.991803	1.11111	1.16667	1.06923	1.11194	1.2803
1L224	1.21875	1.14286	1.125	1.28571	1.08197	1.26154	1.3125	1.04762	1.21212	1.19672	0.95	1.06154	1.22581	1.19355	1.20968	1.20312	0.868852	1.41538	1.10606	1.21875	1.26154	1.1875	1	1.21875	1.24615	1.13846	1.18182	1	1.2623	1.3	0.745455	1	0.952381	1.15873	0.951613	1.17742	1.10938	1.06154	1.15385	1.04839	1.1746	1	1.09836	1.1	1.08065	1.06452	1.09231	1.13636	1.18462
1L225	1.3125	1.375	1.34375	1.22222	1.03226	1.13846	1.16667	0.888889	1.07692	1.06452	0.819672	1.16667	1.15625	1.11111	1.11475	0.984375	1.04839	1.31818	1.25758	1.26154	1.0625	1.41538	1.03175	1.31818	1.27692	1.125	1.24242	1.19697	1.09836	1.11667	0.8	1.04918	0.935484	1.04688	1.07377	0.875	1.16154	1.15385	1.04615	1.04839	1	1	1.03226	1.08065	1.06349	1.12698	0.969231	1.24242	0.946154
1L226	1.10769	1.125	1.16667	1.11719	1.20968	1.22388	1.31343	0.960317	1.15909	1.04032	1.01639	1.19403	1.19231	1.07031	1.04032	1.0303	0.919355	1.14925	1	1.27273	0.954545	0.984848	1.04688	1.18657	1.22727	1.2	1.05882	1.05224	1.15873	1.04918	0.824561	1.04762	0.960317	1.05303	0.943548	1.10769	1.12879	1.11538	1.09701	0.84127	1.1746	1.11719	0.984127	0.95082	1.09231	1.08462	1.00758	1.19118	1.08333
1L227	1.1194	1.13636	1.13235	1.09091	1.09375	1.17391	1.19118	1.01538	1.02941	0.952381	0.983871	0.985507	1.16667	1.21538	1.03125	1.1194	1.0625	1.26087	1.17143	1.16176	1.11765	1.38235	0.923077	1.22059	1.16418	1.14925	1.24286	1.17391	1.23438	1.26984	0.842105	1.21875	1.07692	1.28358	1.1875	1.16667	1.41176	1.14925	1.2029	1.09231	1.16923	1.22727	1.26154	1.25397	1.13636	1.18182	1.13235	1.22857	1.25
1L228	1.06154	1.14062	1.13636	1.03125	1.03226	1.22388	1.25373	1.20312	1.09091	1.1129	1.06557	1.10294	1.19231	0.984375	1	1.16923	0.920635	1.04412	1.07353	0.955224	1.03788	1.19403	1.07812	1.1791	1.01515	0.969697	1.24638	1.04348	1.14286	1.08197	0.785714	1.21429	1.07812	1.30303	1	1.23077	1.16912	1.06716	1.22059	0.984375	1.07031	1.13846	1.12308	1.14286	1.15385	1.06154	1.17647	1.10145	1.13433
1L229	1	1.1791	1.17391	1.12687	1.07692	1.15714	1.04286	1.00746	1.05797	0.961538	0.984375	1.19718	1.16176	0.970149	0.953846	0.808824	0.962121	1.07746	0.950704	1.02143	0.927536	1.22857	0.992537	1.09286	1.02899	1.01449	1.16667	1.07639	0.992424	0.984375	0.710526	1.10606	1.02985	1.08696	0.962121	1	1.14085	1.01429	0.978873	0.91791	1.13433	1.04412	0.948529	0.969697	1.14706	1.08824	0.950704	1.16667	1.1
1L230	1.18333	1.27119	1.32787	1.06557	1.28333	1.20968	1.22222	1	1.09677	1.12903	1.01667	1.05556	1.08197	1.09836	1.05085	0.885246	1.04098	1.14062	1.34921	1.19355	1.04918	1.16129	1.13492	1.17188	1.20968	1.01639	1.20312	1.19531	1.28333	1.18333	0.95098	1.16393	1.17213	1.14844	1.08065	1.14286	1.10938	1.1875	1.14062	0.983607	1.025	1.0082	1.12903	1.14516	1.11905	1.21429	1.17188	1.14062	1.19048
1L231	0.923077	0.9375	0.939394	0.84375	1	1.0597	1.16667	1.07031	1.10606	0.944444	1.09836	1.0597	1.04688	0.953125	1.04762	1.07692	1.21875	1	0.985294	1.15152	0.984848	0.878788	1.16923	0.88806	1.06154	1.01538	0.956522	0.992647	1.06349	0.920635	0.574074	0.90625	0.84375	0.852941	0.938462	0.969231	1.02985	0.940299	0.949275	0.867188	1.0625	0.876923	0.846154	0.936508	0.909091	0.939394	1.06618	1.10145	1.07463
1L232	1.02941	1.04478	1.04348	0.970149	1.10769	1.01429	1.01429	0.955224	0.913043	1	1.04688	0.93662	0.867647	1.07463	0.923077	1.04412	0.924242	1.07042	1.19718	1.12857	1.01449	1.07143	0.895522	1.13571	1.18841	1.13768	1.19444	1.13889	0.924242	0.84375	0.701754	1.0303	0.962687	0.884058	0.886364	0.970588	0.901408	0.992857	0.915493	0.925373	1	0.867647	1.04412	1.06061	1	0.985294	1.00704	1.09028	1.01429
1L233	1.00725	1	1.05714	0.970588	1.74242	1.02817	1.1	0.962687	0.928571	0.946154	1.10938	0.901408	1.05882	1.1791	0.924242	1.01449	0.909091	1.08451	1.18056	1.05714	1	1.04286	1.01493	1.00714	1.15942	1.13043	1.08219	1.21528	1.1194	1.07692	1.00877	1.07463	1.05882	1.18571	1	0.985294	1.05634	1.1	1.02083	1.06716	1.13235	1.07246	1.13235	1.06061	1.17391	1.14493	1.02113	1.31507	1.12676
1L234	1.1194	1.10606	1.16176	1.22727	1.04688	1.23188	1.26087	1.03077	0.852941	0.96875	0.952381	1.01449	1.13433	1.28788	1.20312	1.07353	0.921875	1.04348	1.08571	1.16176	1.17647	1.20588	0.954545	1	1.04412	1.14925	1.02817	1.11429	1.18182	1.125	0.842105	0.893939	0.848485	1.05797	1.07692	1.04478	1.2029	1.14706	1.2	1.07692	1.04545	1.13433	1.04545	0.953125	0.897059	1.14706	1.01449	1.21127	1.11594
1L235	1.08955	1.10606	1.13235	1.22727	0.953125	1.2029	1.17391	1.03077	0.852941	1.04688	1.09524	1.05797	1.04478	1.2803	1.34375	1.13235	1.07812	1.14493	1.11429	1.26471	1.27941	1.19118	1.07576	1.07246	1.19118	1.25373	1.12676	1.2	1.22727	1.02344	0.719298	1.0303	0.810606	1.0942	1.03846	1.03731	1.35507	1.18382	1.07857	0.976923	1.09091	1.11194	1.02273	1.03125	0.955882	1.04412	1.01449	1.14085	1.13043
1L236	1.22727	1.26154	1.28358	1.30769	1.14062	1.26471	1.32353	1.2	1.04478	1.125	1.07937	1.25	1.21212	1.28788	1.20635	1.08955	0.929688	1.28986	1.14493	1.19403	1.28358	1.19403	0.94697	1.27941	1.29851	1.28788	1.24638	1.11765	1.125	1.12698	0.6875	1.04615	0.8125	1.10294	0.953125	1.11364	1.16418	1.07576	1.24638	0.930769	1.11719	1.06154	1.05385	1.07937	1.0597	1.0597	1.04412	1.13043	1.14925
1L237	1.03125	0.984127	1.03077	1.11905	1.06452	0.984848	1.10606	0.976562	0.939394	0.945312	0.967742	1.07576	1.14062	1.03077	1.15079	1.07576	1.14286	1.14925	1.04478	1.06154	1.19697	1.09231	1.07692	1.11194	1.04545	1.09231	1	0.992424	1.07937	1.19841	0.790909	1.15873	0.873016	1.14925	1.03125	0.992308	1.21538	1.15152	1.09701	1.03906	1.12698	1.11111	1.07937	1.09836	1.07692	1.09231	1.08209	1.23881	1.06154
1L238	1.19403	1.16667	1.16176	1.18182	1.2	1.24638	1.27536	1.15152	0.941176	1.16154	1.10938	0.934783	1.08955	1.31343	1.125	1.19118	1.03077	1.21429	1.22857	1.14706	1.19853	1.23529	0.955224	1.02899	1.16176	1.19403	1.32394	1.26429	1.24242	1.23077	0.848214	1.20896	0.893939	1.17857	1.04545	1.08955	1.21739	1.14706	1.11268	0.969697	1.25758	1.10448	1.1194	1.12308	1.08696	1.14493	1.01429	1.21127	1.2029
1L239	1.23529	1.28358	1.27536	1.19403	0.892308	1.28571	1.34286	1.01471	1.27143	1.22727	1	0.985915	1.20588	1.08824	1.04545	1.37681	1.26515	1.21127	1.1831	1.21429	1.05714	1.45714	0.940299	1.20714	1.15	1.09286	1.27083	1.16667	1.10448	1.18462	0.789474	0.984848	1.05147	1.07246	1.12687	1.08824	1.05634	1.07042	1	1.06618	1.01471	1.04412	1.13971	1.18182	1.19118	1.20588	1.16667	1.11111	1.02857
1L240	1.04545	1.15385	1.20896	1.10606	1.01562	1.13235	1.30882	1.13636	0.925373	0.9375	1.15873	1.03623	1.09091	1.13433	1.06349	1.08955	1.14615	1.14286	1.18841	1.22059	1.13433	1.14493	1.11194	1.19118	1.1791	1.1791	1.30435	1.19565	1.19048	0.967742	0.805556	1.15625	0.884615	1.20149	0.921875	1.16176	1.23529	1.14925	1.21739	0.880597	1.10156	1.05303	1.05882	1.13846	1.14179	1.11364	1.05797	1.07246	1.08955
1L241	1.13043	1.16176	1.15714	1.10294	1.09091	1.38028	1.26761	0.977941	1.05714	1.07576	0.876923	1.01389	1.33333	1.22059	1.10606	1.13043	1.08209	1.09722	1.11111	1.19718	1.05714	1.21127	0.919118	1.07746	1.05	1.12857	1.10959	1.11644	1.1194	1.09231	0.666667	1.13433	1.16176	1.07143	1.24627	1.07246	1.16667	1.12676	1.07639	1.03676	1.01471	1.10145	1.17391	1.17164	0.956522	1.13043	1.1875	1.21918	1.11268
1L242	1.16418	1.12121	1.17647	0.984848	1.12308	1.07246	1.13043	1	0.955882	1	0.890625	1.14493	1.04478	1.1194	1.0625	0.985294	0.853846	1.01429	1.15714	1.07353	1.25	1.14706	1.05224	1.14493	1.10294	1.02985	1.14085	1.08571	1.12121	1.18462	0.839286	0.970149	1.10606	1.11429	0.969697	1.04478	1.08696	1.08824	1.12676	1.03788	1.0303	1	1.0597	1.04615	0.956522	1.01449	1.17143	1.02817	1.04348
1L243	1.11765	1.26866	1.26087	1.19403	1.25758	1.2	1.22857	0.985294	1.21739	1.09848	1	1.04225	1.07353	1.13235	0.938462	1.02941	1.07463	1.26389	1.16901	1.25714	1.10145	1.24286	1.04412	1.15714	1.26812	1.23188	1.33333	1.29167	1.04545	0.984615	0.714286	1.26866	0.955224	1.05714	1.02985	1.01471	1.15493	1.17143	1.125	0.933824	1.04478	0.985294	0.942029	1.02985	1.21739	1.2029	1.11111	1.25	1.02857
1L244	1.2	1.10938	1.13636	1.21094	1.28571	1.04478	1.28358	1.07576	1.02985	0.992188	1.20635	0.926471	1.15152	1.28358	1.2381	1.19697	1.16923	1.32609	1.18382	1.29104	1.1194	1.23881	1.13846	1.14925	1.18657	1.08955	1.2029	1.18841	1.32031	1.28571	0.925926	0.9375	0.815385	1.16418	0.961538	1	1.17647	1.22059	1.05797	1.06061	1.03077	0.984615	1.12879	1.0625	1.0303	1.16667	1.07143	1.21739	1.1194
1L245	1.20312	1.12698	1.15385	1.19841	1.29032	1.04545	1.30303	1.07692	1.04545	0.992063	1.17742	0.940299	1.15385	1.25758	1.20968	1.18462	1.13281	1.33088	1.17164	1.29545	1.12121	1.19697	1.16406	1.16667	1.18939	1.09091	1.19118	1.17647	1.30952	1.29032	0.916667	0.936508	0.796875	1.16667	0.945312	0.984375	1.17164	1.20896	1.05882	1.05385	1.01562	0.984375	1.10769	1.03968	1.03077	1.13846	1.08696	1.19118	1.09091
1L246	1.13433	1.21212	1.26471	1.16667	1.12308	1.08696	1.21429	1	0.970588	1	0.953846	0.971429	1.07353	1.13235	1.10938	1.08824	0.984848	1.16901	1.27143	1.2029	1.31618	1.23188	0.970588	1.18571	1.24638	1.23529	1.12676	1.14085	1.24242	1.27692	0.839286	1.04478	0.969697	1.21429	1.06061	1.02941	1.12857	1.18841	1.08451	0.985075	1.0303	1.0597	1.16176	1.04545	1.04348	1.15942	1.07042	1.19718	1.10145
1L247	1.16667	1.15385	1.1194	1.2	1.06349	1.19118	1.23881	0.907692	0.882353	1.06349	0.854839	0.955882	1.01538	1.2	1.20312	1.10448	0.904762	1.11765	1.27536	1.19403	1.14706	1.19403	0.9375	1.07463	1.13433	1.19403	1.11429	1.14493	1.07692	1.12698	0.807018	1	0.878788	1.13433	0.984615	1.04615	1.08824	1.14706	1.08696	1.06154	1.01515	0.984848	1.12308	1.07937	1.0303	1.06061	0.971014	1.07143	1.02941
1L248	1.35385	1.40625	1.45455	1.16923	1.03125	1.28358	1.31343	1.24615	1.16667	1.15625	1.06349	1.23881	1.16923	1.18462	1.03226	1	0.904762	1.19118	1.16176	1.27273	1.19697	1.16667	1.07576	1.38806	1.27273	1.21538	1.37681	1.19118	1.23077	1.03175	0.672727	1.12121	0.890625	1.17647	0.875	1.09231	1.1791	1.19697	1.27536	1	1.0625	1.01538	1.01538	1.03175	1.13433	1.16418	1.02941	1.18841	1.1194
1L249	1.14062	1.19048	1.21538	1.1875	1	1.16667	1.25758	1.04688	0.923077	1.01587	1.03226	1.16667	1	1.3125	1.14754	1.06154	0.967742	1.25373	1.10448	1.21538	1.29231	1.04615	1.01538	1.18182	1.33846	1.23438	1.26471	1.14925	1.3125	1.12903	0.690909	1.09231	0.920635	1.02985	0.952381	1.0625	1.24242	1.26154	1.22059	1	1	0.953125	0.96875	1.04839	0.954545	1.13636	1.10448	1.16176	1.22727
1L250	1.38806	1.28788	1.33824	1.2803	1.1875	1.23188	1.31884	1.10769	1.04412	1.01562	0.936508	1.11594	1.14925	1.25758	1.23438	1.13235	1.125	1.16667	1.29286	1.22794	1.27206	1.36765	1	1.23188	1.10294	1.0597	1.25352	1.23571	1.2803	1.28125	0.912281	1.19697	1.07576	1.18116	1.13077	1.14925	1.21739	1.13235	1.18571	1.06154	1.24242	1.35821	1.25	1.25	1.19118	1.35294	1.05797	1.25352	1.2029
1L251	1.17647	1.10448	1.14493	1.24627	1.21538	1.27143	1.35714	1.04412	1.02857	1.10606	1.09231	0.992958	1.11765	1.26471	1.31818	1.17391	1.08333	1.1338	1.16197	1.27857	1.23571	1.07143	0.985075	1.10714	1.09286	1.15	1.11806	1.07639	1.06716	1.10769	0.754386	0.924242	0.779412	1.1087	0.970149	1.04412	1.15493	1.16901	1.04225	1.02206	1.02206	1.02206	1.04412	1.0303	0.904412	1.05147	1	1.05556	1.07143
1L252	1.0597	1.01515	1.04412	1.18182	1.0625	1.24638	1.22857	0.924242	1.08824	1.04615	0.796875	0.942857	1.10294	1.25373	1.21875	1.29412	1.03077	0.985714	1.3	1.05797	1.04412	1.15942	0.925373	1.08571	1	1.05882	1.07042	1.12676	1.09091	1.125	0.824561	1.04545	1.09091	1.13043	1.13077	1.09559	1.12857	1.15942	1.14286	1.06061	1.10606	1.19403	1.13433	1.12308	1.11765	1.10294	1.01429	1.19718	0.956522
1L253	1.07463	1.0303	1.07353	1.16667	1.07692	1.11594	1.2029	1	1.07353	1.02308	1.03906	0.985714	1.04478	1.11194	1.17969	1.1194	1.09091	1.0493	1.12857	1.0942	1.00735	1.13768	1.00746	1.18116	1.14706	1.11029	1.14789	1.14085	1.23077	1.0625	0.736364	0.977273	0.840909	1.07246	1.01515	1.1194	1.23571	1.13043	1.17606	0.962687	1.06061	1.10448	1.10294	1.09091	0.955882	1.10294	1.10563	1.26056	1.12319
1L254	0.953846	1.04688	1.01515	1.10938	0.967742	1.16418	1.13433	0.8125	1	0.912698	0.942623	0.808824	0.969231	1.02344	1.05556	0.846154	1.11719	1.02206	1.07353	1.06716	1.00758	1.06716	0.969231	0.889706	1.06061	0.931818	1.13768	1.13043	1.06349	1.06452	0.754545	1.24603	1.00769	1	1.03077	1.10448	1.06522	1.13235	0.977941	0.915385	0.96875	1	0.939394	0.969231	0.925373	1.09091	1.09559	1.1087	1.08209
1L255	1.0597	1.07576	1.07353	0.984848	1.12308	1.14493	1.22059	1.04545	1.11765	1.04615	1.01587	1	1.15152	1.15152	1	1.0597	1.10606	1.17143	1.05714	1.19118	1.01471	1.02941	1.1194	1.07246	1.13433	1.10448	1.16901	1.14286	1.10769	0.984615	0.745455	1.15152	0.939394	1.11429	1.02985	1	1.15942	1.05797	1.11268	0.924242	1.07576	0.880597	0.955224	1	1.05882	1.10294	1.11429	1.15493	1.05797
1L256	1.25	1.31343	1.33333	1.16418	1.21212	1.25714	1.32857	1.05882	1.18841	1.16667	1.10769	1.08451	1.27941	1.19118	1.23077	1.14706	1.04478	1.11111	1.19718	1.3	1.11594	1.24286	1.07353	1.28571	1.2029	1.2029	1.23611	1.20833	1.30303	1.21538	0.857143	1.10448	1.10448	1.28571	1.10448	1.08088	1.22535	1.22857	1.11111	1.02941	1.08955	1.19118	1.23188	1.20896	1.2029	1.15942	1.09722	1.29167	1.11429
1L257	0.850746	0.772727	0.823529	1.08333	1.26154	0.942029	0.913043	0.820896	0.764706	0.861538	0.828125	0.75	0.910448	1.1194	0.929688	0.955224	0.818182	0.929577	1.11429	0.942029	0.882353	0.913043	0.865672	0.855072	0.955882	0.955882	0.887324	1.06338	0.938462	1.05469	1.00909	0.878788	0.954545	1.02899	0.893939	0.962687	1.02857	1	0.873239	1.10294	0.871212	0.925373	0.948529	0.871212	0.838235	1.00735	0.901408	0.957746	0.913043
1L258	1.21212	1.16923	1.1194	1.16154	1.09375	1.11765	1.20588	0.818182	1.07463	1.19231	0.865079	1.02899	1.07576	1.2803	1.21875	1.18182	1.02273	1.25	1.11594	1.13971	1.24627	1.15441	1.02985	1.0942	1.19403	1.12687	1.17857	1.12857	1.125	1.11719	0.7	1.11538	0.976923	1.15942	1	1.09701	1.21014	1.10145	1.09286	1.10606	1.04615	0.969697	1	1.04615	1.0597	1.01493	1.06429	1.03571	1.24265
1L259	1.16923	1.14062	1.19697	1.26562	1.28571	1.1791	1.27941	0.969231	1.06061	1.10769	1.01587	1.07353	1.15152	1.27273	1.19048	1.22727	0.938462	1.18841	1.20588	1.26866	1.37879	1.07463	0.970149	1.21739	1.35821	1.43939	1.2029	1.14493	1.14062	1.1875	0.763636	1.07692	0.953125	1.27536	0.969697	1.1194	1.15942	1.22059	1.18841	0.984615	1.09375	0.969231	1.01515	1	1.16418	1.16176	0.956522	1.21739	1.19403
1L260	0.985294	1.04478	1.02899	1.01493	1.25758	1.12857	1.07246	1	0.985507	1.03077	1.02344	0.935714	1.14179	1.14179	1.09231	1.05882	0.992424	1	1.20423	1.14493	1	1.05072	1.09701	1.1087	1.125	1.125	1.09722	1.16901	1.18939	1.11538	1	1.0597	0.955224	1.09286	0.992537	1.13433	1.08571	1.16667	1.04861	1.02985	1.08955	1.06618	1.04412	1.08333	0.949275	1.0942	1.09859	1.13889	1.06429
1L261	1.26866	1.37879	1.36765	1.28788	0.984375	1.23188	1.23188	1.16923	1.08824	1.17188	0.984127	1.10145	1.14925	1.10606	1.0625	1.05882	1.01562	1.08696	1.27143	1.11765	1.14706	1.35294	0.969697	1.24638	1.13235	1.01493	1.32394	1.14286	1.01515	1.01562	0.842105	1.07576	0.909091	1.04348	0.907692	1.1194	0.898551	0.911765	1.01429	0.907692	0.924242	1.0597	0.939394	1.03125	0.941176	1.10294	0.971014	0.957746	1
1L262	1.32308	1.23438	1.28788	1.32031	1.12903	1.31343	1.40299	1.125	1.1194	1.14286	1.08065	1.13433	1.33846	1.38462	1.30159	1.20896	1.12903	1.17164	1.24265	1.32576	1.14925	1.39394	1.14062	1.22388	1.14925	1.09091	1.30435	1.29412	1.3	1.14286	0.8	1.04688	1.04615	1.22388	1.08594	1.23077	1.29851	1.13433	1.14706	1.03906	1.15385	1.35385	1.02344	1.06452	1.09091	1.27273	1.05882	1.15942	1.22388
1L263	1.17391	1.14706	1.2	1.15441	1.01515	1.19718	1.33803	0.926471	1.14286	1.06061	0.892308	1.13889	1.13043	1.20588	1.12121	1.17391	1.0597	1.24306	1.21528	1.38732	1.12857	1.09859	1.17647	1.35211	1.27143	1.24286	1.09589	1.08219	1.27612	1.21538	0.736842	0.940299	0.823529	1.07143	1.02239	0.927536	1.20833	1.21127	1.125	0.992647	1	1	1.00725	0.970149	0.927536	1.10145	1.06944	1.13699	0.985915
1L264	1.25	1.22388	1.21739	1.20149	1.15385	1.38571	1.38571	1.19118	1.05714	1.33333	1.07692	1.01408	1.29412	1.38235	1.18182	1.31884	0.909091	1.21831	1.20423	1.29286	1.22857	1.25714	1.0597	1.17143	1.2	1.27143	1.27778	1.20833	1.15672	1.12308	0.842105	1	0.926471	1.18841	1.06716	1.13235	1.11268	1.08451	1.1831	1.03676	1.14706	1.05882	0.992647	1	1.04412	1.17647	1.15278	1.15278	1.17143
1L265	1.28986	1.25	1.28571	1.14706	1.10606	1.22535	1.35211	1.04412	1.05714	1.10606	0.923077	1.04861	1.27536	1.11765	1.15152	1.21739	0.962687	1.20833	1.25	1.29577	1.22143	1.21127	1.05147	1.27465	1.2	1.18571	1.21918	1.06849	1.26866	1.09231	0.710526	1.05224	1.00735	1.20714	1.04478	1.11594	1.19444	1.10563	1.23611	0.904412	1.11029	1.0942	1.11594	1.08955	1.1087	1.13043	1.125	1.19178	1.16901
1L266	1.17391	1.17647	1.17143	1.11765	1.12121	1.11268	1.31429	1.07463	1.04286	1.16154	1.08594	1.02817	1.13971	1.14179	1.09848	1.21739	0.977273	1.15493	1.25	1.26429	1.13571	1.25	1.13433	1.18571	1.33333	1.35507	1.34932	1.27083	1.22388	1.06154	0.798246	1.10448	0.963235	1.17143	1.02985	1.08824	1.20423	1.14286	1.15972	1.05224	1.125	1.01449	1.06618	1.07576	1.05797	1.15217	1.09155	1.14384	1.1831
1L267	1.11594	1.20588	1.24286	1.33824	1.10606	1.39437	1.34286	1.0597	1.14286	1.13846	0.984375	1.07746	1.27206	1.1194	1.21212	1.18841	0.992424	1.07042	1.13889	1.24286	1.25	1.18571	1.11194	1.12857	1.10145	1.21739	1.08219	1.15972	1.14925	1.04615	0.701754	1.08955	0.948529	1.14286	1.01493	1.16176	1.17606	1.11429	1.08333	1.01493	1.10294	1.07246	0.955882	0.992424	1.08696	1.23188	1.02817	1.16438	1.16901
1L268	1.10448	1.18182	1.23529	1.23881	1.18462	1.17391	1.36765	0.924242	1.14493	0.984375	0.968254	1.05072	1.2803	1.13846	1.13846	1.22388	1.00769	1.31159	1.21429	1.38235	1.19853	1.16176	1.1	1.25	1.34328	1.29851	1.15493	1.17143	1.30769	1.15625	0.772727	1.12308	1.07463	1.30147	1.0303	1.21212	1.25362	1.18841	1.13571	1	1.08955	1.08209	1.11364	1.06923	1.16418	1.14179	1.13043	1.23944	1.27143
1L269	1.07353	1.20896	1.23188	1.07463	0.907692	0.985714	1.08451	0.910448	0.985507	0.939394	0.923077	1.15493	1.01449	0.941176	0.923077	0.826087	0.984848	1.15493	1.04225	1.04286	1.18841	1	0.955882	1.05634	1.18571	1.05797	1.09722	1.01389	1.08955	0.984615	0.649123	1.02985	0.925373	1.01429	0.878788	0.985507	1	0.942857	0.915493	0.731343	0.925373	0.735294	0.794118	0.878788	0.898551	0.956522	0.816901	0.972222	1.01429
1L270	1.11594	1.19118	1.17143	1.19118	1.01515	1.04225	1.22535	0.911765	1.2	1	0.923077	1.09722	1	1	1	1	0.970149	1.16667	1.06944	1.1831	1.08571	1.16901	0.926471	1.21127	1.18571	1.14286	1.16438	1.00685	1.14179	1.03077	0.701754	1.02985	0.948529	1	1.0597	1.01449	1.06944	0.985915	1.04167	0.860294	1.07353	0.876812	1	1.01493	1.13768	1.0942	0.972222	1.17808	1.19718
1L271	1.43478	1.48529	1.47143	1.29412	0.909091	1.21127	1.28571	1.04478	1.1	1.17692	0.992188	1.09155	1.07353	1.15672	0.992424	1.07246	1.01515	1.27465	1.15278	1.20714	1.09286	1.35	1.02239	1.17857	1.27536	1.1087	1.38194	1.21127	1.22727	0.984375	0.657895	1.07576	0.895522	1.07971	0.863636	1.04412	1.07857	1.02174	1.02113	0.88806	0.985075	1.06618	0.91791	0.984615	1.09559	1.18382	0.964286	1.07639	1.12143
1L272	1.14706	1.23881	1.18841	1.08955	1.2	1.17143	0.971429	1.04412	1	1.07576	0.815385	0.985915	1	1.25	1.04545	0.985507	0.878788	1.01408	1.19718	1	1.15714	1.15714	0.80597	1.17143	1.15714	1.14286	1.25352	1.16901	1.09091	1	0.780702	1.15385	1.10448	0.970588	1	1	0.942857	1.08571	0.971429	1.02941	1.10448	0.985075	1.01493	1.07692	0.940299	1.01493	1.05634	1.14085	1.05797
1L273	1.13433	1.18182	1.14706	1.10606	1.29688	1.13043	1.08571	0.984848	1.10294	1.07692	0.828125	1.07143	1.16176	1.25373	1.07812	1.17647	1.04615	1.18571	1.3	1.13043	1.15441	1.26087	0.985075	1.21429	1.23188	1.20588	1.16901	1.26761	1.12121	1.14062	0.885965	1.10606	1.0303	1.02899	1.16923	0.948529	1.1	1.11594	1.01429	1.09091	1.12121	1.10448	1.02985	1.12308	1.08824	1.16176	1.02857	1.29577	1.08696
1L274	1.21739	1.26471	1.3	1.33824	1.28788	1.22535	1.3	0.940299	1.1	1.04615	1.03125	1.01408	1.26471	1.18657	1.18182	1.17391	1.06061	1.26056	1.22222	1.3	1.12857	1.31429	1.23881	1.15714	1.24638	1.2029	1.22222	1.28169	1.31818	1.14844	0.894737	1.18182	1.03731	1.28261	1.02273	1.19853	1.27857	1.18116	1.16197	1.06716	1.13433	1.18382	1.05224	1.03077	1.16176	1.27941	1.05714	1.23611	1.19286
1L275	0.985294	1.07463	1.13043	1.13433	1.07692	1	1.01449	0.848485	0.826087	0.953125	0.904762	0.9	1.02985	1.06061	0.892308	1.05882	0.861538	1.08571	1.08451	1.04348	1.14493	1.08696	0.939394	1.08696	1.10294	1.08824	1.14085	1.08571	1.07692	1.125	0.842105	1.06154	0.984848	1.14706	0.8	1.02985	1	1.05882	0.957143	0.969697	0.984848	1.01493	0.984848	0.890625	0.985075	1	0.927536	1.02817	1.14493
1L276	1.34783	1.26471	1.27143	1.16176	1.15152	1.23944	1.23944	0.985294	1.11429	1.04545	0.830769	1.05556	1.14493	1.20588	1.13636	1.08696	1.08955	1.22222	1.20833	1.21127	1.18571	1.23944	0.955882	1.21127	1.07143	1.05714	1.20548	1.13699	1.29851	1.24615	0.780702	1.22388	1.13235	1.18571	1.16418	1.11594	1.15278	1.08451	1.13889	1.07353	1.21324	1.2029	1.21014	1.23881	1.08696	1.26087	1.19444	1.32877	1.30986
1L277	1.04545	1	0.970149	1.18939	1	1.07353	1.23529	0.954545	1.04412	1	0.873016	0.927536	0.909091	1.15385	1.09375	1.07576	0.907692	1.18116	0.949275	1.08088	1.05224	1.10294	0.830769	1.01471	1.22388	1.13433	1.08696	1.02899	1.18254	1.14286	0.767857	0.984127	0.784615	1.04545	1.03906	0.984848	1.07353	0.970588	1.01471	1.00769	0.969231	0.984615	0.946154	0.96875	1.01515	1.04615	1.07353	1.07246	1.08824
1L278	1.01471	1.01493	1.07246	1.24265	1.07576	1.08571	1.18571	1.02941	0.971429	1.12121	0.969231	0.943662	1.05882	1.1194	1.13636	1.23529	0.947761	1.06338	1.17606	1.12143	1.08696	1.1	1.1194	1.10714	1.21014	1.22464	1.0625	1.08333	1.32576	1.2	0.803571	1.01515	0.933824	1.15942	0.925373	1.01471	1.11268	1.05634	1.04225	1.1194	1.08088	1.04412	0.985294	0.940299	0.838235	0.926471	1.11268	0.986111	1.12676
1L279	1.07353	1.07463	1.11594	1.31618	1.12121	1.2	1.4	1.05882	0.971429	1.18182	1.06154	1.08451	1.20588	1.20896	1.22727	1.29412	0.925373	1.27465	1.24648	1.45	1.23188	1.04286	1.14925	1.3	1.43478	1.49275	1.15278	1.125	1.2803	1.2	0.875	0.969697	0.882353	1.21739	1.02239	1.10294	1.15493	1.16901	1.22535	1.06716	1.17647	1.07353	1.05147	1.04478	1.05882	1.08824	1.15493	1.08333	1.22535
1L280	1.06349	1.08065	1.14062	1.44444	1.14516	1.27692	1.27692	1.04688	1.13846	1.20968	0.918033	1.13636	1.26984	1.20635	1.34426	1.28571	0.968254	1.1791	1.30303	1.33846	1.21875	1.01538	1.14286	1.35385	1.34375	1.35938	1.07463	1.13433	1.21311	1.19672	0.769231	1.08065	0.968254	1.16923	1.0625	1.19048	1.14925	1.19697	1.19403	1.1746	1.2381	1.07937	1.10938	1.125	1.04688	1.09231	1.20896	1.16418	1.18182
1L281	1.01449	1.20588	1.2	1.13235	1.18182	1.23944	1.15493	1	1.24286	1.13636	0.969231	0.958333	1.18841	1.11765	0.924242	1.23188	0.865672	1.02778	1.125	1.12676	1.05714	1.35211	0.970588	1.04225	1.15714	1.2	1.16438	1.20548	1.19403	1	0.824561	0.970149	0.970588	1.02857	0.940299	1	1.09722	0.985915	0.944444	1.01471	0.985294	0.884058	0.971014	0.895522	1.07246	1.10145	1	1.26027	1.09859
1L282	1	1.1194	1.11594	1.07463	1.18462	1.18571	1.18571	0.970149	1.24638	1.13846	1	1.02817	1.23529	1.14925	0.969231	1.29412	0.969697	1.08451	1.15493	1.15714	1.02899	1.27143	1	1.1	1.21739	1.17391	1.16667	1.18056	1.24242	1.07812	0.857143	0.969697	0.985075	1.05797	1.01515	1	1.14085	1.04286	1	1	1.0597	0.941176	1.04412	1.01515	1.10294	1.11765	1.08451	1.29167	1.12857
1L283	1.18182	1.10769	1.10448	1.23881	0.984615	1.23529	1.33824	1.17647	1.11594	1.24242	1	1.01449	1.10606	1.25758	1.12308	1.1791	0.907692	1.14493	1.23188	1.13235	1.13235	1.23529	1.06061	1.11765	1.23529	1.22059	1.31884	1.21739	1.15385	1.07937	0.672727	1.04688	0.939394	1.10606	1.03077	1.16667	1.17647	1.08696	1.19118	1.07576	1.19697	1.04615	0.984615	1	0.969231	1.07692	1.17391	1.15942	1.16176
1L284	1.16418	1.09091	1.08824	1.23881	0.984615	1.24638	1.36232	1.17647	1.12857	1.25758	1	1.04286	1.13433	1.25373	1.13636	1.19118	0.924242	1.17143	1.24286	1.15942	1.14493	1.21739	1.07576	1.14493	1.26087	1.24638	1.31429	1.2	1.15385	1.09375	0.660714	1.04688	0.925373	1.08955	1.04545	1.16418	1.17391	1.1	1.2029	1.0597	1.19403	1.0303	0.984848	1.01538	0.954545	1.06061	1.18571	1.15714	1.14493
1L285	1.12308	1.07812	1.06061	1.09375	1	1.1194	1.20896	1.06818	1.13433	1.03906	1.03175	0.970588	1.04615	1.13636	1.20635	1	1.10938	1.11594	1.01471	0.955224	1.13433	1.13433	0.876923	0.902985	1.02985	1.04478	1.11594	1.0942	1.04688	1.14286	0.636364	0.84375	0.80303	0.985075	1	1.0303	1.05882	1.11765	0.978261	1.06716	1.04615	0.939394	1.0597	1.04615	0.940299	1.01515	0.964286	1.18841	1.1194
1L286	1.07692	1.07812	1.09091	1.03077	1	1.04478	0.969697	0.835938	0.80597	0.766129	0.786885	0.865672	1	1.23077	1.06349	0.850746	0.967742	1.19403	1.10294	1.19697	1.20896	0.910448	0.8125	1.11364	1.04545	0.984848	1.11594	1.03676	1.04688	1.20968	0.763636	0.968254	0.969231	0.909091	0.890625	1.03077	1.07463	1.13433	1.09559	0.960938	0.953846	0.953846	1.04615	1.1129	0.861538	0.984615	1.05147	0.985507	1.08955
1L287	1.11594	1.23529	1.22857	1.07353	1.16667	1.14085	1.15493	1.06618	1.05714	1.08333	1.15385	1.11806	1.15942	1.11765	1.01515	1.04348	1.08955	1.26389	1.20833	1.23944	1.17143	1.08451	1	1.07746	1.24286	1.05	1.06944	1.19444	0.969697	0.96875	0.807018	0.939394	0.985075	0.905797	1.08333	1.02174	0.901408	0.95	0.901408	0.897059	0.962687	0.904412	0.889706	1.0303	1.00735	0.977941	0.957746	1.07639	1.05
1L288	1.21875	1.2381	1.26154	1.24242	0.921875	1.23881	1.32836	1.03788	1.10606	1.21094	0.968254	1.04478	1.21875	1	1.10938	1.03125	0.875	1.14925	1.1194	1.22388	1	1.15152	0.8	1.20149	1.29231	1.16923	1.32836	1.15672	1.09677	0.983607	0.673077	1.06452	1.06349	1.09231	1.04762	1.13846	1	1.1194	1.06818	1.03968	1.03125	1	1.04762	1.1129	1.14286	1.12698	1.02273	1.13433	1.07576
1L289	1.23438	1.26562	1.26154	1.07812	1.1129	1.26866	1.18462	1.14062	1.15152	1.1746	1.17742	1.09091	1.28125	1.09231	1.04032	1.0303	1.01562	1.20588	0.977941	1.21642	0.969697	1.24242	0.946154	1.21642	1.19231	1.14615	1.42754	1.20588	1.11719	1.05469	0.801887	1.06061	0.962121	1.07463	1.09375	1.19231	1.19697	1.21212	1.17391	1.07031	1.04615	1.07692	1.04615	1.1875	1.0597	1.13433	1.10294	1.21739	1.16912
1L290	1.05882	1.05882	1.11594	1.09701	1.06154	1.11268	1.05797	0.910448	0.942029	0.954545	0.907692	1.05	0.977941	0.985507	0.901515	0.9	0.875	1.02778	0.986111	1.01429	0.885714	1.01429	0.804348	1.01408	1.07246	1.04348	1.0274	0.986111	1.02899	0.933824	0.848214	0.985507	0.985294	0.84507	1.01471	1.05072	1.08571	1.02174	1.14384	0.847826	1.14493	1.13043	0.978571	0.940299	0.985915	1.00694	1.02778	1.16438	1.03521
1L291	0.984848	1.01515	1.08955	0.954545	1.14062	1.02899	1	1.0303	0.852941	0.846154	1.09375	1.04412	1.10606	1.16418	0.953125	0.852941	1.18182	1.1	1.07143	1	1.05882	1.04412	0.985075	1.08696	1	1.02985	0.985915	1.1	0.954545	1.06061	0.898148	0.970149	0.852941	0.956522	1	1.02941	1.07353	1.05882	0.943662	0.955224	0.910448	1.14706	0.985294	1	0.871429	1.07246	1	1.07042	1.05714
1L292	1.02857	1.04286	1.05634	0.898551	1.0597	1.13699	1.27143	1.15942	1.16901	1.0597	1.19697	1.125	1	1.01429	0.925373	1.09859	1.11594	1	1.10811	1.20833	0.902778	1.02778	1.18571	1	1.12857	1.08451	1.08	1.09459	1.07246	0.867647	0.684211	0.957143	0.885714	0.888889	1.04348	1.02857	1.08333	1	1.05333	0.9	1.12857	1	0.943662	1.01449	1.05556	1.04167	0.959459	1.17333	1
1L293	1.05714	1.18571	1.25352	1	1.1194	1.17808	1.14085	0.814286	1.09859	1	0.895522	0.965753	1.15	1.02817	1	0.943662	1.05714	1.05333	1.12162	1.19178	1.0625	1.08219	0.971831	1.19178	1.08451	1.125	0.973333	1.00667	0.971014	0.897059	0.763158	1.01429	0.964286	1.02778	1.1087	1	1.0411	1.11111	0.96	0.838028	0.864286	1.00704	0.965278	0.957143	1.03472	0.993056	1.02667	1.10667	1.05479
1L294	1.11429	1.07143	1.11268	1	1.07463	1.12329	1.21127	1.02857	1.04225	1.04412	0.985075	0.938356	0.964286	1	1.07463	1.1831	0.971429	1.06667	1.24324	1.0274	1	1.0411	1.07042	0.972603	0.971831	1.04167	1.01333	1.14	1.14493	1.02941	1.04386	1	0.85	1.11806	1.15942	1.02817	1.12329	1.04861	1.10667	0.992958	1.06429	1.06338	0.986111	0.942857	0.993056	1.13194	0.973333	1.18667	1.08219
1L295	0.970588	1.05882	1.07246	0.911765	0.969697	1.09859	1.14706	1.14706	1.12857	1.14925	1.06154	1.02857	1.04478	0.985294	0.880597	1.04348	0.956522	1.06944	0.902778	1.14286	1	1.01429	1.08696	1.11268	1.11765	1.18841	1.15068	1.05556	1.0597	0.882353	0.7	1.11765	0.855072	1.04225	0.942029	1.01449	1.1	1.05634	1.21918	0.897059	1.10145	0.855072	0.826087	0.911765	1.08571	1.05714	1.18056	1.13699	1.11111
1L296	1.08696	1.08696	1.1	1.08824	0.984848	1.18056	1.2029	1	0.985714	0.970149	1.06154	1.19718	1.15441	1.07246	1.13433	1.02857	0.869565	1.06849	1.0137	1.14085	1.15493	1.07042	0.957143	1.13889	1.11594	1.15714	1.14865	1.07534	1.16176	1.17647	0.883929	1.01449	0.992754	1.04167	1.04348	1.18571	1.09859	1.09155	1.24324	0.942029	1.14493	1.04286	1.02857	1.07353	0.985915	1.12676	1.0274	1.2027	1.19444
1L297	0.96875	0.953125	1.01538	1.09848	0.96875	0.911765	1.10448	0.910448	0.939394	0.969231	1	1.14925	1.13077	1.07576	0.912698	0.954545	1.10769	1.08696	1	1.13235	1.01515	1	1.02985	1.13235	1.07576	1.12121	0.942029	0.971014	0.938462	1.03906	0.788462	0.835821	0.865672	0.985075	1.03906	0.962687	1.05882	0.977612	0.971014	0.992424	0.954545	1.08955	0.955224	0.977273	1.10294	1.0597	0.811594	1.04348	1.05882
1L298	1.13235	1	1.07246	1.2029	1.41791	1.14085	1.22059	1.17391	0.971429	1.1194	1.18182	1.02857	1.23881	1.17647	1.15152	1.13043	0.985294	1.25	1.125	1.21429	1.06429	1.15714	1.05797	1.12857	1.20588	1.21739	1.19178	1.19444	1.23529	1.1791	1.04545	1.17391	0.971014	1.3	1.13235	1.17647	1.27143	1.24286	1.27397	1.11765	1.28986	1.17391	1.08696	1.04412	1.15714	1.2	1.16667	1.36986	1.25
1L299	0.985294	1.04412	1.02899	0.925373	1.03077	1.21127	1.17143	0.911765	1.02899	0.962687	0.969697	1.10563	1.05797	1.12857	0.984615	0.885714	1.02941	1.12329	1.11111	1.16901	0.985714	1.02817	0.885714	1.03472	1.06429	1.07143	1.15068	1.10274	1	0.985075	0.794643	1.08696	0.956522	0.985915	1.14925	1.16901	1.11268	1.25714	1.09589	1	0.926471	1.04286	1.10563	1.0942	1.11111	1.16197	1.05479	1.23288	1.16197
1L300	0.873016	0.904762	0.921875	0.859375	1.01639	0.939394	1.10769	0.921875	1.16923	0.820312	1.06452	0.962121	0.9375	0.924242	0.806452	0.984848	1.03077	0.926471	1.04478	0.984848	0.815385	1.13433	0.835821	1.08088	0.961538	0.946154	1.07353	1.02941	0.857143	0.921875	0.666667	0.953846	0.930769	1.0597	1.11719	0.955224	1.07576	0.977612	0.955882	0.898438	0.861538	1.01538	1.06061	1.01562	1.12121	1.0303	0.889706	1.11029	0.850746
1L301	1.03175	1.14062	1.15625	1.11111	1.22581	1.19697	1.29231	1.04688	1.13846	1.22656	1.12903	1.06061	1.20312	1.2	1.14286	1.07692	0.984848	1.04412	1.14925	1.23881	1.05385	1.18182	1.06061	1.22059	1.21538	1.2	1.14706	1.125	1.3125	1.18462	0.961538	1.0625	1.10938	1.22388	1.12308	1.12121	1.12121	1.1791	1.10294	1.08462	1.13077	1.125	1.14394	1.13846	1.17424	1.12687	1.10294	1.25	1.1791
1L302	1	1.04545	1.02985	1.16667	1.07812	1.08696	1.04545	0.909091	0.941176	0.992308	1.03175	0.875	1.12308	1.21212	1.12121	1.0597	1.10294	1.14286	1.2	1.07353	1.10294	1.08824	0.910448	1.10145	1.10606	1.02985	1.12676	1.21429	1.13636	1.16418	1.0463	1.04545	0.970149	1	1.07353	1.08955	1.08824	1.13043	1	0.985075	1.11765	1	0.985294	1.12121	0.898551	1.02899	1.07143	1.11268	1.07143
1L303	1.10294	1.16176	1.14493	1.19118	1.13636	1.19718	1.16176	0.985294	1	0.984848	1.10769	0.942857	1.20896	1.14706	1.15152	1	1.08824	1.25	1.22222	1.15714	1.14286	1.17143	0.955882	1.2	1.11765	1.02899	1.17808	1.22222	1.16418	1.1791	0.955357	1.13235	1.02899	1.07143	1.16176	1.17647	1.17143	1.2	1.09589	0.985294	1.13043	1.05797	1.04348	1.16176	0.985915	1.07143	1.125	1.20548	1.13889
1L304	1.02941	1.10294	1.14493	1	1.06061	1.15493	1.18841	1.04412	1.12857	1.06716	1.01515	1.07143	1.13971	1.01449	1.06061	1.04286	1.06618	1.04861	1.25	1.15714	1.07143	1.21429	0.978261	1.20423	1.05072	1.03623	1.17123	1.14583	1.11765	1.17647	0.866071	1.05797	1.12319	1.05634	1.09559	1.18841	1.04286	1.17143	1.19863	1.09559	1.08696	1.05797	1.13768	1.20588	1.15493	1.1831	1.00694	1.15753	1.0625
1L305	0.784615	0.769231	0.80303	0.960938	1.01562	0.897059	0.970149	0.890625	0.924242	0.928571	0.91129	0.925373	1.0597	1.12879	1	0.880597	0.960938	0.927536	1.17391	1.08209	0.895522	0.962687	0.939394	1.09559	1.13433	1.11194	1.06429	1.15	0.969697	1.02273	0.839286	0.933824	1.00746	0.992754	1.03077	1.09848	1.11029	1.22388	1.10714	1.08462	1.09231	1.02985	0.954545	0.969231	0.926471	1.05882	1.05072	1.00714	0.882353
1L306	1.04286	1	0.985915	0.833333	1.02985	1.06849	1.1	0.942029	0.873239	0.955224	1.04545	1	0.971014	1.34286	1.07463	0.985915	1.06522	1.11486	1.15541	1.14583	1.08333	1.09722	1.07143	1.00694	1.16429	1.07746	1.15333	1.21622	1.12319	1.14706	0.938596	1.08571	1.00714	1	1.02899	1.12857	1.11111	1.19718	1.12	1.17143	1.08571	1.12676	1.07042	1.08696	0.958333	1.15278	1.10811	1.10667	1.17808
1L307	1.1194	1.19403	1.23529	1.19403	1.29231	1.31429	1.26471	1.13235	1.08696	1.14925	1.12121	1	1.26866	1.14493	1.23077	1.02857	1.01515	1.08451	1.3662	1.36232	1.12857	1.24638	1.05797	1.37143	1.14493	1.15942	1.08333	1.19718	1.30435	1.26866	1.08929	1.13043	1.14706	1.25714	1.22388	1.20588	1.17391	1.31884	1.15278	1.16176	1.14706	1.20588	1.23529	1.25758	1.12857	1.17143	1.06944	1.22222	1.11429
1L308	1.0303	1.07576	1.0597	0.984848	1.07812	1.18841	1.02985	1.0597	0.970588	1.02308	0.9375	1.03623	1.13636	1.0597	1.10938	0.910448	1	1.11268	1.04286	1.04348	1.08824	1.11594	0.850746	1.02174	0.947761	0.955882	1.09155	1.08451	1.03077	1.2	1.02778	1.01493	0.970588	0.970588	1.12121	1.07463	1.11594	1.18116	1.19718	1.08209	1.16418	0.940299	1.15441	1.1791	1	1.19118	1.1831	1.19718	1.19286
1L309	1.23438	1.125	1.15385	1.0873	1.19672	1.31343	1.15385	1.01587	1.07692	1.16129	0.885246	1.10606	1.17188	1.21538	1.12097	1.10606	0.992063	1.13235	1.04412	1.13433	1.09091	1.04545	0.853846	1.16418	1.06061	1.06061	1.11594	1.05882	1.03125	1.18254	1.00943	0.924242	0.984615	1.19403	1.14286	1.16154	1.12879	1.18462	1.17391	1.24219	1.01562	1.21538	1.1	1.0873	0.985075	1.19403	1.04412	1.17391	1.04478
1L310	1.02941	1.07353	1.08696	1.1791	1.07692	1.22535	1.20588	0.926471	0.985714	1.00758	1	1.09286	1.19403	1.27536	1.19697	1.12857	1.01493	1	1.19444	1.22857	0.901408	1.07143	0.970588	1.17143	1.2029	1.14286	1.19178	1.27778	1.22059	1.19403	0.928571	1.04412	1.12857	1.14286	1.15441	1.17391	1.20714	1.32857	1.06849	1.28571	1.18116	1.21429	1.10714	1.11765	1	1.22857	1.09589	1.19178	1.09155
1L311	1.03226	0.983871	1.06349	0.96875	1.27869	1.09231	1.19048	1.03175	1.09375	1.06349	1.08197	1.03125	1.01613	1.04688	1	0.969231	1.11111	0.954545	1.16667	0.984375	0.9375	1.07692	1	1.11364	1.01587	0.97619	1.02985	1.13636	1.03175	0.984127	0.921569	1.01538	0.953846	1.09091	1.18254	0.984848	1.10938	1.06923	1.0597	1.03175	1.03175	1.14062	1.04615	1.04762	1.06061	1.10769	0.931818	1.15672	0.984848
1L312	1.09091	1.06061	1.02985	1.29231	1.04762	1.34783	1.27941	1.0597	0.970588	1.08955	1.00769	1.05797	1.22388	1.15217	1.39231	1.14493	1.04478	1.20423	1.14286	1.21014	1.18116	1.1087	0.992754	1.06338	1.03623	1.07971	1.14789	1.12676	1.1791	1.26866	0.818182	1.11194	1.02239	1.12857	1.25373	1.21739	1.25362	1.22857	1.21831	1.13235	1.20588	1.14706	1.16176	1.24242	1.08696	1.2029	1.07639	1.24648	1.21014
1L313	1.14493	1.17391	1.15714	1.13235	0.893939	1.26389	1.2	0.971014	1	1.02941	0.954545	1.01389	1.10145	1.1	1.1791	1.02857	0.957143	1.02703	0.986301	1.15278	1.09859	1.22222	0.957746	1.12329	1.01429	1.11268	1.21622	1.05405	1.16176	1	0.723214	1.36232	1.02899	1.25	1.07246	1.1831	1.26389	1.125	1.27027	1	1.17391	1.17143	0.971831	1.05797	1.14085	1.15493	1.09459	1.24324	1.27778
1L314	1.14493	1.14493	1.12857	1.11765	0.893939	1.26389	1.21739	0.985294	1	1.04478	0.969231	1.02817	1.08824	1.11594	1.1791	1.02857	0.971014	1.0274	0.972603	1.15493	1.09859	1.23944	0.971429	1.13889	1.02899	1.12857	1.21622	1.0411	1.14706	1	0.758929	1.33333	1.02899	1.27778	1.08696	1.2	1.25352	1.11268	1.24324	1.02899	1.14493	1.2	0.971429	1.04412	1.11268	1.1831	1.10959	1.21622	1.27778
1L315	1.18462	1.16923	1.15152	1.24242	1.19048	1.29412	1.29851	0.955224	1.11765	1.27273	1.03077	1.02206	1.12121	1.24638	1.26562	1.30435	0.969697	1.21429	1.27536	1.29412	1.27941	1.21739	0.941176	1.18116	1.32353	1.27941	1.25714	1.22857	1.18182	1.22727	1.02778	1.07576	1.05882	1.17647	1.28788	1.21739	1.23529	1.31884	1.23571	1.27941	1.14925	1.07463	1.16667	1.16418	1.11594	1.13235	1.07042	1.3	1.0942
1L316	1.03077	1.12308	1.10606	1.18462	0.984127	1.20588	1.21212	1.0303	1.05882	1.22727	1.125	1.01493	1.04615	1.14925	1.09231	1.13235	1.01515	1.10145	1.18841	1.22388	1.23529	1.26866	0.970149	1.13043	1.23881	1.23881	1.2	1.14493	1.13636	1.08955	0.842593	1.10606	1.02985	1.13043	1.22388	1.14179	1.25373	1.30435	1.17143	1.12121	1.0597	0.984848	1.06061	1.06154	1.10294	1.02941	1.07143	1.2	1.05797
1L317	1.14706	1.25	1.27536	1.18657	1.04615	1.22535	1.23188	1.17647	1	1.16418	1.19697	1.08571	1.05882	1.32857	1.09848	1.11268	1.08955	1.125	1.16667	1.2	1.22535	1.24286	1.11594	1.11268	1.18571	1.27143	1.15068	1.19444	1.24638	1.08088	0.789474	0.956522	0.797101	1	1.04412	1.05072	1.22857	1.15714	1.12329	1.01449	1.07246	1.08696	0.927536	0.955224	0.985915	1.12676	0.972603	1.15068	1.15493
1L318	1.08824	1.11765	1.13043	1.11194	1.15385	1.05634	1.05797	1.07463	0.985507	1.16667	1.21538	1.02857	1.07353	1.11594	1.13846	1.05714	1.11194	1.10417	0.965278	0.978571	1.1	1.14286	1	1.07746	1.05072	1.02174	1.21233	1.125	1.11029	0.910448	0.780702	1.17391	0.933824	1.12676	1	1.13043	1.15493	1.11594	1.05479	0.970588	1.13235	1.11594	1	1.04412	1.09859	1.16667	1.01389	1.24658	1.29577
1L319	0.970149	1.01493	1.02941	1.13433	1.03077	1.21429	1.29851	1.22059	0.971014	1.19697	1.2	1.10145	1.22727	1.19118	1.23077	1.11594	1.06061	1.05634	1.11268	1.2029	1.15714	1.24638	1.04412	1.18841	1.2029	1.24286	1.18056	1.1831	1.23529	1.04545	0.9	1.16176	0.941176	1.14493	1.10448	1.16418	1.30435	1.24638	1.27778	1.10294	1.16176	1.13235	0.955882	1.04545	1.01449	1.18841	1.23611	1.18056	1.2
1L320	1.2029	1.23188	1.21429	1.19118	0.924242	1.31944	1.24638	1.04412	1.05714	1.07463	1.03077	1.08451	1.14706	1.11594	1.20896	1.08571	1.02899	1.09589	1.0411	1.22535	1.15493	1.29577	0.971429	1.19444	1.05797	1.18571	1.27027	1.12329	1.22059	1.05882	0.758929	1.36232	1.02899	1.27778	1.07246	1.25714	1.25352	1.11268	1.27027	1.01449	1.23188	1.22857	1.04286	1.13235	1.19718	1.21127	1.10959	1.2973	1.33333
1L321	0.984848	1.0303	1.0597	0.916667	1	1.07246	1.0597	1.11194	1.02941	1.05303	1.21538	0.977941	1	1	1.02344	1	1.04615	1	0.985714	1.19118	1.02899	1	1.14706	0.992754	1.07246	1.10145	1.07042	1.06429	1.05882	0.810606	0.709091	0.867647	0.738806	1	0.909091	0.992537	1.20588	1.10294	1.0493	0.947761	1.01493	0.955224	0.910448	0.969231	1	0.971014	0.894366	1.15493	0.971014
1L322	0.941176	1.02941	1.01449	1.0597	1.13846	1.12676	1.14706	1.02985	0.971014	0.984615	1.04688	1.07143	0.895522	1.27941	1.03077	1.18841	0.910448	1.01389	1.16667	1.15714	0.971429	0.957143	0.926471	1.08571	1.17647	1.23188	1.0137	1.05556	1.07463	1.10606	0.75	0.884058	0.898551	0.914286	1.13433	0.985294	1.07143	1.10145	0.972603	1.02941	1.02941	1.13043	1.13043	1.14925	1.11429	1.05714	0.902778	1.21918	1.11268
1L323	1.08696	1.18841	1.22857	1.05797	1	1.16667	1.2	1.10714	1.04286	1.08088	0.985075	1.00694	1.05797	0.957143	0.984848	1.17143	1.04348	1.09459	1.15068	1.18056	1.19718	1.08333	1.1831	1.01389	1.05714	1.0493	1.12162	1.09459	1.08696	0.910448	0.830357	0.892857	0.847826	0.957746	1.00735	1.04286	1.09722	1	1.08784	0.885714	0.985507	0.914286	0.887324	0.913043	1	0.971831	1.04054	1.15541	1
1L324	1.0303	1.16667	1.13433	0.9	1.04762	1.18841	1.08955	1.1791	1.14706	1.16923	1.15625	1.11594	1.12121	0.985294	0.945312	1.11765	0.901515	1.01408	0.957143	1.13043	0.913043	1	1.14179	1.02899	1.11765	1.08696	1.12676	1.05634	1.07576	0.746154	0.777778	0.947761	0.875	0.926471	1.00758	1.08088	1.06522	0.963768	1.07042	0.876812	1.04478	0.941176	0.775362	0.852941	0.985507	0.941176	0.986111	1.16901	1.04348
1L325	1.12857	1.25714	1.22535	1.06522	1.13433	1.24658	1.12676	1.05	1.22535	1.16176	0.985075	1.09589	1.1	1.04225	1.00746	1.12676	1	1.14667	1.02703	1.10959	1.04167	1.06849	1.1831	1.10274	1.11972	1.07639	1.19333	1.1	1.14493	0.963235	0.798246	1.09286	0.971429	1.02083	1.13768	1.11972	1.19178	1.08333	1.13333	0.922535	1.11429	1.05634	0.902778	0.992857	1.08333	1.03472	1.06667	1.26	1.10274
1L326	0.985294	1.13235	1.14493	1	1.19697	1.05634	1.05797	0.956522	1.11594	1.1194	0.969697	1.07746	1.13971	0.884058	0.907692	1	0.911765	1.0274	1.04167	1.12676	1	1.01408	1.21429	1.14789	1.08696	1.00714	1.05479	1.02055	1.17647	0.833333	0.928571	1.08696	0.992647	1.05714	0.977941	0.985507	1.02778	1.04286	1.13014	0.942029	1.10294	0.985507	0.885714	0.891304	1.12857	0.971831	0.979452	1.25342	1.0493
1L327	0.969697	0.969697	0.985075	0.88806	1.06154	0.985507	0.954545	0.985075	1	1.04615	0.984375	0.985294	1	0.863636	0.929688	1	0.924242	0.914286	0.914286	1.10145	0.926471	0.941176	1.07463	1.04412	1.10606	1.10448	0.957746	0.942857	1.01515	0.746154	0.867925	0.865672	0.895522	0.955882	0.909091	0.871212	1	1	1.05634	0.848485	0.985075	0.955224	0.776119	0.772727	1.02941	0.955882	0.957143	1.14085	0.971429
1L328	1.08333	1.41667	1.41667	1.22222	1.28571	1.23684	1.22857	1	1.27778	1.15625	1.12121	1.02778	1.19444	1.13889	1	1.19444	0.972222	1.10526	1.26316	1.26316	1.16667	1.39474	1.34286	1.11111	1.37143	1.2973	1.25641	1.41026	1.34286	0.971429	0.923077	1.34286	1.21622	1.19444	1.17647	1.13889	1.35135	1.22222	1.17949	1.13889	1.11111	1.18421	1	1.02703	1.27027	1.16667	0.947368	1.41026	1.10526
1L329	0.971014	1.04348	1.05714	0.833333	1.13433	1.04167	0.956522	1.1087	0.957746	1.11194	1.10606	0.943662	0.992647	1.02899	0.813433	0.885714	0.971014	0.931507	1	1.04225	0.915493	1.04225	1.10145	1.01408	1.05072	0.935714	1.08108	1.04795	1.05882	0.816176	1	0.84058	0.864286	0.971831	0.833333	0.876812	0.985915	0.985915	0.966216	0.884058	0.842857	0.9	0.828571	0.84058	0.971831	0.985915	0.931507	1.08784	0.931507
1L330	0.941176	1.08824	1.11594	0.889706	0.969697	1.04225	0.942029	1.06429	1	0.860294	1.08955	0.887324	0.955882	0.814286	0.840909	0.828571	0.779412	0.972603	0.902778	1.07042	0.901408	0.985915	0.957143	0.978873	1.04286	1	1.0411	1.04795	1.11594	0.69403	0.821429	1.10145	0.884058	0.971429	0.933824	0.978261	1.12676	1.01408	1.07534	0.792857	0.956522	0.971014	0.842857	0.897059	0.9	0.971429	1.02027	1.09589	0.929577
1L331	0.830769	0.830769	0.80303	0.94697	1.01587	0.926471	1.02985	1.03731	0.941176	0.992424	0.953846	0.911765	0.901515	1.07246	1.02344	1	0.969697	0.985714	1.02899	1.01471	0.838235	1	1.04412	0.956522	1.01471	0.963235	1.05714	0.964286	0.969697	1.08333	0.925926	0.925373	0.823529	0.904412	1.06061	1.03676	1.09559	1.15217	1.15	1	1.05224	0.924242	0.985294	0.94697	0.955882	1.01471	1.16901	1.15	1.1087
1L332	1	1.05882	1.02899	1.21642	0.938462	1.08451	1.14493	1	1.10145	0.878788	1	1.04286	1.04412	1.14493	0.992308	1.12857	1.04478	1.15972	1.16667	1.17143	0.9	1.15714	0.898551	1.12676	1.18841	1.04348	1.30137	1.19444	1.14706	1.09701	0.794643	1.1	1	1.01408	1.10448	1.1087	1.25714	1.13043	1.09589	1.05882	1.07353	1.24638	1.08696	1.14925	1.16901	1.11268	0.972222	1.27397	1.06338
1L333	1.05882	1.19118	1.15942	1.23134	1.06154	1.07042	1.11429	0.985294	1.14493	0.895522	1	1.11268	1.04348	1.14286	1.03846	1.08571	1.10294	1.20548	1.26389	1.22535	1	1.15493	0.928571	1.25	1.24286	1.1	1.26027	1.20548	1.13235	1.17164	0.785714	1.17143	1.08696	1.01408	1.25373	1.07857	1.1831	1.18571	1.05479	1.07246	1.07353	1.26087	1.14286	1.29412	1.26761	1.19718	0.945205	1.32877	1.09859
1L334	1.04412	1.04412	0.985507	1.1194	1.04615	1.08451	1.07143	0.955882	0.956522	0.80597	1	1.07042	0.985507	1.12857	1.13846	1.05714	1.04412	1.06849	1.13889	1.09859	0.921429	1.02817	0.971429	1.01389	1.02857	0.871429	1.23288	1.09589	1.23529	1.25373	0.848214	1.07143	1.10145	1.02817	1.26866	1.17143	1.23944	1.22857	1.10959	1.08696	1.08824	1.18841	1.11429	1.19118	0.985915	1.1831	1.0274	1.19178	1.1831
1L335	1.04412	1.07463	1.04348	1.16418	0.969231	1.1	1.12857	1.04412	0.985507	0.970149	1	1	1.07353	1.05797	1.0625	1.05797	0.865672	1.16667	1.01408	1.05714	1.00725	1.11429	0.971014	1.05634	1.15942	1.08696	1.16667	1.08333	1.13433	1.01515	0.758929	1	0.761194	0.971429	1.09091	0.956522	1.11429	0.985507	1.02778	0.911765	0.955224	1.02941	0.84058	0.940299	1	1	0.972222	1.125	1
1L336	1	0.925373	0.882353	1.07576	1.04688	1.01429	0.955882	0.911765	0.927536	0.939394	0.953846	0.942857	0.880597	1.17391	1	1.04348	1.01493	1.125	1.01408	1	0.964286	1.04286	0.926471	0.971429	1.10145	0.957143	1.125	1	1.07463	1.21212	0.818182	1.05882	1.01449	0.913043	1.20896	1.02941	1.2	1.15714	1.06944	1.13043	1.04412	1.10294	1.04348	1.14925	1	1.10145	0.972603	1.15278	1.04286
1L337	0.984848	0.969697	0.940299	1.05385	0.984127	1.05797	1.04412	1.07463	0.882353	0.939394	1.06154	1	0.985075	1.11594	1.16406	1.08696	0.939394	1.04225	1.07143	1.14493	0.971014	1.05797	0.926471	1.05714	1.05797	1	1.15493	0.971831	1.14925	1.17424	0.709091	0.926471	1.05882	0.898551	1.21212	1.09559	1.17391	1.11594	1.11268	1.08824	1.10448	1.1791	1.13235	1.25758	0.971014	1.01449	1.02778	1.08451	1.11594
1L338	0.898551	0.898551	0.871429	1.10294	1.04545	1.01389	1	0.871429	0.802817	0.852941	0.940299	0.805556	0.913043	1.21127	1.02985	1.23944	0.855072	1.02703	1.12329	0.986111	0.875	0.833333	0.914286	0.833333	1.14085	1.18056	1.08108	1.16216	1.08696	1.07353	0.754386	0.985507	1	0.971831	1.15942	0.971429	1.26389	1.20833	1.08108	1.04225	0.985714	1.07143	0.971831	0.942029	0.901408	1.04225	0.906667	1.17568	1
1L339	0.910448	0.910448	0.882353	1.10448	1.0625	1.02857	1	0.895522	0.84058	0.876923	0.9375	0.84058	0.909091	1.23188	1.07692	1.24286	0.909091	1.05634	1.11268	0.985507	0.885714	0.842857	0.926471	0.855072	1.11765	1.15942	1.08333	1.16901	1.08824	1.09091	0.745455	1.01493	0.955882	0.971014	1.14925	0.926471	1.27536	1.21739	1.04167	1.05882	1.02941	1.08824	0.985507	0.954545	0.913043	1.04348	0.944444	1.20833	1.02857
1L340	0.895522	0.985075	0.970588	0.932836	0.969231	0.914286	0.882353	1.10448	0.782609	1.01493	1.16923	0.92029	0.850746	0.970588	0.780303	0.869565	0.867647	0.887324	0.859155	0.898551	0.782609	1.04348	0.942029	0.873239	1	1.01471	1.02778	1.07746	0.835821	0.683824	0.654545	1.02941	0.742647	0.901408	0.933824	0.76087	1.07971	0.95	0.916667	0.91791	0.919118	1.02206	0.757353	0.835821	1.05	0.964286	0.788732	1.06944	0.84507
1L341	1.01449	1.04348	1	1.16667	0.954545	1.09722	1.05714	0.884058	1.08571	0.80597	0.909091	1.01389	1.05797	1.08451	1.00758	0.971831	0.956522	1.12162	1.0137	1.01389	0.922535	1.0137	0.873239	1.01389	1.07143	0.901408	1.18919	1.09459	1.05882	1.09701	0.741071	1.14493	0.971014	1.04225	1.08824	1.14789	1.13889	1.05634	1.02703	0.971429	0.971014	1.08571	0.930556	0.956522	1.01408	1.11268	0.918919	1.16216	1.11111
1L342	1.02941	1.30435	1.27536	1.10448	0.984848	1.23944	1.15942	0.970149	1.02899	1.09091	0.907692	1.05	1.11765	1.10145	1.07692	1.14286	0.955224	1	1.27778	1.1	1.1	1.24286	1.05797	1.21127	1.19565	1.21739	1.28767	1.29167	1.22059	1.0597	0.875	1.24638	1.17647	1.15493	1.14925	1.27536	1.21429	1.27536	1.23288	1.09559	1.05882	1.13043	1.02899	1.11765	1.11268	1.04225	1.06944	1.21918	1.08451
1L343	1.10145	1.33333	1.27143	1.02941	0.924242	1.125	1.07246	0.941176	1.07143	1.15152	0.938462	0.957746	1.11765	0.913043	0.939394	1.05714	0.911765	0.958904	1.12329	1.08451	0.915493	1.38028	1	1.11268	1.14493	1.14286	1.25676	1.19178	1.19118	0.940299	0.883929	1.13043	1.04348	1.08451	1.07353	1.02899	1.11268	1.17143	1.12162	1.01449	0.855072	0.971429	0.914286	0.985294	1.05634	1.04225	0.958904	1.13514	0.861111
1L344	1.01493	0.970149	0.926471	1.10606	1.07812	1.12857	1.10294	0.940299	1.01449	0.863636	0.984615	1.08696	1.08955	1.26087	1.10769	0.985714	0.969697	1.05634	0.943662	1.04348	0.914286	1.04348	0.926471	0.971429	1.02899	0.956522	1.16667	1.09859	1.11765	1.19403	0.839286	1.07353	0.955882	1.05714	1.1194	1.13235	1.21739	1.15942	1.09722	1.13235	1.05882	1.11765	0.955882	0.954545	0.928571	1.15714	0.958333	1.25	1.18571
1L345	0.985507	0.985507	0.957143	1.11765	1.09091	1	1.01408	0.942029	0.971429	0.926471	0.910448	1	1	1.1831	1.09091	1.19718	0.956522	1.05405	1.20548	1	0.866197	1.02778	0.943662	1.0274	1.09859	1.12676	1.13514	1.16216	1.08696	1.17647	0.824561	1.01429	0.869565	1.01389	1.17647	0.957746	1.22222	1.21127	1.08108	1.17143	1.13043	1.11429	1.09859	1.04348	1.04167	1.20833	0.932432	1.31081	1.04167
1L346	0.942029	0.898551	0.857143	0.911765	1.07576	0.944444	0.871429	0.855072	0.857143	0.820896	0.833333	1.00694	0.84058	1.21429	0.924242	1.05714	0.884058	0.932432	1.12329	0.986111	0.838028	0.875	0.942857	0.979167	1.02857	1.00704	1.04054	0.986486	1	1.0597	0.785714	1.02899	1.02174	0.929577	1.06618	0.942857	1.09722	1.09155	1.02703	1.07143	1.02899	1.1	0.985915	0.956522	0.943662	1	0.966216	1.11486	1.06944
1L347	1.14286	1.08571	1.07042	1.2029	1.01493	1.08219	1.07042	0.957143	0.915493	0.882353	0.880597	1	1.11429	1.33803	1.1791	1.14085	0.857143	1.24	1.12162	1.16438	1.0625	1.05479	0.971831	1.16438	1.15493	1.05556	1.21333	1.06667	1.24638	1.25	0.754386	0.971429	0.942857	1.01389	1.08696	0.971831	1.26027	1.16667	1.21333	1.02817	1.1	1.11268	1.02778	1.1	0.930556	1.05556	1.05333	1.13333	1.05479
1L348	1.13043	1.33333	1.3	1.19853	1.0303	1.125	1.08571	1.03623	1.15714	1.03731	0.924242	1.09722	1.17391	1.11429	0.977273	1.07143	0.971014	1.17568	1.13699	1.13889	0.978873	1.27778	0.971429	1.29167	1.17143	1.05634	1.29054	1.20946	1.14706	1.08209	0.803571	1.16667	1.05797	1.07042	1.17647	1.05714	1.20139	1.14789	1.13514	1.04286	1.05072	1.15	1.02817	1.12319	1.28873	1.23944	0.97973	1.33108	1.08333
1L349	1.15152	1.07576	1.0597	1.13846	0.873016	0.971014	1.1194	1	1.11765	0.923077	0.9375	1.08824	1.01515	1.14706	0.953125	1.11594	1.09231	1.18571	1.07143	1.05882	0.942029	1.14706	0.895522	1.10145	1.14706	1.01471	1.16901	1.02857	1.07463	1.09091	0.6	1.0597	0.865672	0.971014	1.01515	0.865672	1.04412	0.941176	0.859155	0.940299	0.955882	1	0.955224	0.969231	1.04348	1.07246	0.971831	1.12676	1.02899
1L350	0.939394	0.954545	0.895522	1.07692	1.03175	0.869565	0.970588	0.970149	0.985294	0.984848	1.01538	0.905797	0.865672	1.08696	0.984375	1.14493	1.06061	0.971831	1.02857	0.855072	0.949275	1.11594	0.941176	0.907143	0.985507	0.978261	1.01408	1	0.940299	0.984848	0.818182	1.01471	0.830882	0.913043	1.11364	0.867647	0.985507	0.934783	0.760563	1.01471	0.970149	1.02985	0.852941	0.984848	1.07246	1.08696	0.854167	1.1338	1
1L351	1.08696	1.13043	1.1	1.27206	0.969697	1.05556	1.07143	0.914286	1.07042	0.823529	0.880597	1.02778	1.10145	1.26761	1.15672	1.09859	1.07246	1.33784	1.26027	1.18056	1.11806	1.125	0.957143	1.23611	1.19718	1.02778	1.22973	1.2027	1.26087	1.34559	0.842105	1.18841	1.01429	1.05634	1.2029	1.13571	1.26389	1.26389	1.18919	1.11268	1.08571	1.12857	1.07042	1.11594	1.04225	1.25352	1.08	1.25676	1.18056
1L352	1.07246	1.14493	1.11429	1.16912	1	1.06944	1.05714	0.898551	1.08571	0.80597	0.939394	1.05556	1.15942	1.21429	1.00758	1.07143	0.985507	1.16216	1.10959	1.11111	0.992958	1.11111	1	1.13889	1.17143	1.07042	1.22973	1.17568	1.26471	1.27612	0.821429	1.10145	1.04348	1.07042	1.11765	1.06429	1.23611	1.19718	1.12162	1.07143	1.07246	1.14286	1	1.08696	0.985915	1.21127	1.02703	1.17568	1.125
1L353	0.941176	0.970588	0.927536	1.08955	1.13846	1.02817	1	0.882353	0.842857	0.787879	0.953846	0.95	0.835821	1.18841	1	1.08571	1	0.958333	1.13889	0.942857	0.859155	0.957143	0.897059	0.835714	1.01449	1.07857	1.0411	1.13889	1.05797	1.1194	0.857143	1.11765	0.992754	0.914286	1.24265	1	1.11429	1.17857	0.931507	1.14493	1.02899	1.11594	1.02899	1.01493	0.942857	1.21429	0.938356	1.26712	1.14085
1L354	1.11765	1.02941	1	1.20149	0.953846	1.09859	1.07246	1	0.956522	0.909091	0.907692	1.07857	1.11765	1.15942	1.28462	1.08571	1.02985	1.11111	0.944444	1.15714	0.942857	1.04286	0.884058	1.11972	0.942029	0.963768	1.08219	1.02778	1.02941	1.09701	0.736842	1.05797	0.904412	0.985915	1.08209	1.02174	1.18571	1.13768	1.08219	1.13235	1.16176	1.23188	1.07246	1.14925	1.02817	1.1831	1.0625	1.23973	1.15493
1L355	0.791045	1	0.985294	1.0303	1.07812	1.07143	1.01471	0.878788	0.852941	0.876923	0.9375	0.884058	0.865672	1.20588	0.859375	1.08696	0.742424	0.859155	1	0.956522	0.913043	0.956522	0.911765	0.9	1.01471	1.14706	0.888889	1.01408	0.910448	0.893939	0.678571	0.926471	0.940299	0.857143	1.10606	0.926471	1.07246	1	0.861111	0.895522	0.865672	1.02941	0.941176	0.954545	1.01429	0.971429	0.830986	1.125	1
1L356	0.942029	1.02899	1.01429	1.04412	1.01515	0.986111	1.01429	1.02941	0.971429	0.970149	0.969697	1.02817	0.942029	1.18571	0.833333	1.16901	0.941176	1.0411	1.20548	0.971831	0.859155	1.07042	0.971429	1.05556	1.14286	1.12857	1.06757	1.17808	1.01449	1	0.754386	1.18571	1.05797	0.986111	1.20588	1.05714	1.22535	1.14286	1.06757	1.11594	1.10145	1.17143	1.07143	1.05882	1.19444	1.18056	0.972603	1.25676	1.08333
1L357	0.985294	1.07353	1.05797	1.08955	1.06154	1.02817	1.04286	1.05882	1.01449	1	0.939394	1.05634	0.971014	1.21429	0.876923	1.21429	0.970588	1.06849	1.25	1	0.9	1.04225	1	1.08333	1.17143	1.15714	1.08219	1.20548	1.05882	1.04478	0.785714	1.21429	1.05797	1.02817	1.25373	1.05714	1.25352	1.17143	1.10959	1.11594	1.14706	1.18841	1.07143	1.05882	1.21127	1.22535	1	1.30137	1.12676
1L358	0.985294	1	0.971014	1.05147	1.23077	1.16901	1.11765	1.05882	0.885714	0.984848	1.10769	1.01429	1	1.41429	1.18939	1.26761	0.910448	1.09722	1.11111	1.14286	1.01408	1.02817	0.985507	0.971429	1.2029	1.22857	1.17808	1.19444	1.19118	1.15672	0.928571	1.02941	1	1.04286	1.19118	1.13768	1.32857	1.35714	1.20548	1.2029	1.2029	1.21739	1.12857	1.14925	1.02857	1.25714	1.08219	1.32877	1.1831
1L359	0.941176	0.941176	0.913043	1.04412	1.10769	1.01408	1	0.91791	0.84058	0.884615	0.984375	0.928571	0.932836	1.2971	1.05385	1.18571	0.962687	1.02083	1.11806	0.978571	0.942857	1.02817	0.927536	0.942857	1.06618	1.06522	1.11644	1.10417	1.05224	1.12121	0.809091	1.01471	1.02941	0.978571	1.19403	1.07246	1.26429	1.23188	1.16438	1.11765	1.08824	1.12319	1.04286	1.08209	0.985714	1.11429	1.00694	1.23288	1.07746
1L360	0.893939	0.924242	0.880597	1.06061	1.06349	1	0.985075	0.850746	0.764706	0.846154	0.921875	0.84058	0.893939	1.30435	1.09375	1.21739	0.893939	1.07042	1.05714	0.942029	0.913043	0.857143	0.911765	0.869565	1.11765	1.08696	1.05634	1.09859	1.13636	1.07692	0.818182	1.01515	0.910448	0.970588	1.18182	0.897059	1.26087	1.2029	1.04225	1.04412	0.955224	1.07463	0.927536	0.939394	0.867647	1.04412	0.958333	1.21127	1.07246
1L361	0.955224	0.970149	1.02941	0.94697	1.0625	0.928571	1.04348	1.24265	0.869565	1.125	1.27273	1.07143	1.01471	1.07143	0.901515	0.971429	0.941176	0.958333	0.971831	0.957143	0.742857	1.12857	0.985714	0.951389	1.14286	1	1.13889	1.13889	0.970588	0.757353	0.732143	0.977941	0.897059	0.992958	0.985294	0.978571	1.24286	1.09859	1.0625	1.02899	0.992647	1.05882	0.833333	0.858209	1.04286	1.04286	0.910959	1.16667	0.957143
1L362	1.08955	1.1194	1.14706	0.992424	1.14062	0.985714	1.04348	1.06618	0.942029	1.05224	1.09091	1.07143	0.933824	1.25	1.05385	1.05714	1.09701	1.06944	1.16901	1.02857	1.02857	1.14286	0.963768	1.11268	1.15	1.1	1.18056	1.13194	1.07353	1.01493	0.785714	0.985294	0.897059	1.01429	1.02239	1.01449	1.2	1.15714	1.13194	1.05072	1.03676	1.10294	1	0.985075	1.07857	1.04286	0.952055	1.19444	1.06429
1L363	0.867647	0.852941	0.84058	1	1.10769	1.08451	1	0.985075	0.826087	0.954545	1	0.864286	0.882353	1.27143	0.969231	1.16901	0.80597	0.930556	0.888889	0.914286	0.842857	0.887324	0.871429	0.78169	1	1.0942	1	1.04167	1	0.970149	0.785714	0.956522	0.830882	0.971831	1.02239	0.971429	1.14286	1.00725	0.986301	0.970588	1.02941	1.13043	0.914286	0.880597	0.915493	1.04225	0.965278	1.18493	1.15493
1L364	1.07463	1.19403	1.16176	1.03731	0.953125	1.2	1.15942	1	1.05882	1.13433	0.892308	1.07143	1.13235	1.05714	1.08462	0.985714	0.823529	1.06944	1.12676	1.21429	1.04348	1	0.957746	1.20833	1.14493	1.11594	1.23611	1.125	1.0597	0.902985	0.781818	1.05882	0.910448	1.09859	0.985075	1.07746	1.08571	1.14286	1.18056	0.970588	1.02985	0.955882	1.01429	1.07463	1.02857	0.971429	1.01389	1.13194	1.11429
1L365	1.08824	1.10294	1.15942	1.03731	1.18462	1.11268	1.18571	0.941176	1.02899	1.05882	1	1.09155	1.11594	1.11429	1.03788	1	1.01449	1.10959	1	1.19718	1.04286	0.971831	1.09859	1.06164	1	1.00714	1.0137	1.0411	0.897059	0.904412	0.857143	0.855072	0.816176	0.958333	1.00735	1.07746	1.05634	0.992958	1.0137	0.971014	0.926471	1.01449	0.928571	0.955882	1.01408	0.971831	0.965753	1.06164	1.07042
1L366	1.07143	1.14286	1.15493	1.08696	1.08955	1.0274	1.19718	1.01429	0.943662	0.970588	1.0597	1.05479	1.15714	1.1831	1.1791	1.05634	1.15714	1.21333	1.25676	1.34247	1.08333	1.27397	1.11268	1.30137	1.1831	1.11111	1.26667	1.13333	1.21739	1.19118	1	0.957143	0.985714	1.125	1.01449	1.14085	1.34247	1.31944	1.29333	1.08451	1.12857	1.08451	1.16667	1.2	1.13889	1.06944	1.13333	1.2	1.12329
1L367	1.08696	1.18841	1.14286	1.07353	1.07576	1.06944	1.17143	1.04348	0.985714	0.970149	1.01515	1.01389	1.15942	1.21429	1.12121	1.08571	1.10145	1.24324	1.24658	1.33333	1.09859	1.27778	1.08571	1.27778	1.15714	1.09859	1.31081	1.13514	1.19118	1.22388	0.982143	0.985507	1.02899	1.09859	1.05882	1.15714	1.30556	1.28169	1.2973	1.07143	1.14493	1.05714	1.14085	1.18841	1.14085	1.07042	1.14865	1.24324	1.13889
1L368	1.11594	1.17391	1.17143	1.11594	1.10606	1.19444	1.17143	1.04348	0.942857	1.02239	1.00758	1	1.15942	1.17606	1.15909	1.16901	1.07246	1.22297	1.17808	1.27083	1.09859	1.18493	1.03521	1.19444	1.14286	1.10563	1.33108	1.17568	1.25	1.1791	0.910714	1.1087	1.0942	1.16197	1.10294	1.22535	1.40972	1.34507	1.35135	1.15	1.21014	1.11429	1.22917	1.23188	1.14085	1.07746	1.18243	1.29054	1.21528
1L369	1.16176	1.20588	1.17391	1.03731	0.923077	1.1831	1.28571	1.05882	1.10145	1.17647	0.909091	1.14789	1.1087	1.1	1.11364	1.15714	0.92029	1.17808	1.11111	1.22535	1.2	1.05634	1.17606	1.20548	1.19286	1.2	1.19178	1.0274	1.11765	0.977941	0.714286	1.02899	0.882353	1.09028	1	1.0493	1.14789	1.07042	1.24658	0.942029	1.15441	0.971014	0.971429	1.04412	1.16901	0.943662	1.0411	1.11644	1.07042
1L370	1.09091	1.09091	1.0597	1.08462	0.968254	1.18841	1.26471	1.06716	1.08824	1.27612	0.953846	1.07971	1.08955	1.17391	1.17692	1.2029	0.932836	1.15493	1.11429	1.28986	1.13043	1.05797	1.16667	1.17606	1.17391	1.2029	1.12676	1.01408	1.04478	0.977612	0.709091	0.947761	0.813433	0.985714	0.992537	0.992754	1.08696	1.06429	1.19014	1.03676	1.13433	0.955224	0.970588	1.03788	1.10145	0.942029	1.04861	1.10563	1.07246
1L371	0.931818	1.13333	1.13333	1.13636	1.06818	1.15217	1.06977	1.13333	1.23913	0.860465	1.14286	1.11111	1.11364	1.11111	1.09302	0.888889	0.933333	0.914894	1.02128	1.17391	0.826087	1.23913	1	1.13333	1	1.02174	1.14583	1.14583	1.04348	1.04545	0.75	1	0.914894	0.933333	0.977273	1.02273	1.2	1.13043	1	1.04444	1.02222	1.13043	0.956522	1.08696	1	1.06667	0.770833	1.22917	0.914894
1L372	1.12121	1.10606	1.1194	1.16923	0.968254	0.971014	1.07353	0.992537	1.16176	0.916667	0.969231	1.10145	0.955224	1.10145	0.84375	0.985507	1.01515	1.11268	1.1	0.971014	0.963768	1.21739	0.764706	1.10714	1.04348	0.869565	1.15493	1.03521	0.955224	1.04545	0.690909	1.04412	0.941176	1	1.06061	1	1.02899	0.913043	0.894366	0.963235	1.01493	1.10448	0.970588	1.01515	1.23188	1.11594	0.8125	1.19014	1.04348
1L373	1.02941	1.05882	1.05797	1.14179	0.953846	0.957746	1.04412	0.985294	0.985714	0.969697	1.06154	0.992857	0.835821	1.18841	1.02273	1.12857	1.02985	1.18056	1.08333	1.04286	1.02817	1.18571	0.926471	1.08571	1.14493	1.00714	1.17808	0.930556	1.10294	1.15672	0.714286	1.05797	0.907143	0.942857	1.06618	0.963235	1.17143	1.12143	0.986301	1	0.985507	1.08696	1.02899	1.10448	1.04286	1.03571	0.993151	1.14384	1.11268
1L374	1.07463	1.1194	1.13235	1.12121	0.96875	0.942857	1.04348	0.955882	1.14493	0.880597	0.954545	1.08571	0.941176	1.04286	0.8	0.928571	1	1.08333	1.07042	0.971429	0.921429	1.17143	0.753623	1.07042	1.02857	0.871429	1.15278	1.05556	0.941176	0.985075	0.660714	1.10294	0.955882	0.971429	1.01493	0.971014	1.01429	0.928571	0.888889	0.927536	1.01471	1.08824	0.956522	1.01493	1.25714	1.11429	0.780822	1.20833	1.05714
1L375	1.12281	1.15517	1.15517	1.13793	1.01786	1.01667	1.12069	1	1.17241	0.892857	0.927273	1.15254	1.12281	1	0.907407	0.95	1.01786	1.08197	1.08197	1	0.915254	1.21667	0.916667	1.15	1	0.896552	1.19355	1.09836	1.08621	1.05357	0.75	1.15254	0.982456	1.01667	1.08929	1.05085	1.08475	0.965517	1.03226	0.929825	1.08772	1.13793	0.898305	1.03509	1.16667	1.1	0.918033	1.24194	1.11667
1L376	1.14545	1.14815	1.19643	1.19444	1.11321	1.2807	1.24138	0.928571	0.982456	1.03636	1	1.12931	1.16071	1.40351	1.23148	1.21053	1.23636	1.28814	1.2931	1.38596	1.31034	1.15789	1.125	1.22414	1.22414	1.19298	1.21186	1.22034	1.21429	1.26364	0.836735	1.12727	1	1.16379	1.10526	1.15179	1.38983	1.41379	1.27119	1.24561	1.12281	1.16071	1.12281	1.14545	1.03509	1.22034	1.1	1.27119	1.12069
1L377	0.850746	0.955224	0.970588	0.985075	1.03125	1.02857	0.955882	0.820896	0.955882	0.846154	0.859375	0.964286	0.850746	1.04348	0.90625	1.01449	0.880597	0.916667	0.943662	0.914286	0.934783	0.915493	0.695652	0.907143	0.955882	1.05072	0.930556	0.916667	0.776119	0.876923	0.574074	1.02985	0.828358	0.855072	1.02273	0.84058	1.04286	1.03623	0.944444	0.941176	1.01493	0.941176	0.9	0.895522	1.02899	0.927536	0.854167	1.21528	0.971429
1L378	0.897059	0.985294	1	1.22388	0.907692	1.15493	1.11429	0.882353	0.956522	0.80597	0.924242	0.985915	1	1.22857	1.07692	1.18571	0.852941	0.986301	1	1.09859	0.892857	0.985915	0.771429	0.986111	1.05714	1.12857	1.08219	1.0411	1.08824	1.10448	0.660714	1	0.955882	1.04225	1.13433	1.05714	1.29577	1.25714	1.12329	1.05797	1.08824	1.18841	1.07143	1.01471	1.02817	1.12676	0.986301	1.23288	1.11268
1L379	0.985507	1.08696	1.07143	1.15942	1.13636	1.04167	1.11429	0.913043	1.05714	0.910448	0.984848	1.01389	1.02899	1.11268	0.954545	1.15493	0.826087	1.04054	1.0411	0.986111	0.943662	0.986301	0.915493	0.944444	1.15714	1.11268	1.08108	1.09459	1.05882	0.895522	0.75	0.913043	0.768116	0.943662	0.970588	0.873239	1.02778	1.02817	0.905405	0.9	0.913043	0.885714	0.777778	0.797101	1.01408	1	0.77027	1.14189	0.902778
1L380	0.969697	1.06061	1.04478	1.07692	1.1746	0.927536	1.01515	1.01515	1.10294	1	1.01587	1.05882	0.923077	1.22388	0.921875	1.13235	0.876923	1.08571	1.05714	0.985294	0.942029	1.10294	1.07576	1.07353	1.19403	1.04412	1.14085	1.02857	1.16667	1.04615	0.777778	1.07463	1.01471	1	1.15152	0.984848	1.16176	1.05882	1.04225	0.955224	1.07463	1.14925	0.940299	1.04615	1.16176	1.02941	0.985915	1.22535	1.08696
1L381	1	0.985507	1.04286	0.963235	1.12121	0.958333	0.971831	0.753623	0.914286	0.808824	0.820896	1	1.12857	1.16901	0.977273	0.84507	1.05797	1.13514	1	1.06944	0.957746	0.888889	0.971831	1.08219	0.929577	0.859155	0.905405	0.945946	0.971014	1.06618	0.807018	1.02857	0.898551	0.986111	1.02941	1.02113	1.05556	1.14085	0.986486	0.928571	0.884058	1.01429	0.943662	0.884058	0.944444	1.01389	1.04054	1.06757	1.125
1L382	0.970149	0.925373	0.926471	1.05224	1.03125	1.01429	1.07353	0.985075	0.956522	0.893939	0.938462	0.898551	0.880597	1.22857	0.961538	1.08451	0.924242	0.985915	1.02817	0.942029	0.828571	1.01429	0.956522	0.914286	0.956522	0.942029	0.986111	1.04225	1.04412	0.992537	0.714286	1.10294	0.955882	0.957143	1.31343	1.00725	1.21739	1.07246	1.06944	1	1.04412	1.22059	0.971014	1.01515	1.04286	1.1	1.06944	1.19444	1.07143
1L383	1.02941	0.985294	0.985507	0.947761	1.06154	0.985915	1.10145	1.07353	0.957143	0.925373	1.06061	1.05714	0.926471	1.2	1.05303	1.12676	0.970149	1.06944	1.05556	1.05714	1	1.11429	0.927536	1.02817	1.07143	0.971429	1.10959	0.916667	1.15942	1.09559	0.701754	0.927536	0.942029	0.971831	1.17647	0.978261	1.17143	1.05714	0.986301	0.942029	1.10145	1.10145	1.08696	1.14925	0.985915	0.971831	1.0274	1.12329	1.09859
1L384	1.0303	1.09091	1.08955	1.02308	1.04762	1.11594	1.14925	1.09091	1.02941	1	1.14062	1.10294	0.909091	1.19118	1.05469	1.14493	0.969231	1.11429	1.07143	1.22059	1.05797	1.10294	0.910448	1.11594	1.16176	1.08824	1.16901	0.957143	1.16418	1.06818	0.727273	0.955882	0.955882	1.01449	1.13636	1.02239	1.16176	1.10294	1.02817	0.955224	1.04478	1.13433	1.07463	1.13846	1.08696	1.04348	0.929577	1.16901	1.14493
1L385	1.16176	1.14925	1.13043	1.00746	1.03077	0.985714	1.02857	0.875	0.811594	0.925373	0.969697	0.943662	0.882353	1.07246	0.890625	0.985507	0.925373	1.11806	0.992958	1.00714	0.949275	1.2	0.847826	0.915493	1.06522	0.949275	1.16197	1.11268	1.02273	0.938462	0.776786	1	0.856061	1	1.13846	0.869565	1.23188	1.05882	0.964789	0.992647	1.00758	1.08955	0.992647	1.04545	1.0942	1.06522	0.823944	1.23944	0.985507
1L386	1.13846	1.25	1.21212	1.12698	1.09836	1.0303	0.953846	0.890625	0.954545	0.873016	0.935484	0.962121	0.953125	1.19697	0.918033	1.10606	1.03175	1.10448	1.07463	0.984615	0.969697	1.33846	0.828125	0.969697	1.04615	0.923077	1.20896	1.18939	1.04762	0.951613	0.773585	1.12698	1.03906	1.05385	1.12903	0.892308	1.25	1.01562	0.895522	0.946154	1.00794	1.14844	1.03125	1.1129	1.15909	1.11538	0.850746	1.22388	0.984615
1L387	0.808824	0.895522	0.927536	0.941176	0.969697	0.942857	0.928571	1.05072	0.913043	0.963235	0.955224	1.02817	1	1	0.953125	0.811594	0.858209	1	0.901408	1.02857	0.826087	1.04286	1.02143	1.01408	1.02899	0.956522	1.06944	0.944444	0.970588	0.863636	0.669643	0.942029	0.843284	0.892857	0.969697	0.898551	1.18571	1.02899	1.01389	0.948529	1.06716	0.963235	0.905797	1	0.95	0.907143	0.9375	1.05556	0.921429
1L388	1.0303	1.18462	1.1791	1.16667	0.904762	1.16176	1.13235	0.969697	1.1791	0.969231	0.96875	1.10145	1.22727	0.941176	1.04839	0.970588	0.869231	1.07143	1.05797	1.16176	1.04478	1.21739	0.948529	1.02899	1.10448	1.13433	1.17391	1.27536	1.01562	1.01587	0.731481	1.01538	0.984615	1.04478	1.04762	1.05797	1.08955	1.13636	0.942029	1.15672	1.01562	1	0.955882	0.969231	1.04412	1.10448	0.855072	1.17391	1.01493
1L389	1	1.09091	1.10294	1.15152	0.921875	1.2029	1.14493	1.08824	1.05797	1.1194	1.01515	0.914286	1.18657	1.01449	1.07812	1.08696	0.893939	1.16197	1.1	1.30435	1.02174	1.14493	0.970588	1.16429	1.11594	1.13768	1.11268	1.06338	1.08955	1.0303	0.821429	0.880597	0.932836	0.869565	0.984848	0.926471	0.898551	1.01449	1.06338	0.948529	1.01471	0.955882	0.985294	1.04545	1.02174	1.00725	1.00694	1.0493	0.891304
1L390	0.982759	1	1.0339	0.948276	1	1.08333	0.983051	1.17241	0.949153	1.12281	1.03571	0.95	0.938596	1.01724	0.962963	1.0339	0.892857	1.0082	0.901639	1	0.949153	0.932203	0.915254	0.983333	1.03448	1.00862	1.06452	1	1	0.785714	0.677083	0.9	0.767241	0.825	0.991071	0.949153	1.05932	0.974138	1.00806	0.896552	1.05263	1.0339	0.85	0.896552	0.901639	0.933333	1.04098	1.10484	1.025
1L391	0.970588	0.940299	0.942029	0.970149	0.892308	0.771429	0.914286	0.838235	0.898551	0.80597	0.787879	0.859155	0.911765	1.04348	0.796875	1.13043	0.880597	0.930556	1.05634	0.785714	0.876812	1.11429	0.884058	0.901408	0.971429	0.842857	1.11111	1.01389	0.955224	0.954545	0.696429	0.955882	0.955224	1.04286	0.939394	0.884058	1.11429	0.956522	0.875	0.970588	0.955224	0.970588	0.898551	0.895522	0.985714	0.957143	0.847222	1.02778	0.857143
1L392	0.764706	0.776119	0.753623	0.880597	1.01538	0.828571	0.885714	0.889706	0.710145	0.88806	0.848485	0.887324	0.808824	1.14493	0.96875	0.985507	0.791045	0.861111	1	0.814286	0.702899	0.885714	0.898551	0.809859	0.985714	0.985714	0.901408	0.964789	0.969697	0.892308	0.714286	0.970149	0.848485	0.855072	1.09231	0.811594	1.13043	1.07353	0.978873	1.05147	0.984848	0.970149	0.867647	0.833333	0.913043	1	0.880282	1.16901	1
1L393	1.11594	1.05882	1.04286	1.125	0.984848	0.985915	1.09859	1.01449	0.885714	0.911765	0.970149	0.9375	1.02899	1.2	1.23846	1.11429	0.933824	1.19178	1.02778	1.07042	0.992857	1.15493	0.992857	1.02778	1.07143	1.01429	1.18056	1.07639	1.1791	1.09848	0.72807	0.970588	0.723881	1.02143	1	0.907143	1.21429	1.13043	1.05556	1	1.02239	1.06618	0.898551	0.955224	0.964286	1.12143	0.930556	1.19444	1.04286
1L394	1	1.10294	1.07143	1.05882	1.07576	0.915493	0.971831	0.833333	0.914286	0.698529	0.865672	0.958333	0.927536	1.2	0.938462	0.928571	0.926471	1.08219	1.16667	1.01408	0.892857	1.09859	0.914286	1.0625	1.08571	0.885714	1.17808	1.17123	1.22059	1.23881	0.912281	1.14493	1.16176	1	1.25373	1.05714	1.25352	1.28571	1.13014	1.13768	0.985294	1.18841	1.07143	1.16176	1.01408	1.25352	1.00685	1.28767	1.08451
1L395	1.14706	1.13433	1.10145	1.02985	0.892308	0.885714	0.927536	0.926471	0.957143	0.820896	0.833333	1.01429	1.08955	1	1.06154	0.971429	1	1.19718	1.14085	1.04348	0.957143	1.14493	1.02941	1.15714	1	0.855072	1.23611	1.11268	1.13235	1.0597	0.719298	1.14706	0.926471	0.971429	1.04478	0.911765	1.18841	1.13043	1.09722	1.05882	1.01471	1.04412	0.911765	1.04545	0.971429	1.08571	1.01389	1.11111	1
1L396	0.691176	0.850746	0.826087	0.955224	0.953846	0.971429	1.01449	0.873134	0.913043	0.901515	0.938462	0.971429	0.823529	1.21739	0.96875	1.08696	0.791045	0.873239	1.02817	1.04348	0.855072	0.898551	0.911765	0.992857	1.10294	1.13235	0.875	0.93662	0.970149	0.969697	0.714286	0.838235	0.880597	0.842857	1.12121	0.882353	1.01449	1.10294	0.868056	0.962687	0.820896	0.970588	0.911765	0.984848	0.957143	0.914286	0.823944	1.05556	0.871429
1L397	1.14493	1.13235	1.18571	1.27941	1.0303	1.11268	1.28169	0.956522	1.04286	1.02941	0.940299	1.125	1.28986	1.21429	1.23077	1.14286	1	1.34247	1.27778	1.42254	1.15714	1.09859	1.05714	1.41667	1.44286	1.3	1.17808	1.08219	1.35294	1.29851	0.824561	0.942029	0.882353	1.12676	1.0597	1	1.1831	1.28571	1.10959	1.03623	1.05882	1.07246	1.05714	1.05882	1.00704	1.00704	1.0274	1.17808	1.02817
1L398	1.16667	1.04615	1.04478	0.939394	0.936508	1.01471	1.07353	0.850746	0.926471	0.80597	0.692308	0.942029	1.0303	1.15942	1.14062	1.07246	1.07576	1.02857	1.2029	1.04412	1.08824	0.869565	0.869565	1.14286	1	0.955882	1.01429	0.942857	1.06061	1.01515	0.672727	0.984848	0.893939	0.956522	0.969697	1.01449	0.985294	1.08696	1.01429	0.895522	0.939394	1.0303	1.02941	1.07692	0.882353	0.926471	1.04225	1.08571	1.01471
1L399	1.16176	1.04478	1.10145	1.40299	1.07692	1.28571	1.45714	1.15942	1.12857	1.23529	1.08955	1.12676	1.30882	1.18571	1.43077	1.22857	1.02985	1.18056	1.22535	1.28571	0.985714	1.15714	1.13043	1.19718	1.18571	1.14286	1.20833	1.11111	1.26471	1.1194	0.807018	0.970588	0.852941	1.11429	1.08955	1.14493	1.1	1.18571	1.16667	1.05797	1.14706	1.19118	1.01449	1.01493	1.04286	1.08571	1.0274	1.20833	1.1
1L400	1.04478	1.07576	1.13235	1.30597	0.923077	1.07246	1.18841	0.867647	0.985507	0.955882	0.878788	1.05714	1.22388	1.14706	1.18462	1.07353	0.897059	1.24648	1.17857	1.32609	1.14706	1.08696	0.942029	1.33803	1.41176	1.30882	1.1	0.957143	1.19231	1.16667	0.690909	0.878788	0.878788	1.04348	0.962121	1	1.05882	1.18841	1.04286	1.00746	0.969697	1.01515	0.962687	0.954545	0.926471	0.926471	0.957143	1.05714	0.956522
1L401	0.940299	1	1.05882	0.933824	1.21538	1.07246	1.08696	1	1.10294	1.10448	1.12121	1.03571	1.11194	1.11594	0.968254	1.02899	1.07576	1	1.09286	1.21014	1	0.985714	1.14286	1.03571	1.08824	1.08088	1.09859	1.10563	1.08209	0.923077	0.827273	0.970588	0.977273	0.956522	1.04615	0.985507	1.04348	1.14706	1.03521	0.947761	1.0303	1.01493	0.862319	0.871212	1.02899	1.05797	0.964789	1.14789	1.02899
1L402	0.735294	0.895522	0.869565	1.02985	1.03077	1.01429	1.08696	0.88806	0.956522	0.902985	0.984615	1.02857	0.895522	1.27941	1.03077	1.13043	0.865672	0.915493	1.09859	1.08696	0.898551	0.942029	0.913043	1.02113	1.14706	1.17647	0.916667	1.00704	0.985075	1.02985	0.75	0.838235	0.910448	0.873239	1.1791	0.942029	1	1.10145	0.868056	0.992537	0.910448	1.04412	0.970588	1.04545	1.05714	0.985714	0.823944	1.09722	0.942857
1L403	1.05882	0.985075	1.02899	1.25373	1.03077	1.21429	1.3	1.08696	1.04286	1.05882	1.02985	1.01408	1.19118	1.07143	1.21538	1.17143	1.07463	1.19444	1.29577	1.24286	1.01429	1.28571	1.04348	1.16901	1.14286	1.24286	1.27778	1.16667	1.22059	1.22388	0.894737	1.14706	0.955882	1.2	1.10448	1.14493	1.22857	1.35714	1.26389	1.17391	1.14706	1.19118	1.21739	1.16418	1.21429	1.24286	1.08219	1.22222	0.985714
1L404	1.17391	1.13235	1.18571	1.04412	0.954545	1.14085	1.23944	1.15217	1	1.05147	1.10448	1.18056	1.10145	1.12857	1.15385	1	0.897059	1.16438	1.125	1.22535	1.12857	1.21127	1.05714	1.23611	1.2	1.17143	1.31507	1.13014	1.23529	1	0.745614	1.18841	1.01471	1.16901	1.01493	1.22857	1.21127	1.14286	1.28082	0.963768	1.20588	1.23188	1	1.05882	1.16901	1.20423	1.08904	1.23288	1.28169
1L405	1.25373	1.28788	1.30882	1.11765	1.04615	1.13043	1.26471	1.01493	0.956522	1.10606	0.938462	1.13043	1.13636	1.07353	1.20312	1.2029	1.16667	1.3	1.42857	1.29412	1.30882	1.24638	1.05882	1.26087	1.47761	1.37313	1.32394	1.27143	1.19697	0.954545	0.818182	1.13433	0.925373	1.08696	1.10606	1.04412	1.11765	1.26471	1.15493	1.07576	1.04478	0.970149	1.04412	1.09091	1.08696	1.02899	1.08571	1.22535	1
1L406	1.07246	1.08824	1.12857	1.07353	1	1.04225	1.1831	0.927536	0.985714	1.04412	0.925373	1.01389	1.04348	1.1	1.13846	1.25714	0.985294	1.19178	1.33333	1.19718	1.17143	1.16901	1	1.1875	1.27143	1.22857	1.15068	1.10274	1.20588	1.14925	0.833333	0.934783	0.926471	1.09155	1.03731	0.978571	1.07042	1.18571	1.06849	1.01449	1.02941	0.985507	1.07857	1.01471	1.07746	0.971831	0.958904	1.16438	0.978873
1L407	1.11594	1.22059	1.18571	1.17647	0.954545	1.30986	1.22535	1.05797	1	1.01471	0.925373	1.04167	1.15942	1.17143	1.16923	1.04286	0.926471	1.12329	1.13889	1.19718	1.08571	1.21127	0.871429	1.25	1.14286	1.04286	1.30556	1.08333	1.28358	1.12121	0.912281	1.22059	0.985075	1.08571	1.0303	1.17143	1.05714	1.14493	1.16667	0.971014	1	1.04412	1.05797	1.13433	0.957143	1.14286	0.972222	1.16667	1.1
1L408	1.24638	1.27941	1.3	1.08824	1.13636	1.12676	1.15714	0.955882	1.14286	1.03731	0.863636	1.09155	1.11765	1.18841	1.04615	1.18571	1.08955	1.20833	1.51389	1.18571	1.2	1.24286	1	1.34507	1.28986	1.14493	1.23288	1.22222	1.19118	1.14925	0.842105	1.07246	1.04412	1.12676	1.08209	1.11594	1.14286	1.21739	1.16438	1	1.08824	1.02899	1.1087	1.11194	1.14085	1.0493	0.986111	1.30137	1
1L409	1.04545	1.01538	0.970149	1.03788	0.857143	1.11765	1.26471	1.04478	1	1.27273	1	0.971014	1.07576	1.11594	1.12698	1.10145	0.892308	1.06429	1.22464	1.11029	0.955882	1.14493	0.970588	1.14493	1.22059	1.11765	1.34286	1.14286	1.06818	0.984848	0.821429	1.06061	0.909091	1.10294	1.06923	1.08824	1.05882	1.25	1.14286	1.12687	0.984848	0.924242	0.919118	1	0.955882	1.01471	0.985915	1.05714	0.911765
1L410	1.11765	1.08955	1.14493	1.17164	0.953846	1.02857	1.22857	0.852941	1	0.970588	0.848485	1.15493	1.20588	1.18841	1.15385	1.17391	0.970588	1.36806	1.27465	1.33571	1.15942	1.08571	1.1	1.375	1.37681	1.24638	1.11111	0.972222	1.27612	1.29851	0.767857	0.970588	0.925373	1.12676	1.02239	0.942857	1.12857	1.3	1.09722	1.02206	0.985075	1.04412	1.05072	0.970149	1.02857	1.01429	1.02778	1.13889	0.971429
1L411	0.926471	1	0.971014	1.07463	0.876923	0.957143	1.05714	0.956522	1.08571	0.882353	0.970149	1.16197	1	1.11429	1.04615	0.957143	1.07463	1.11111	1.21127	1.14286	0.95	1.17143	0.898551	1.23239	1.07143	0.95	1.15278	1.01389	1.02941	1.16418	0.736842	1.10294	1.06618	0.928571	1.20896	1.08696	1.13571	1.19286	1.125	1.14493	1.10294	1.13235	1.08696	1.19403	1.14286	1.08571	0.993151	1.15972	1.06429
1L412	0.985507	1.02941	1	1.07353	0.818182	1.02817	1.02817	0.956522	1.02857	0.911765	1.02985	1.125	0.985507	1.18571	1.09231	1.01429	0.955882	1.20548	1.08333	1.21127	1.05	1.19718	1	1.18056	1.12857	1	1.26027	1.06849	1.16176	1.13433	0.736842	1.11594	1	1.07042	0.985075	1.18571	1.12676	1.14286	1.08219	1.05797	1.05882	1.14493	0.957143	1.02941	1.14085	1.1831	1.0411	1.08219	1.19718
1L413	0.911765	0.880597	0.855072	1.02985	0.984615	0.928571	1.07143	0.956522	1.01429	1.01471	0.970149	1.03521	0.926471	1.17143	0.923077	1.14286	0.880597	1.08333	1.08451	1.02857	0.921429	1.05714	0.971014	0.992958	1.22857	1.23571	1.08333	1.06944	1.02941	1.04478	0.736842	0.882353	0.669118	0.885714	1.00746	0.768116	0.957143	1.05	0.888889	1	0.941176	0.852941	0.811594	0.80597	1	1.02857	0.828767	1.0625	0.871429
1L414	0.764706	0.895522	0.898551	1.0597	0.984615	1.05714	1.10145	0.910448	0.985507	0.925373	0.984615	1	0.910448	1.23529	1	1.17391	0.865672	0.929577	1.12676	1.08696	0.913043	0.942029	0.971014	1.02817	1.10294	1.17647	0.916667	1.02817	0.970149	1.0597	0.678571	0.882353	0.970149	0.887324	1.14925	0.971014	1.04348	1.10145	0.930556	1.01493	0.925373	1.05882	0.985294	1.0303	1.07143	1	0.887324	1.09722	0.928571
1L415	0.985294	0.970149	0.942029	1.16176	0.863636	0.985714	1.17391	1	1.1	0.925373	1.13636	1.08571	1.0597	1.19118	1.12308	1.13043	1.0597	1.14085	1.11268	1.21739	0.942029	1.24638	1.07353	1.11429	1.14706	1.01471	1.25352	1.11429	1.16667	1.15152	0.732143	0.985075	0.940299	1.02899	1.0303	1.13235	1.13235	1.19118	1.02817	1.07463	0.970149	1.07463	0.895522	1.01515	1.01449	1.17391	0.985714	1.04225	1.04286
1L416	1	0.984848	0.970588	0.835821	0.8	0.985507	0.927536	1.47826	0.898551	1.07353	1.37313	0.985714	1.02985	1.02899	0.90625	0.942029	0.833333	1.05634	0.985714	0.898551	0.855072	1.17391	1.05797	1.07143	0.927536	0.884058	1.19718	1.07042	1.05882	0.893939	0.803571	0.970588	0.776119	0.985507	0.80303	0.911765	1.02899	1.01449	1.04225	0.970588	1.02985	0.940299	0.941176	0.954545	0.927536	1	0.958333	0.971831	0.855072
1L417	0.971014	1.10294	1.07143	1	1.04545	1.04225	1.07042	1.02899	1.12857	1.17647	1.07463	1.03472	1.02174	1.18571	0.969231	1.11429	1.04412	1.10959	1.19444	1.22535	1.02857	1.1831	1.15714	1.18056	1.21429	1.12143	1.10959	1.10959	1.29412	1.10448	0.798246	1.04348	0.992647	0.950704	1.06716	0.9	1.0493	1.17857	1.03425	1.05797	1.05882	0.956522	0.921429	0.963235	1.04225	1.11972	1.08904	1.19863	1.08451
1L418	0.970149	1.01515	1.07353	0.80597	1.07692	0.956522	1.01449	0.970588	1.07353	1.02941	1.01515	0.985714	0.992537	0.970588	0.828125	1	0.985075	1.02817	1.04286	1.11594	0.955882	1	1.17143	1.03521	1.05882	1.03676	0.985915	0.992958	1.04478	0.863636	0.754545	0.882353	0.840909	0.864286	0.931818	0.84058	0.956522	1.01449	1.0493	0.843284	0.94697	0.828358	0.808824	0.810606	0.978261	0.963768	0.93662	1.16197	0.847826
1L419	1	1.04478	1.10145	0.955224	1.01538	1.07143	1.12857	0.869565	1.27143	1.02941	0.910448	1.00704	1	0.914286	0.907692	1.1	1.14925	0.972222	1.09859	1.14286	0.871429	1.12857	1.10145	1.14789	1.04286	1.02143	1.06944	1	1.14706	0.925373	0.736842	1.07353	0.948529	1.07143	1.06716	0.985507	1.04286	1.07857	1.08333	0.898551	1.02941	1.04412	0.884058	0.910448	1.15714	1.1	1.00685	1.24306	0.971429
1L420	0.911765	0.955224	0.985507	0.970149	0.861538	1.15714	1.07143	1.27206	1.02899	1.15672	1.16667	0.985915	1.03676	1.11594	0.984375	1.07246	0.88806	0.993056	0.929577	1.1	0.913043	1.01429	1.02174	1.03521	0.971014	1.01449	1.05556	1.04167	1.02985	0.848485	0.75	0.876812	0.671642	0.935714	0.833333	0.913043	1.02143	0.978261	1.01389	0.897059	0.977612	0.933824	0.775362	0.830882	0.914286	0.928571	0.881944	1	0.864286
1L421	0.835821	0.818182	0.808824	0.901515	1.01562	1.07246	1.05882	0.886364	0.838235	0.807692	1	0.985507	0.818182	1.28358	0.945312	1.10294	0.924242	0.957143	1.15714	1.07353	0.823529	0.897059	0.835821	0.934783	1.08955	1.16418	1.01408	1.09286	0.970149	1.09848	0.745455	0.926471	0.924242	0.884058	1.19697	1.02239	1.08824	1.1791	0.964789	1.09701	0.955224	1.13433	1.07353	1.06061	0.985507	1.1	0.878571	1.16901	0.985507
1L422	1.0597	1.18182	1.16176	1.12879	0.90625	1.02899	1.07353	0.984848	1.16176	0.909091	1.03125	1.07246	1.09091	1.13433	1.11719	1.14706	1	1.28571	1.12857	1.16176	1	1.16176	0.985294	1.24286	1.25373	1.0597	1.26761	1.1	1.18182	1.15909	0.709091	1.04412	0.878788	1	0.984848	1.03676	1.05882	1.13235	1.02817	1	0.939394	1.0597	0.970149	1.01515	1.02899	1.13043	0.985714	1.15493	1.04348
1L423	1.01471	1.13433	1.11594	1.09701	0.892308	1.02857	1.07246	0.985075	1.11594	0.893939	1.03077	1.05714	1.01493	1.13235	1.10156	1.10145	0.939394	1.23944	1.08451	1.15942	0.978261	1.11594	0.955882	1.18571	1.20588	1.01471	1.22222	1.05634	1.16418	1.09848	0.696429	0.971014	0.80597	0.942857	0.924242	1.02206	1.01449	1.07353	1.02778	0.940299	0.895522	1.01471	0.926471	0.970149	0.957143	1.05714	0.957746	1.11111	1.01429
1L424	0.784615	0.84375	0.818182	1.04688	0.854839	0.940299	0.880597	0.742424	0.80597	0.80303	0.90625	0.897059	0.815385	1.07463	1.04762	1.19403	0.846154	1.04348	0.970588	0.955224	1.05224	0.970149	0.880597	0.884058	1.01493	1.1194	1.04348	0.971014	0.938462	1	0.62963	1.0303	0.769231	1.02941	0.907692	0.940299	1.10448	1.10294	0.884058	0.939394	0.923077	1	0.818182	0.830769	0.925373	0.925373	0.814286	1.01449	0.985075
1L425	0.867647	0.835821	0.84058	0.955224	1.01538	0.885714	0.857143	0.852941	0.84058	0.880597	0.878788	0.915493	0.764706	1.11594	0.828125	1.08696	0.895522	0.958333	1.14085	0.885714	0.826087	1.01429	0.782609	0.915493	0.956522	1	1.05556	1.09722	0.910448	1.07576	0.803571	1.08696	0.985075	1	1.15152	0.927536	1.14286	1.17391	1.01389	1.14706	1.1194	1.13235	1.08696	1	1.12857	1.15714	0.888889	1.23611	1
1L426	0.78125	0.857143	0.830769	1.06349	0.918033	0.939394	0.923077	0.78125	0.681818	0.78125	0.935484	0.772727	0.714286	1.26154	0.983871	1.12121	0.825397	1	0.970149	0.892308	0.878788	0.861538	0.861538	0.716418	1	1.07692	0.970588	1.0597	1.07812	1	0.703704	0.984615	0.84375	0.880597	1.03125	0.861538	1.09231	1.09091	0.926471	0.984375	0.890625	0.984375	0.84375	0.825397	0.833333	0.984848	0.823529	1.07353	1.01515
1L427	0.818182	0.969231	0.955224	0.961538	1.06349	1.08824	0.955224	0.893939	0.926471	0.830769	1.03125	0.941176	0.861538	1.1791	0.912698	1.05882	0.890625	0.927536	1.17391	1.02985	0.911765	1.01493	0.863636	0.955882	1	1.13433	1.08571	1.10145	1.01515	1.06923	0.763636	1	0.984848	0.867647	1.15385	1.00758	1.10448	1.25373	1.07143	1.07576	1.04545	1.0303	1.01515	0.984615	0.985294	1.08824	0.971429	1.15714	1.01471
1L428	1	0.903226	0.952381	0.904762	1.11667	1.01562	1.07812	0.96875	1.01538	1.01562	0.967742	0.923077	1.08065	0.938462	0.95082	1.09231	1.03968	1.13636	1	1.21875	1.03125	0.953846	1.09231	1.06061	1.10156	1.09375	0.962121	1.05303	1.06452	0.888889	0.826923	0.873016	0.785714	0.915385	1.11111	0.846154	1.03125	1.00758	0.984848	1.01587	1.07143	0.991935	0.914062	0.952381	1.03906	1.05469	1.03731	1.18939	0.969231
1L429	1.03175	1.08065	1.14062	0.968254	1	1.04615	1.13846	0.892308	1.10769	0.984615	0.904762	1	1.15873	1.07692	1.04918	1.04615	1.15873	1.13433	1.07576	1.24615	1.12308	1.12308	1.09091	1.1194	1.06154	1.07692	1.08955	1.08955	1.01562	0.952381	0.773585	0.846154	0.809524	0.954545	1.01587	0.846154	1.06923	1.09091	1	0.96875	1	0.920635	0.976562	0.97619	1.01538	0.923077	1.04412	1.1194	0.892308
1L430	0.953846	0.921875	0.984848	1.04615	1.07937	1.08955	1.10448	0.985075	1	1.0597	0.984615	0.941176	1.06154	0.970149	1	1.1194	1.01515	1.13043	0.985294	1.22388	1.07463	1.01493	1.08955	1.07971	1.10448	1.15672	0.971014	1.05072	1.01538	0.924242	0.796296	1	0.818182	0.933824	1.09848	0.910448	1.08209	1.05072	1.07246	1.05303	1.05303	1.03846	0.916667	0.94697	1.06716	1.02239	1.07857	1.18116	1.01471
1L431	1	0.938462	0.940299	1.03077	0.857143	1.14706	0.985075	1.05303	1.02941	0.931818	0.90625	1	1.03077	1.16418	0.96875	1.02941	0.861538	1.07246	0.971014	0.955224	0.897059	1.07463	0.761194	1.06522	0.925373	0.835821	1.14286	0.992754	1.01515	1.09091	0.727273	1.0597	0.954545	1.04348	1.04545	1.19403	1.10448	0.970588	1.12143	0.992424	1.12121	1.22727	1.01515	1.01538	1.01471	1.07353	1.02143	1.1	1.11765
1L432	1.0597	0.969697	0.970588	1.04545	0.859375	1.13043	1.08824	1.03788	1.02941	0.916667	1.01562	1.05797	1	1.13433	0.953125	1.05882	0.833333	1.12857	0.942857	1.05882	0.948529	1.07353	0.794118	1.02143	1.04478	0.955224	1.25352	0.992857	1.13636	1.10606	0.690909	1	0.909091	1	0.939394	1.10294	1	1.01471	1.03521	0.916667	1.0303	1.08955	0.925373	0.969697	0.956522	1.08696	1.02143	1.04225	1.08696
1L433	0.893939	0.938462	0.910448	1.13846	0.873016	1	1.05882	0.835821	1.05882	0.818182	0.923077	1.02899	1.10606	1.16176	1.03175	1.07353	0.876923	1.07143	0.913043	1.04412	0.933824	1.07353	0.895522	1.04348	1.07353	1	1.07143	0.985714	1.12121	1.18462	0.696429	0.863636	0.878788	0.926471	1.04615	0.940299	1.01471	1.04412	0.914286	0.940299	0.878788	0.969697	0.80597	0.923077	0.867647	1.02941	0.887324	1	0.926471
1L434	0.865672	0.863636	0.838235	1.0303	0.90625	0.956522	0.927536	0.80597	0.867647	0.850746	0.907692	0.942857	0.895522	1.10294	1.07812	1.22059	0.865672	1.08451	1.01429	1	1.02206	0.956522	0.898551	0.957746	1.05797	1.10145	1.07042	1	0.984848	1.01515	0.690909	0.970149	0.787879	1.08571	0.909091	1.01449	1.10145	1.08696	0.915493	0.940299	0.939394	1.02985	0.852941	0.848485	0.956522	0.956522	0.802817	1.04225	1.01449
1L435	1.10448	1	0.985294	0.932836	0.953125	1.02899	0.942029	0.925373	0.897059	0.833333	0.938462	0.921429	0.910448	1.10145	0.896825	0.956522	0.924242	1.08451	0.957143	0.942029	0.860294	1.05714	0.971014	0.878571	0.927536	0.804348	1.22535	1.07042	1.12121	1.05385	0.781818	1.1791	1.06818	0.971014	1.02308	1.05072	1.05797	1.03676	1.08451	1.0597	1.0303	1.14925	0.927536	0.984848	1.01449	1.21739	1.0493	1.06338	1.10145
1L436	0.940299	1.04545	1.02941	1.05303	1.09375	0.971014	0.942029	0.873134	0.897059	0.795455	0.830769	1.02857	1	1.04412	0.928571	1.13235	0.818182	1	1.12857	0.913043	0.882353	0.927536	0.911765	0.978571	1.10145	1.05797	1.02857	1.05	1.04615	1.02344	0.785714	1.07576	0.969231	0.970588	1.03125	0.889706	0.941176	0.985075	0.892857	0.91791	1	1.04545	0.925373	1	0.985294	1.04412	0.764286	1.12857	0.867647
1L437	1.0597	1.13433	1.10294	1.17692	0.888889	1.13235	1.1791	1.07576	1.13235	0.954545	1.03077	1.05797	1.06154	1.28358	1.0873	1.25	1.09375	1.15942	1.14493	1.0597	1.02941	1.35821	0.984848	1.13235	1.1194	1.0597	1.15714	1.10145	1.18182	1.25385	0.803571	0.954545	0.909091	0.985294	1.15385	1.05303	1.19403	1.1791	1	1.07576	0.909091	1.10606	1.0303	1.07812	0.970588	1.17647	0.971429	1.11429	0.926471
1L438	1.10294	1.26471	1.24286	1.17164	0.892308	1.12857	1.07143	1.01471	1.14493	0.911765	0.985075	1.08333	1.04412	1.10145	1.08594	1.15942	0.895522	1.22222	1.11268	1.12857	1.02899	1.18571	0.942029	1.22535	1.21739	1.11594	1.23944	1.07042	1.18182	1.11538	0.732143	1.04478	0.818182	1	0.969231	1.02174	1.04348	1.10294	1.02817	0.970588	0.909091	1.0597	0.955882	0.984848	1	1.10145	0.929577	1.14085	0.985507
1L439	1.08824	1.26866	1.23188	1.17164	0.861538	1.12857	1.07143	1.01471	1.13043	0.910448	0.969697	1.07042	1.01471	1.07246	1.11719	1.13043	0.895522	1.22222	1.08451	1.1	1.04348	1.15714	0.913043	1.19718	1.18841	1.11594	1.21127	1.04225	1.15152	1.08462	0.678571	1.0597	0.787879	0.985507	0.938462	1.00725	1	1.05882	1	0.911765	0.895522	1.04412	0.926471	0.954545	1	1.11594	0.957746	1.12676	1.01449
1L440	1.16176	1.26866	1.23188	1.1194	0.923077	1.14286	1	1.0942	1	1.02206	1.01493	1	1.01471	1.14286	1.09231	1.15714	0.910448	1.25	1.11268	1.11429	1.1	1.27143	1	1.20423	1.14286	1.02857	1.25	1.09028	1.29412	1.1194	0.77193	1.11765	0.911765	1.08571	0.985075	1	1.08571	1.01429	0.979167	0.992754	1	1.11765	1.01449	1.08955	1.05714	1.14286	0.993151	1.04167	1.05714
1L441	0.970149	0.909091	0.911765	1.04478	1.04688	1.05797	1.08696	1.06618	1	1.03731	1.04545	1	0.940299	1.2	0.921875	1.24286	0.939394	1.02817	1.08571	0.942029	0.884058	1.12857	0.855072	0.95	1.14493	1.14493	1.09859	1.02113	1.01493	1.0303	0.696429	0.940299	0.791045	0.956522	0.954545	0.811594	0.956522	0.884058	0.795775	0.933824	0.955224	0.985075	0.942029	0.939394	0.971014	1.01449	0.840278	1.08451	0.855072
1L442	0.985507	0.985294	0.985714	1.10294	1.07576	1.11268	1	0.978261	1	1.00735	0.910448	0.958333	1.01449	1.15714	0.923077	1.21429	0.852941	1	1	0.901408	0.878571	0.971831	0.814286	0.923611	1.05714	1.08571	1.0274	1.02055	1.01471	0.970149	0.666667	0.985507	0.838235	0.915493	0.985075	0.728571	0.901408	0.857143	0.787671	0.876812	1	0.942029	0.885714	0.941176	1	1.01408	0.787671	1.05479	0.816901
1L443	1.23188	1.14706	1.12857	1.18382	0.969697	1.16901	1.16901	1.05797	1.05714	0.882353	1.02985	1.13889	1.08696	1.25714	1.17692	1.12857	1.07353	1.23288	1.09722	1.05634	0.985714	1.22535	0.971429	1.06944	1.1	0.957143	1.39726	1.20548	1.25	1.26119	0.789474	1.21739	1.08824	1.15493	1.08955	1.22143	1.19718	1.2	1.16438	1.14493	1.14706	1.26087	1.12857	1.14706	1.15493	1.42254	1.13699	1.23288	1.21127
1L444	0.941176	0.910448	0.913043	1.1194	0.892308	1.14286	1.10145	1.08209	1.05797	1.00758	1	0.985714	0.970149	1.17647	0.984375	1.11594	0.893939	0.985915	0.915493	0.956522	0.782609	1.04348	0.852941	0.992857	1	0.971014	0.972222	0.964789	1.01493	1	0.625	0.941176	0.80597	0.885714	0.984848	0.985294	0.942029	0.823529	0.909722	0.843284	0.955224	1.10294	0.882353	1	1.01429	1.07143	0.894366	1.05556	0.914286
1L445	0.956522	0.941176	0.914286	0.977941	1.06061	1.08451	1.08451	0.956522	1	0.955882	1.07463	1.02778	1.02899	1.14286	1.00769	1.24286	0.955882	1.08219	1.05556	1.02817	1.00714	1.07042	0.957143	0.944444	1.12857	1.1	1.15068	1.09589	1.04412	1.05224	0.736842	1	0.941176	1.07042	0.985075	1.00714	1.09859	1.02857	0.863014	1	0.985294	1.02899	0.957143	1.02941	0.985915	1.08451	0.917808	1.08219	0.985915
1L446	0.895522	0.954545	1.01471	1.12121	1.15625	1.08696	1.08696	0.902985	1.04412	0.925373	0.969231	1.07143	1.07463	1.08824	1.01562	1	1.08955	1	1.21429	1.04348	1.09559	1.08696	0.985507	1.17606	1.12319	1.21739	0.929577	1.07746	1.01515	1.10606	0.690909	1.1791	1.01515	1	1.12121	1.05797	1.10145	1.15942	1.07746	0.895522	1.09091	1.19403	1.02941	1.0303	1.11594	1.02899	1.03521	1.19718	0.985507
1L447	1.02985	0.969697	0.970588	0.909091	0.96875	1.08696	1.02899	0.940299	0.867647	0.895522	0.861538	0.957143	0.955224	1.10294	1.03077	1.11765	0.911765	1.01408	1.05714	0.985507	0.963235	0.942029	0.898551	1	0.911765	0.985294	1.12676	1.04225	1.16418	1.1791	0.8	1.19403	1.13636	1.25714	1.02985	1.24638	1.17391	1.2029	1.26761	1.14706	1.19403	1.1791	1.15942	1.07576	1.01449	1.12857	1.09859	1.12676	1.33333
1L448	0.955882	0.865672	0.84058	1.06716	0.969231	1.02857	1.08571	1.01449	0.857143	0.955882	1.04478	0.929577	0.867647	1.44286	1.22308	1.25714	0.970149	1.09722	1.1831	1.14286	1.01429	1.08571	0.985507	1.01408	1.14286	1.17143	1.09722	1.11111	1.14706	1.24627	0.859649	0.867647	0.882353	1	1.07463	1.05072	1.2	1.25714	1.08333	1.21739	1.05882	1.13235	1.10145	1.02985	0.914286	1.17143	1.0411	1.125	1.07143
1L449	1.07692	0.953125	1.01515	1.24615	0.968254	1.1194	1.16667	0.984848	0.985294	1.04545	1.03125	1.0597	1.25	1.18182	1.27692	1.20896	1.13636	1.26471	1.23529	1.43939	1.10448	1.21212	1.10606	1.27941	1.21212	1.22727	1.17391	1.23529	1.30303	1.29851	0.944444	1.16923	1.10606	1.19118	1.1194	1.09091	1.28788	1.35294	1.23188	1.34848	1.23881	1.23077	1.13636	1.20312	1.10448	1.22059	1.2029	1.11594	1.07353
1L450	1.2029	1.17647	1.22857	1.20588	0.954545	1.16901	1.24286	0.985294	0.971429	1.01493	0.909091	1.05634	1.17647	1.14493	1.18462	1.11429	1.06716	1.20139	1.31944	1.35714	1.08571	1.25714	1.1087	1.26056	1.18841	1.15217	1.19178	1.22917	1.20588	1.13433	0.903509	1.11594	1.10294	1.17606	1.17164	1.23188	1.27143	1.2971	1.32192	1.22059	1.16912	1.28261	1.17391	1.14925	1.16197	1.19014	1.20139	1.13014	1.09155
1L451	1.14706	1.1194	1.15942	1.22388	0.984615	1.01429	1.11429	0.882353	0.956522	0.955224	0.94697	0.950704	1.04412	1.15217	1.08594	1.2029	1.04478	1.1875	1.1831	1.17857	1.13768	1.20714	1.07971	1.22535	1.12319	1.11594	1.0625	1.14583	1.1791	1.13636	0.885965	1.06618	1.01493	1.08571	1.06818	1.08696	1.16429	1.18116	1.14583	1.11765	0.977612	1.17647	1.07246	1.10448	1.1	1.18571	1.05556	1.19444	1.06429
1L452	1.01449	1.13235	1.1	1.01471	0.984848	1.07042	1.04286	0.985294	1.11429	0.940299	0.954545	1.07746	1.04412	0.971014	0.846154	0.928571	0.925373	1.02083	1	0.985714	0.842857	1.1	0.927536	1.06338	0.971014	0.847826	1.17808	1.02778	1.05882	0.925373	0.77193	1.15942	1.00735	0.971831	1.08955	1	1.02143	0.978261	1.05479	0.897059	1.01471	1.04348	0.869565	1.01493	1.14085	1.02817	0.881944	1.13014	0.985915
1L453	1.18182	1.24615	1.22388	0.992424	1.10938	1.14706	1.26471	0.992537	1.02941	1.11364	0.907692	1.12319	1.15909	1.13433	0.976562	1.19403	0.91791	1.21429	1.11594	1.20588	1.1194	1	1.03731	1.16667	1.29104	1.23881	1.27143	1.19286	1.04545	0.901515	0.836364	1.07576	1	1.08824	1.1194	1.06716	1.04348	1.13971	1.19286	0.977612	0.985075	1.04545	0.867647	0.955224	1.05882	1.07143	1.07857	1.14286	1.07246
1L454	1.23188	1.25	1.25714	1.21324	0.984848	1.14085	1.21127	1.11594	1.18571	1.22059	1.04478	1.14583	1.17391	1.14286	1.13077	1.1	1.08088	1.34247	1.26389	1.28169	1.18571	1.30986	1.12143	1.375	1.25714	1.07143	1.28767	1.08904	1.23529	1.17164	0.780702	1.04348	0.977941	1.0493	1.00746	1.06429	1.08451	1.21429	1.20548	1.05797	1.07353	1	1.05	1.08824	1.16901	1.04225	1.08219	1.15068	1.07042
1L455	1.17391	1.19118	1.22857	1.18382	1.09091	1.15493	1.23944	1.08696	1.11429	1.20588	1.0597	0.951389	1.2029	1.08571	1.19231	1.2	1.03676	1.23288	1.23611	1.25352	1.1	1.26761	1.06429	1.33333	1.2	1.21429	1.26027	1.13014	1.32353	1.26119	0.921053	1.11594	0.977941	1.23239	1.14925	1.00714	1.23944	1.34286	1.27397	1.15942	1.06618	1.13768	1.14286	1.11765	1.1338	1.20423	1.15068	1.24658	1.08451
1L456	1.13636	1.12308	1.16418	1.21212	0.952381	1.08824	1.23529	0.954545	1.07463	1.04615	0.921875	1.15942	1.22727	1.20588	1.20968	1.22059	0.969231	1.35714	1.28986	1.38235	1.14925	1.13043	1.10294	1.43478	1.38806	1.26866	1.15714	1.01429	1.32308	1.26562	0.740741	1	0.923077	1.11765	1.03125	0.970588	1.16176	1.29851	1.17143	1.07463	1.04615	1.10606	1.07353	1.03077	1.04412	1.02941	1.07143	1.18571	0.970588
1L457	1.13433	1.33333	1.35294	1.08955	0.90625	1.13043	1.18841	1.02985	1.30882	1.16667	0.969231	1.2	1.19403	0.913043	0.968254	0.985507	1	1.11268	1.1	1.15942	0.911765	1.18571	0.855072	1.35714	1.26087	1.05797	1.21127	1.14085	1.10606	0.861538	0.745455	1.02985	0.924242	1.04348	0.953846	1.05797	1.05797	1.02941	0.985915	0.865672	0.863636	0.970149	0.898551	1	1.08696	0.956522	0.84507	1.01408	0.956522
1L458	1.04545	1	1.0597	0.969697	1.07812	1.11765	1.20588	0.925373	1.0597	1.02985	0.969231	1.06522	1.12121	1.1194	1.09524	1.07463	1.06061	1.12857	1.02899	1.25	1.04478	0.985294	1.10145	1.06429	1.01493	1.03731	1	1.04286	0.893939	0.907692	0.740741	0.820896	0.795455	0.956522	1.02308	1.05797	1.04412	0.977941	1.04286	1	1	1.0597	0.955882	0.984848	1.05797	1	0.964286	1.02143	1.04412
1L459	1.12121	1.13846	1.18182	1.2	1.09677	1.32836	1.4697	0.953846	1.1194	1.10938	0.920635	0.992537	1.23438	1.25373	1.25806	1.23529	1.07143	1.08824	1.30882	1.28788	1.12687	1.28358	1.08333	1.1194	1.16667	1.30303	1.08696	1.125	1.32308	1.20312	0.794643	1.03077	1.03846	1.09701	1.2	1.09091	1.22388	1.28788	1.24638	1.06154	1.02308	1.06923	1.06061	0.96875	1.03731	1.11029	1.05797	1.14493	1.04478
1L460	1.18841	1.29412	1.34286	1.14706	1.12121	1.15493	1.29577	0.913043	1.25714	1.10294	0.955224	1.11111	1.18841	1.15714	1.09231	1.11429	1.16176	1.26027	1.30556	1.42254	1.02857	1.32394	1.14286	1.36111	1.38571	1.2	1.26027	1.27397	1.19118	1.1194	0.842105	1	0.985294	1.14085	1.07463	1.05714	1.15493	1.32857	1.09589	1.11594	0.897059	1.08696	1.07143	1.01471	1.16901	1.15493	1.15068	1.26027	0.957746
1L461	1.07463	1.0303	1.04412	1.16418	0.969231	1.08696	1.14706	1.01493	0.913043	1.0597	1.07692	1.00725	0.984848	1.40299	1.12308	1.25	1	1.14286	1.21429	1.29412	1.17647	1.14706	1.08824	1.15	1.22388	1.35821	1.15493	1.23571	1.19697	1.13433	0.745455	0.985075	0.835821	1.01429	0.955224	0.985294	1.22059	1.11594	1.11268	1.06061	1.11194	0.985075	1	1.03788	1	1.08696	0.957143	0.985915	1.12857
1L462	1.07463	1.06061	1.10448	1.16923	1.14286	1.11765	1.35294	0.985075	1.35294	1.0597	1.09231	1.11594	1.33333	1.07353	1.1875	1.14706	1.10606	1.24286	1.28986	1.35294	0.955882	1.19118	1.23529	1.2	1.25	1.17647	1.24286	1.22857	1.30303	1.04545	0.875	1.10606	1.04545	1.26087	1.04545	1.19118	1.16176	1.26087	1.11429	0.955224	1.10606	1.16667	1.01493	0.969231	1.20588	1.13235	1.01408	1.21429	1
1L463	1.07576	0.984615	0.969697	1.09848	0.920635	1.22388	1.28358	1.12121	1.1194	1.24242	0.953125	1.04412	1.10769	1.26866	1.12698	1.20896	0.939394	1.13768	1.28676	1.17164	1.12879	1.17647	1.05882	1.13043	1.22727	1.24242	1.2029	1.15217	1.21094	1.21538	0.842593	1.04615	0.969231	1.07353	1.1	1.16176	1.11194	1.18382	1.28986	1.13846	1.14615	1.01538	1.05224	1.04615	0.970149	1.13433	1.2029	1.10145	1.10294
1L464	1.01471	1.01493	1.01449	1.1791	0.953846	1.11429	1.17143	1	1.24286	1.04412	1	0.943662	1.02941	1.07143	1.27692	1.08571	1.01493	1	1.01408	1.1	0.942857	1.21429	0.927536	1.09859	1.05714	1.05714	1.13889	1.06944	1.13235	1.14925	0.789474	1.05882	0.941176	1.05714	1	1.07246	0.957143	1.11429	0.972222	1.04348	1.11765	1.07353	1	0.970149	1.01429	1.24286	1.13699	1.19444	1.17143
1L465	1.05882	1.07463	1.07246	1.0597	0.923077	1.27143	1.12857	1.18841	1.01429	1.25	1.10448	0.887324	1.19118	1.11429	1.24615	1.14286	0.880597	0.958333	1	1.12857	0.95	1.07143	0.84058	1.14085	0.971429	1.07143	1.16667	1.09722	1.10294	1.01493	0.842105	0.955882	0.926471	1.12857	1.01493	1.15942	1.05714	1.12857	1.15278	1.10145	1.07353	1.13235	1.02899	1.02985	0.942857	1.04286	1.0274	1.06944	1.11429
1L466	1.25373	1.40909	1.38806	1.10769	0.920635	1.14706	1.20588	1.08955	1.23529	1.2197	0.938462	1.10145	1.18182	1.08824	0.984127	1.19118	1	1.24286	1.30435	1.14493	1.13235	1.36765	1.0597	1.31159	1.27941	1.14706	1.41429	1.23571	1.15152	1.01538	0.848214	1.07576	0.977273	1.125	0.961538	1.1194	1.01471	1.10294	1.15	0.843284	1.02273	1.04545	0.977612	1.04615	1.26471	1.11765	0.985915	1.2	1.02206
1L467	1.14925	1.19697	1.25	1.19697	1.03125	1.26087	1.26087	1.22388	1	1.16667	1.13846	1.11429	1.16418	1.20588	1.14286	1.08824	0.916667	1.12676	1.08571	1.14493	1.14706	1.01449	1.02206	1.12857	1.19118	1.11765	1.30986	1.19718	1.12121	0.923077	0.684211	1.07463	0.94697	1.13768	1.06061	1.16176	1.22857	1.16176	1.19718	0.985075	1.06818	1.08209	0.948529	0.992537	1.05072	1.04286	0.929577	1.07042	1.08696
1L468	1.0597	1.0303	1.01471	1.09848	0.9375	1.08696	1.16176	1.12121	1.07353	0.984615	0.96875	1	1.15152	0.970149	1.11111	1.13235	0.961538	1.10714	1.13571	1.03676	1.02941	1.08824	0.910448	1.06522	1.09701	1.03731	1.20423	1.05	1.17424	1.15385	0.809091	1.12687	0.977273	1.2029	1.12308	1.13433	1.11765	1.14179	1.14085	0.977273	1.13636	1.01493	1.0597	1.07692	1.05797	1.13043	1.04286	1.14085	1.11594
1L469	1.34328	1.40909	1.38806	1.1	0.936508	1.30882	1.25	1.10448	1.08824	1.15152	0.953846	1.0942	1.24242	1.14706	1.09524	1.01471	0.892308	1.20714	1.13768	1.125	1.11765	1.26471	0.880597	1.21739	1.22059	1.16176	1.41429	1.17143	1.17424	1.07692	0.794643	1.19697	0.984848	1.18382	1.06923	1.17164	1.10294	1.22059	1.17143	0.932836	1.0303	1.07576	0.955224	1	0.963235	1.17647	1.04225	1.12857	1.11765
1L470	1.19403	1.21212	1.19403	1.07692	0.904762	1.22059	1.27941	1.14925	1.13235	1.06061	0.984615	1.16667	1.16667	1.16176	1.03175	1.14706	1.01538	1.25714	1.13043	1.19118	1.20588	1.16176	0.970149	1.15942	1.19118	1.13235	1.3	1.14286	1.18182	1.15385	0.589286	1.10606	0.939394	1.05147	1.03077	1.04478	1.22059	1.10294	1.21429	1.04478	1.15152	0.924242	1.09701	1.12308	1.00735	1.08824	1.08451	1.2	1.10294
1L471	1.0597	1.10606	1.07463	0.992424	1.04688	1.17647	1.05882	1.02206	1.10294	1.03731	0.954545	1.00725	1.04545	1.08824	1.03968	1.08824	0.876923	1.15714	0.884058	1.13235	1.04412	1.10294	0.985294	1.18116	1.08824	1.11765	1.15714	1.03571	1.16418	1.05385	0.803571	1.13433	0.954545	1.28676	1.09231	1.06716	1.22059	1.20588	1.22143	1.06716	1.18182	1.18182	1.08209	1.07692	1.19853	1.10294	1.07746	1.27143	1.10294
1L472	1.09091	1.24074	1.21818	0.943396	0.901961	1.10714	0.909091	1.10185	1.05357	0.935185	0.846154	1.08929	1.13208	1	0.792453	1	0.62963	1.10526	0.807018	0.927273	1.08772	0.872727	0.909091	1.16667	0.945455	1	1.05172	0.885965	1.07273	0.909091	0.632653	0.962963	0.814815	1	0.821429	1.03636	1.03571	0.982143	1.18103	0.863636	1.05455	1	0.890909	0.867925	0.946429	0.913793	1.0431	1.10345	1.08772
1L473	1.10448	1.22727	1.27941	1.04545	0.923077	1.01449	1.17143	0.955224	1.22059	1.09091	0.984615	1	1.20588	0.926471	0.890625	1.01471	0.962121	1.00704	1.12857	1.15942	0.860294	1.37681	1.09559	1.18571	1.13043	1.05882	1.23944	1.23944	1.12121	0.861538	0.758929	1	0.984848	1.09286	0.969697	0.970588	1.16429	1.18841	1.0493	1.00746	0.94697	1.00746	0.933824	0.909091	1.23188	1.08696	0.985915	1.14085	0.942029
1L474	1.05882	1.0597	1.11594	1.14179	1.16923	1.17143	1.44928	1.0597	1.18841	1.06061	1.04615	1.11429	1.16418	1.04412	1.20312	1.21739	0.954545	1.23239	1.24648	1.32609	1.15942	1.15942	1.14706	1.24286	1.41176	1.45588	1.15493	1.07143	1.41667	1.21538	0.875	1.07463	1.01515	1.24638	1.14615	1.13235	1.16176	1.32836	1.30986	1.05224	1.16667	1.0597	1.11194	1.01538	1.17391	1.13043	1.21429	1.29577	1.11594
1L475	1.0597	1.13636	1.19118	1.16667	1.04688	1.17391	1.23188	0.985075	1.01471	1.04545	1	1.02857	1.26866	1.13235	1.14286	1.11765	1.07576	1.1831	1.22857	1.28986	1.27941	1.21739	1.07353	1.17143	1.27536	1.28986	1.27143	1.22857	1.24615	1.25	0.857143	1.01515	0.969231	1.10294	1	1.01471	1.17647	1.38806	1.11429	1.13433	0.969231	1	0.925373	0.953846	0.897059	1.10294	1.04286	1.14286	0.970588
1L476	1.13433	1.13636	1.10294	1.02273	1.04688	1.2029	1.4058	0.947761	1.36765	1.09701	0.923077	1.12857	1.1194	1.08824	1.10938	1.10294	1.02985	1.24648	1.26429	1.32609	1.02941	1.18841	1.08696	1.21831	1.25	1.16176	1.26761	1.10563	1.2803	1.18182	0.848214	1.14925	1.08333	1.12143	1.17424	1.17391	1.10145	1.24638	1.26056	1.0597	1.16667	1.02985	1.08824	1.06061	1.18116	1.2029	1.11972	1.32394	1.11594
1L477	0.952381	1.14516	1.09524	0.983871	0.881356	1.07812	1.12698	0.919355	1.07812	1.04918	0.95	1.03906	1.04918	1.01562	1	1.03077	1.06667	1	1.21538	1	1.09375	1.26562	0.84127	1.04688	1.23438	1.1875	1.21212	1.13077	1.08065	0.885246	0.62037	1.09677	0.975806	0.929688	1.01639	1.01587	0.968254	1.07937	1	0.927419	0.927419	0.959677	0.857143	0.95	0.946154	0.898438	0.939394	1.10606	0.984375
1L478	0.984127	1.03226	1.01587	1.14516	1.11864	1.23438	1.23438	1	1.10938	1.11111	0.95082	1.00769	1.16129	1.27692	1.15	1.15385	0.951613	1.06061	1.29231	1.17188	0.992188	1.16923	1	1.13636	1.10938	1.10938	1.2	1.21538	1.22951	1.2623	1	1.08197	1.04918	1.17969	1	1.16154	1.07937	1.28125	1.10769	1.20635	1.08197	1.03279	1.03968	0.983333	1.07143	1.15873	0.939394	1.2	1.06349
1L479	1.1875	1.1875	1.22727	1.19531	0.967742	1.07576	1.22727	0.907692	1.04545	0.984615	0.84375	1.20588	1.19531	1.21538	1.16935	1.21538	1.01538	1.39706	1.31343	1.39394	1.23077	1.10606	1.03077	1.46269	1.43077	1.33846	1.10294	1.02941	1.34375	1.33594	0.811321	0.96875	1	1.09091	1.10938	0.930769	1.16667	1.34091	1.16176	1.07692	1.06154	1.09375	1.12121	1.09375	1.07576	1.01493	1.14706	1.25	0.985075
1L480	0.951613	0.967742	0.952381	1.1	0.896552	1.14286	1.07937	0.870968	0.936508	0.968254	0.868852	0.969231	0.885246	1.2381	1.18644	1.2381	0.868852	1.06154	1.26562	1.14286	1.19048	1.03175	0.857143	1.10769	1.15873	1.2381	1.07812	1.07812	1.08333	1.15	0.807692	1.18033	1	1.07937	1.01667	1.12698	1.09677	1.1746	1.15625	1.1129	1.13333	0.966667	1.08197	1.1	0.951613	1.06452	0.923077	1.01562	1.08065
1L481	1.04478	1.0597	1.02941	1.13636	0.920635	1.25714	1.17647	1.0303	0.956522	1	1.04688	1.01449	1.08955	1.29412	1.16667	1.18571	1.12121	1.21429	1.16901	1.33333	1.21429	1.10145	0.985294	1.09859	1.10145	1.18841	1.05556	1.09859	1.16176	1.20896	0.946429	1.1194	0.970588	1.04286	1.08955	1.13043	1.08696	1.2	1.23944	1.1791	1.17647	1.10294	1.0597	1.12308	1	1.21739	1.1831	1.11111	1.1
1L482	1.12308	1.10938	1.10606	0.984375	1.03226	1.25373	1.23529	1.10938	1.0303	1.03125	1.04839	1.06618	1.13636	1.26154	1.14286	1.19697	1.02344	1.20588	1.20588	1.16418	1.11364	1.07463	1.00758	1.17391	1.1791	1.18182	1.26087	1.16667	1.32812	1.33333	0.918182	1.21875	1.08594	1.30147	1.07812	1.23881	1.19118	1.29412	1.36765	1.17188	1.19531	1.09231	1.15385	1.1746	1.11364	1.25	1.16176	1.13043	1.1791
1L483	0.870968	0.919355	0.951613	1.06452	0.883333	1.20312	1.12698	1.01613	0.90625	1.1129	1	0.888889	0.967742	1.09677	1.22222	1.0625	1.16129	0.96875	1.07692	1.15873	1.09375	1.06349	0.873016	1.09231	0.953125	1.06349	0.848485	0.953846	1.07812	1.12698	0.769231	1.06452	0.921875	1.03077	1.03125	1.01562	1.01562	1.12121	1.06154	1.20635	1.07812	1.07143	1.04762	1.11475	0.9375	1.125	1.15385	1.06061	1.06154
1L484	1.03175	1.04762	1.01587	1.12903	0.933333	1.13846	0.96875	1.03226	0.765625	0.967742	0.883333	0.8125	1.01587	1.14286	1.30159	1.10769	0.919355	1.03077	1.04545	1.09375	1.23077	0.890625	0.828125	1.06061	1.04615	1.125	0.955224	0.984848	1.07692	1.07937	0.698113	1.14286	1.01587	1.06061	0.953125	1.01562	1.03077	1.12121	1.12121	1.14286	1.125	0.960317	1.12698	1.18333	0.84375	1.01538	1.16667	1	1.15385
1L485	1.17188	1.17188	1.21538	1.23438	1.14516	1.38806	1.22727	1	1.03077	1.03175	0.885246	1	1.32308	1.1875	1.42188	1.22727	1.125	1.22388	1.26471	1.40909	1.18182	1.15152	1.09091	1.27941	1.15152	1.21538	1.10145	1.20588	1.34848	1.21875	0.867925	1.23077	1.10938	1.22059	1.12308	1.04545	1.20896	1.31343	1.17647	1.28125	1.23077	1.15385	1.23077	1.22581	1.04545	1.22388	1.25373	1.15942	1.04478
1L486	1.125	1.14062	1.16923	1.10769	1.03175	1.22059	1.16418	1.07812	0.953846	1.09524	0.967742	1.04545	1.2	1.23438	1.29231	1.21212	1.09375	1.26866	1.27941	1.37313	1.33333	1.06061	1.0303	1.29412	1.18182	1.16923	1.08696	1.16176	1.21212	1.17188	0.90566	1.07692	1.07812	1.08824	1.04615	1.12121	1.10294	1.22388	1.22059	1.1875	1.21212	1.11364	1.2	1.25	1.05303	1.17164	1.31343	1.11594	1.20896
1L487	0.953846	0.984615	1.0303	1.10769	1.07937	1.14706	1.16418	1.125	1.01515	1.10938	1.04839	1.02985	1.09091	1.29231	1.21875	1.10448	1.17188	0.926471	1.2029	1.20588	1	1.02985	1.08955	1.18841	1.0597	1.10606	1.14286	1.17391	1.12121	1.21875	0.833333	0.969697	1.07692	1.10145	1.07692	1.13433	1.19118	1.29412	1.21739	1.29688	1.21538	1.12879	1.15385	1.19048	1.01493	1.08955	1.17647	1.05714	1.10294
1L488	1	1.10606	1.14925	1.10606	1.0625	1.21739	1.20588	1	1	0.938462	0.920635	1.02941	1.0597	1.12121	1.23077	1.02941	1.09231	1.08696	1.17143	1.20588	1.20588	1.13235	0.985294	1.21429	1.14706	1.20896	1.11268	1.07143	1.31343	1.33846	0.818182	1.22388	1.21212	1.11429	1.16667	1.19118	1.17391	1.33333	1.28571	1.18462	1.18182	1.16418	1.21212	1.375	1.19118	1.30882	1.27536	1.14085	1.21739
1L489	0.969231	0.907692	0.938462	1.09375	0.983871	1.08955	1.10606	0.953125	0.880597	0.953125	0.967742	0.893939	1.06154	1.18462	1.07692	1.07463	1.0625	0.955224	1.14706	1.22727	1.10448	1.0303	1.10769	1.04412	1.04478	1.10606	0.884058	1.02941	1.15385	1.2	0.854545	0.90625	0.939394	0.941176	0.984848	0.909091	1.13433	1.13043	1.02941	1.1875	1.10606	1.03077	1	1	0.787879	1.0303	1.08824	1.01449	1
1L490	1.34848	1.30303	1.30303	1.15625	1.09677	1.32353	1.25373	1.03125	1.01493	0.9375	0.919355	1.08955	1.27273	1.16667	1.27692	1.11765	1	1.19118	1.17391	1.28358	1.13235	1.1194	1.09091	1.30435	1.07353	1.04478	1.21429	1.14493	1.45455	1.27692	0.910714	1.26154	1.19697	1.28986	1.10606	1.25373	1.17647	1.27536	1.36232	1.16923	1.27273	1.27273	1.24615	1.28571	1.1194	1.31343	1.27536	1.21429	1.26471
1L491	1.02941	1.04412	1.04412	1.15152	1.15873	1.18571	1.15942	1	1.11765	1.11364	0.953125	1.14286	1.16176	1.27941	1.16923	1.18841	1.13433	1.15493	1.33803	1.14286	1.06522	1.11429	1.04348	1.30556	1.25362	1.23188	1.15278	1.125	1.20896	1.25758	0.830357	1.14179	1.08955	1.2	1.13636	1.11429	1.20714	1.23571	1.19014	1.02985	1.23881	1.19853	1.16176	1.12121	1.14493	1.10145	1.12676	1.22222	1.09286
1L492	1.1194	1.16418	1.13235	1.18657	0.875	1.27143	1.22059	1.0303	0.884058	0.954545	0.875	0.942029	1.14925	1.1791	1.31061	1.18841	1	1.18571	1.15493	1.21739	1.27536	1.15942	0.941176	1.16901	1.10294	1.16176	1.16667	1.04225	1.35821	1.33582	0.763636	1.23881	1.17647	1.1	1.20896	1.21014	1.18841	1.25714	1.3662	1.13636	1.16176	1.125	1.19403	1.24242	0.884058	1.15942	1.42857	1.125	1.32394
1L493	1.23077	1.15385	1.19697	1.13077	1.35484	1.26471	1.33333	0.969231	1.0597	1.06154	1.01587	1.14925	1.29231	1.37879	1.26562	1.38235	1.23438	1.30147	1.57246	1.3806	1.33824	1.32836	1.1791	1.27536	1.32836	1.37313	1.28571	1.3913	1.30597	1.43077	1.07273	1.12121	1.24242	1.35294	1.34615	1.22388	1.35821	1.42647	1.24638	1.34615	1.25758	1.25	1.36154	1.25397	1.16418	1.35821	1.21739	1.3	1.20588
1L494	1.30882	1.39706	1.37681	1.10448	1.1875	1.23944	1.13043	1.12121	1.13043	1.13636	1.07812	1.15	1.20588	1.20588	1.04545	1.15714	1.1791	1.29577	1.36111	1.24286	1.24286	1.37143	1.14493	1.22222	1.17391	1.07246	1.23288	1.38889	1.21324	1.22388	0.946429	1.17647	1.16176	1.14789	1.21642	1.1	1.15714	1.12857	1.06944	1.13433	1.18382	1.19565	1.17647	1.25	1.24286	1.36429	1.07042	1.27397	1.12676
1L495	1.0625	1.07812	1.12308	1.04615	1.85714	1.1194	1.19697	1.04688	1.04545	1.03125	1.14516	1	1.16923	1.25	1	1.10606	1.01562	1.19403	1.32353	1.19697	1.10606	1.07576	1.12121	1.10294	1.25758	1.26154	1.15942	1.32353	1.21538	1.1875	1.13208	1.18462	1.10769	1.26471	1.13846	1.04545	1.14925	1.23529	1.10294	1.11111	1.24615	1.10769	1.20312	1.12698	1.25758	1.25758	1.10448	1.42029	1.23529
1L496	1.28788	1.34848	1.31818	1.18462	1	1.19118	1.22059	0.984615	1.22727	1.12308	0.952381	1.19118	1.20896	1.15152	1.17188	1.0597	1.23077	1.24638	1.33333	1.27941	0.955224	1.5	1.04412	1.32857	1.20588	1.10448	1.28571	1.22857	1.07576	1.09375	0.790909	1.06061	0.953846	1.04348	1.10769	0.970588	1.11594	1.17391	1.07246	1.06154	1.06154	1.12121	1.10606	1.14062	1.16418	1.16418	1.02899	1.17143	0.970588
1L497	1.18182	1.19697	1.20896	1.29545	1.34375	1.2029	1.2029	1	1.01493	1.10606	1.0625	1.02174	1.11765	1.34328	1.20769	1.25	0.954545	1.17143	1.17143	1.2029	1.35294	1.13043	0.971014	1.1831	1.34783	1.42647	1.25352	1.25352	1.16418	1.19231	0.890909	1.1194	1.01515	1.31429	1.0303	1.19565	1.24286	1.28571	1.19286	1.10606	1.16667	1.04478	1.05224	1.07692	1.16176	1.25735	1.02857	1.21127	1.23913
1L498	1.19697	1.15152	1.19403	1.17424	1.0625	1.21739	1.27536	1.2803	1.0597	1.06818	1.23438	1.27536	1.22059	1.16418	1.24615	1.07353	1.04545	1.26429	1.16429	1.25362	1.20588	1.27536	1.17391	1.33099	1.21739	1.17647	1.35211	1.17606	1.27612	1.09231	0.827273	1.29851	1.10606	1.31429	1.05303	1.34783	1.27143	1.17143	1.30714	1.0303	1.33333	1.35821	1.09701	1.2	1.30882	1.30882	1.22143	1.21127	1.3913
1L499	1.07463	1.1791	1.14706	1.12121	1.17188	1.17143	1.21739	1.06154	1.16176	1.08462	1	1.18116	1.21324	1.32836	1.11364	1.28986	1.05303	1.31429	1.17606	1.31159	1.27536	1.21739	1.15441	1.29577	1.34058	1.25	1.20833	1.10563	1.26119	1.23485	0.875	1.0597	1.11194	1.09155	1.12687	1.07971	1.04286	1.15	1.16901	1.07576	1.11194	1.00735	1.03731	1.09231	1.0942	1.1087	1.25714	1.16667	1.13571
1L500	1.25758	1.27273	1.23881	1.26515	1.11111	1.23188	1.30882	1.18939	1.22388	1.15909	1.09375	1.13043	1.26866	1.28358	1.16406	1.20588	1.15152	1.28571	1.37143	1.28986	1.32353	1.31884	1.18841	1.38732	1.30882	1.32353	1.29577	1.33099	1.28358	1.25	0.872727	1.23881	1.09091	1.31884	1.15385	1.33333	1.11594	1.2029	1.25	1.18939	1.25758	1.14925	1.16418	1.26154	1.19118	1.22059	1.27857	1.21127	1.31884
1L501	1.19403	1.14925	1.10294	1.25	1.14062	1.31429	1.4	1.22727	1.16176	1.26515	1.20312	1.23571	1.31884	1.38235	1.34848	1.36232	1.12687	1.35915	1.24648	1.39286	1.2029	1.35714	1.23913	1.29167	1.32857	1.31884	1.31944	1.27778	1.3209	1.21212	0.910714	1.1194	1.02239	1.30282	1.21642	1.28571	1.29577	1.25352	1.28169	1.30597	1.36567	1.25735	1.11765	1.15909	1.21014	1.23188	1.28169	1.30556	1.32857
1L502	1.23529	1.25	1.26087	1.35075	1.09375	1.21127	1.34286	1.08955	1.15942	1.1194	1.10769	1.35211	1.27536	1.30435	1.30303	1.27143	1.13235	1.50694	1.42361	1.45775	1.32857	1.30986	1.18571	1.54795	1.57143	1.44286	1.30137	1.17808	1.46324	1.46269	0.857143	1.11765	1.05882	1.26761	1.17164	1.12676	1.25352	1.40845	1.18056	1.15441	1.19118	1.17391	1.23913	1.20896	1.18571	1.21429	1.18056	1.23288	1.15493
1L503	1.13433	1.07463	1.05882	1.13636	1.15873	1.21429	1.28986	0.977273	1.05882	1.03788	1.04688	1.02857	1.11765	1.14706	1.07692	1.21739	1.16418	1.26761	1.23944	1.24286	0.956522	1.24286	0.985507	1.07639	1.17391	1.15942	1.36111	1.32639	1.26471	1.36364	1	1.29851	1.19403	1.32857	1.33333	1.24286	1.35714	1.28571	1.3169	1.26119	1.32836	1.34559	1.30882	1.28788	1.28986	1.47826	1.30282	1.33333	1.38571
1L504	1.14394	1.21212	1.22388	1.06061	1.1746	1.26087	1.32353	1.20455	1.19118	1.09848	1.23438	1.21014	1.16418	1.19403	1.01538	1.17647	1.14925	1.24286	1.15714	1.27536	1.06618	1.13043	1.22059	1.17606	1.27941	1.25	1.25352	1.27465	1.16667	1.07576	0.777778	1.09701	0.947761	1.1087	1.12121	1.05797	1.15942	1.13571	1.12857	1.08333	1.17164	1.07463	1.0597	1.1194	1.26471	1.30147	1.09286	1.25352	1.05714
1L505	1.44615	1.38462	1.39394	1.36719	1.27869	1.38806	1.43939	1.10769	1.27273	1.21538	1.09524	1.23881	1.38462	1.36364	1.38095	1.35821	1.375	1.46324	1.46324	1.45522	1.30597	1.52239	1.25373	1.37681	1.40299	1.23881	1.43478	1.42029	1.47727	1.34375	1.01852	1.21538	1.13846	1.31343	1.28462	1.26119	1.32353	1.36765	1.27941	1.3	1.26154	1.29231	1.20769	1.25	1.27273	1.44776	1.26087	1.36232	1.22388
1L506	1.16667	1.18182	1.19403	1.02308	1.20968	1.15942	1.07353	1.04615	1.10448	1.11538	1.07937	1.08696	1.0597	1.10448	0.923077	1.10294	0.992537	1.15	1.10714	1.02174	1.00735	1.10145	1.10294	1.03521	1.01471	0.926471	1.14085	1.08451	1.11194	1.04545	0.722222	1.03788	1	1.01449	1.05303	0.985507	1.01449	1.07246	0.971429	0.932836	1.01493	1.00746	0.977941	0.953846	1.08088	1.1087	1.05	1.16197	1.06522
1L507	1.09091	1.15152	1.13433	1.03788	1.22222	1.10145	1.02941	1.0303	1.10448	1.08333	1.15625	1.17391	1.05224	1.1194	0.96875	1.14706	1.00758	1.17857	1.13571	1.07971	1.05147	1.18841	1.18841	1.07746	1.11765	1	1.21831	1.14085	1.14179	1.01538	0.790909	1.14179	1.0303	1.07246	1.09848	1.05797	1.10714	1.14493	1.07143	1.06818	1.08333	1.0597	0.977612	0.992424	1.14706	1.14493	1.09286	1.23239	1.07971
1L508	1.16667	1.25758	1.29851	1.36923	1.22222	1.34783	1.26087	1.13846	1.1194	1.06154	1.12698	1.14493	1.33824	1.26866	1.26154	1.14706	1.13636	1.17143	1.31429	1.26087	1.30882	1.33333	1.07353	1.26761	1.30435	1.29412	1.35211	1.39437	1.25758	1.29231	0.848214	1.15152	1.04545	1.21429	1.0597	1.17391	1.29577	1.4	1.11429	1.19697	1.16667	1.1791	1.08955	1.15152	1.04412	1.31884	1.11429	1.23944	1.13043
1L509	1	1.07692	1.12121	0.953846	1.22222	1.07353	1.19403	0.976562	1.16667	1.07812	0.919355	1.05224	1.18182	1.15385	1.04688	1.29851	1.01562	1.16912	1.21739	1.35821	1.1791	1.1194	1.28358	1.15942	1.38806	1.39394	1.11429	1.18116	1.27273	0.984375	0.8	1.0303	1.03077	1.13043	1	0.985075	1.14493	1.14706	1.15217	1.02344	1.15385	1	1.03077	0.96875	1.13433	1.06618	1.25735	1.17143	1.13971
1L510	1.25	1.28125	1.25	1.19355	1	1.27273	1.42424	1.26984	1.2	1.11111	1.09836	1.22727	1.32308	1.30769	1.14286	1.21212	1.09524	1.38806	1.26866	1.30303	1.31818	1.22727	1.09231	1.29412	1.31343	1.21212	1.41176	1.26471	1.27692	1.26984	0.745455	1.11111	1.03125	1.1791	1.15385	1.22727	1.23529	1.20588	1.32836	1.09375	1.23438	1.03125	1.125	1.1746	1.13846	1.27273	1.20588	1.25	1.25758
1L511	1.01538	1.04615	1.01538	1.15873	0.918033	1.19403	1.27273	1.17742	1.12308	1.20968	1.2	1.15152	1.18462	1.28125	1.15873	1.25758	1.15873	1.16418	1.17647	1.19697	1.09091	1.25758	1.01538	1.19118	1.21212	1.23077	1.17391	1.16176	1.09231	1.15873	0.781818	1.0625	0.90625	1.20588	1.10769	1.10606	1.19118	1.10448	1.02941	0.968254	1.14062	1.10769	1.04688	1.09524	1.09091	1.1791	1.08955	1.04348	1.10448
1L512	1.15385	1.12308	1.09231	1.19048	1.04918	1.38806	1.40909	1.22581	1.23077	1.27419	1.15	1.25758	1.29231	1.28125	1.26984	1.18182	1.02381	1.1791	1.20588	1.24242	1.12121	1.16667	1.2	1.22794	1.13636	1.11538	1.18116	1.11765	1.07812	1.11111	0.727273	1.14062	1.02344	1.23529	1.20769	1.31818	1.16912	1.20896	1.14706	1.11905	1.15625	1.15385	1.00781	1.01587	1.07576	1.16418	1.20896	1.15942	1.1791
1L513	0.892308	1.03077	1	1.17692	1.12903	1.23529	1.37313	1.24615	1.04478	1.07692	1.34921	1.16176	1.27273	1.21212	1.16406	1.19403	1.18182	1.2029	1.15942	1.33824	1.02985	1.14706	1.13433	1.22857	1.26471	1.30882	1.17857	1.24286	1.16923	1.16154	0.925926	1.12308	0.984848	1.125	1.12121	1.24265	1.15942	1.26087	1.21739	1.06154	1.12121	1.07576	1.04545	1.13636	1.14925	1.25	1.15942	1.14286	1.2029
1L514	1.20588	1.23529	1.23188	1.06716	1.23438	1.23944	1.35714	1.01493	1.11594	1.10448	1.05385	1.12676	1.23913	1.26812	1.19697	1.3	1.20588	1.34028	1.26389	1.34507	1.20714	1.10563	1.17857	1.17123	1.31429	1.33571	1.21233	1.18493	1.29412	1.17164	0.821429	1.07353	0.992647	1.11972	1.10448	1.07746	1.14085	1.23239	1.16667	0.955882	1.13235	1.05072	1.02899	1	1.13571	1.10714	1.14583	1.22603	1.15493
1L515	1.23881	1.23881	1.20588	1.14394	0.968254	1.28571	1.30435	1.14394	1.17647	1.24242	1.01562	1.11429	1.17647	1.23529	1.20769	1.28986	1.15672	1.32394	1.3662	1.25714	1.26087	1.28571	1.0942	1.24306	1.28986	1.23188	1.31944	1.25	1.31343	1.26515	0.866071	1.20896	1.09701	1.17143	1.15672	1.23571	1.1338	1.20714	1.27465	1.15672	1.23881	1.09559	1.14706	1.20896	1.13768	1.23571	1.23239	1.13889	1.24286
1L516	1.26562	1.28125	1.32308	1.30469	1.2459	1.38235	1.43939	1.22222	1.27692	1.26613	1.16393	1.25	1.34375	1.21875	1.30159	1.21212	1.20635	1.29104	1.375	1.27612	1.25758	1.39394	1.15385	1.34559	1.26923	1.15385	1.38406	1.30147	1.47656	1.31746	1.0463	1.22308	1.14062	1.33582	1.21094	1.30303	1.19118	1.34091	1.31618	1.15079	1.21538	1.21212	1.15625	1.20312	1.22727	1.34328	1.19403	1.30435	1.18657
1L517	1.24242	1.39394	1.40299	1.16923	1.1129	1.23188	1.36765	1.07692	1.29851	1.23077	1.03175	1.15942	1.26866	1.20896	1.03125	1.23529	1.2197	1.23571	1.38571	1.26087	1.125	1.43478	1.18382	1.27465	1.27941	1.20588	1.33803	1.34507	1.25758	1.15385	0.872727	1.14394	1.12121	1.22464	1.15385	1.15217	1.15217	1.11594	1.10714	1.04545	1.18182	1.15672	1.12687	1.12308	1.30147	1.25735	1.1	1.28169	1.21739
1L518	1.0303	1.06061	1.07463	1.06154	1.12698	1.18841	1.23188	1.06154	1.0597	1.10769	1.07937	1.14493	1.16912	1.40299	1.18462	1.20588	1.21212	1.11429	1.27143	1.17391	1.09559	1.13043	1	1.16197	1.26087	1.27941	1.19718	1.26056	1.17424	1.15385	0.830357	1.14394	1.06061	1.14286	1.1194	1.19565	1.21831	1.19286	1.15714	1.04545	1.22727	1.20896	1.12687	1.15909	1.10294	1.18116	1.08571	1.15493	1.22464
1L519	1.31818	1.37879	1.37313	1.32576	1.15873	1.34783	1.49254	1.10606	1.27941	1.18182	1.14062	1.125	1.44697	1.28358	1.33077	1.30435	1.3	1.32609	1.28571	1.41176	1.16667	1.38235	1.27206	1.26429	1.22059	1.19118	1.35211	1.32857	1.44118	1.2197	0.936364	1.14179	1.0597	1.26087	1.16667	1.28676	1.22794	1.25362	1.17857	1.11364	1.18657	1.26119	1.06061	1.10938	1.18382	1.27206	1.18571	1.22535	1.26812
1L520	1.13636	1.18182	1.14925	1.05224	1.17188	1.30435	1.20588	1.08955	1.19853	1.16418	1.04615	1.19565	1.30597	1.20896	1.23846	1.14706	1.02985	1.26429	1.12857	1.34783	1.10294	1.23188	1.11594	1.19718	1.20588	1.16176	1.28169	1.24648	1.20896	1.11364	0.962963	1.1791	1.06716	1.07971	1.14394	1.14493	1.10145	1.22143	1.18571	1.10606	1.18657	1.0597	1.13433	1.18182	1.125	1.30147	1.3	1.30986	1.21429
1L521	1.21875	1.1875	1.15385	1.08462	1.01587	1.26866	1.1791	1.03077	1	1.12308	0.904762	1.08955	1.21212	1.36923	1.17969	1.19697	1.01538	1.22059	1.16176	1.1194	1.25758	1.16418	0.955224	1.18116	1.17164	1.12121	1.30435	1.15217	1.21538	1.32031	0.935185	1.1	1.15385	1.15441	1.08462	1.29104	1.09559	1.17391	1.27206	1.20312	1.16154	1.12308	1.14615	1.17188	1.02273	1.18939	1.20588	1.07246	1.22794
1L522	1.26154	1.26154	1.21212	1.03077	1.11111	1.26471	1.22059	1.12308	1.0303	1.19231	1.01587	1.18382	1.26866	1.34848	1.17188	1.16418	1.15385	1.18841	1.18841	1.19118	1.14925	1.22059	1	1.25714	1.15441	1.13433	1.3	1.15714	1.21212	1.21875	0.9	1.18939	1.10769	1.15942	1.07692	1.27941	1.02899	1.07971	1.2029	1.09231	1.23077	1.18939	1.11364	1.20312	1.08209	1.1791	1.14493	1.14286	1.31618
1L523	1.24242	1.22727	1.28358	1.22727	1.25	1.4058	1.3913	1.13636	1.13433	1.24242	1.15625	1.18116	1.375	1.41791	1.32308	1.32353	1.18939	1.22857	1.22857	1.33333	1.23529	1.2029	1.16667	1.21127	1.24638	1.23529	1.26761	1.28873	1.40299	1.26154	0.936364	1.09701	1.03788	1.25714	1.10606	1.19565	1.22857	1.25714	1.2	1.10606	1.23485	1.21642	1.08955	1.09231	1.06618	1.25735	1.17143	1.22535	1.21014
1L524	1.09231	1.15385	1.10606	0.969231	1.04839	1.11765	1.04478	0.969231	1.10606	1.06154	1.06349	1.07353	1.18182	1.24242	1.04762	1.01493	1.03077	1.27536	1.01449	1.20588	1.13433	1.04412	1.16176	1.17143	1.1791	1.10448	1.14286	1.04286	1.19697	1.15625	0.833333	0.878788	0.924242	0.985294	0.921875	1	1	1.08824	1.08696	1	0.946154	0.895522	1	0.969231	0.926471	0.985075	1.01449	1.1	1.02941
1L525	1.23529	1.17647	1.13043	1.1791	1.03125	1.29577	1.32857	1.04478	1.13043	1.17164	1.01538	1.14789	1.31159	1.30435	1.31061	1.22857	1.18382	1.36806	1.1875	1.30282	1.22143	1.23944	1.11429	1.19178	1.25714	1.20714	1.28767	1.19178	1.27206	1.29104	0.821429	1.07353	1.00735	1.1831	1.16418	1.19014	1.1831	1.20423	1.19444	1.07353	1.16176	1.15942	1.1087	1.07463	1.09286	1.22143	1.23611	1.27397	1.28873
1L526	1.25758	1.18182	1.14925	1.3	0.919355	1.26087	1.36765	1.06061	1.25	1.31818	1.01562	1.14493	1.26866	1.25	1.33077	1.26087	1.25758	1.34286	1.3	1.23188	1.14493	1.43478	1.13235	1.23944	1.27143	1.2	1.38028	1.21127	1.31343	1.32576	0.781818	1.12121	0.985075	1.21739	1.13636	1.19565	1.18841	1.15714	1.18571	1.04478	1.1791	1.16418	1.10448	1.10769	1.17647	1.17647	1.16901	1.21127	1.26087
1L527	1.21212	1.27273	1.25373	1.27692	1.20968	1.4058	1.50746	1.25	1.31343	1.47656	1.20968	1.16912	1.45455	1.45455	1.34375	1.36765	1.12308	1.30435	1.37143	1.36765	1.22059	1.42647	1.1791	1.34286	1.40299	1.37313	1.35211	1.35714	1.31818	1.32308	0.883929	1.12121	1.12121	1.34783	1.16667	1.27941	1.2029	1.26471	1.22857	1.18462	1.21212	1.1791	1.15152	1.15385	1.18841	1.24638	1.21739	1.14085	1.18841
1L528	1.16176	1.22059	1.2029	1.02239	1.01562	1.11268	1.17143	1.02985	1.07246	0.865672	1	1.15493	1.30435	1.07246	1.14394	1.11429	1.11765	1.20833	1.29167	1.30986	1.1	1.14085	1.15714	1.31507	1.17857	1.14286	1.23288	1.21233	1.33824	1.17164	0.919643	1.14706	1.10294	1.14789	1.23881	1.20423	1.23944	1.19718	1.33333	1.06618	1.15441	1.12319	1.14493	1.17164	1.05714	1.07143	1.26389	1.17808	1.1831
1L529	0.984615	1.13846	1.12121	0.969231	1.17742	1.26471	1.22388	1.01538	1.16667	1.03077	1.09524	1.16176	1.13636	1.06061	1.03175	1.1194	1.21538	1.04348	1.11594	1.10294	1.02239	1.14706	1.10294	1.05714	1.04478	1.13433	1.14286	1.10714	1.01493	1.0625	0.75	1.15909	1.12308	1.07353	1.15385	1.16176	1.02899	1.09559	1.14493	0.992308	1.16923	1.14394	1.10606	1.13077	1.18657	1.22794	1.01449	1.3	1.14706
1L530	1.12121	1.22727	1.23881	1.18182	1.2381	1.34783	1.35294	1.04545	1.38806	1.24242	1.20312	1.10145	1.28358	1.22388	1.25	1.20588	1.19697	1.23571	1.15714	1.31884	1.07353	1.26087	1.21739	1.19718	1.29412	1.22059	1.22535	1.19718	1.25373	1.07692	0.8	1.14925	1.09091	1.18841	1.06818	1.26812	1.10714	1.2029	1.15714	0.969697	1.11364	1.08955	1.0597	1.09091	1.22059	1.21739	1.21429	1.23944	1.13768
1L531	1.10769	1.07692	1.10606	1.20455	1.19048	1.23529	1.26866	1	1.23881	1.16667	1.125	0.985294	1.24242	1.12121	1.29688	1.13433	1.15152	1.14493	1.15217	1.22794	1.04478	1.19118	1.11765	1.14286	1.14925	1.10448	1.15714	1.14286	1.18939	1.18462	0.851852	1.06061	1.09091	1.14706	1.12121	1.22794	1.12319	1.26087	1.14493	1.11538	1.11364	1.10606	1.12879	1.16667	1	1.20588	1.26087	1.12857	1.0942
1L532	1.16667	1.24242	1.25373	1.06818	1.23438	1.14493	1.24638	1.12121	1.26866	1.15909	1.125	1.12319	1.22794	1.22388	1.06154	1.26471	1.18182	1.25714	1.40714	1.28261	1.10294	1.43478	1.13043	1.26056	1.34783	1.25	1.33803	1.33803	1.27612	1.16923	1.01818	1.02985	1.01515	1.16429	1.09848	1.02174	1.13571	1.2	1.07143	1.13636	1.13636	1.04478	1.16418	1.1	1.25735	1.22059	1.1	1.30986	1.06522
1L533	1.12308	1.01538	1.04545	1.33077	1.1746	1.28986	1.42029	1.18182	1.20896	1.23077	1.10938	1.125	1.29851	1.23881	1.27273	1.23529	1.15385	1.2971	1.41304	1.32609	1.03676	1.26471	1.1791	1.29286	1.30435	1.30882	1.35714	1.25714	1.31061	1.30769	0.909091	1.13846	1.01515	1.31884	1.15909	1.22059	1.24286	1.38571	1.27536	1.20455	1.26866	1.20896	1.26515	1.1875	1.31343	1.35075	1.18571	1.24286	1.10294
1L534	1.12308	1.18462	1.18182	1.09231	1.04762	1.17647	1.20588	0.953846	1.07576	1.12308	0.952381	1.01471	1.1194	1.10606	1.04688	1.01493	0.923077	1.05797	1	0.970588	1.04478	1.08824	1.04412	0.985714	1.02941	1.07463	1.2	1.11429	1.0303	0.9375	0.818182	1.12121	0.830769	1.02899	0.892308	1.02941	1.02899	1	0.942029	0.892308	0.984615	0.954545	0.818182	0.796875	0.910448	1.08955	0.942029	1.05714	1.07353
1L535	1	1	1.01515	1	1.01613	0.941176	1.13433	0.907692	1.10448	0.923077	1.01587	0.977941	1.01515	1.07463	1.21094	1.01471	1.78788	1.15217	1.2971	1.21324	0.970149	1.10145	1.05147	1.03571	1.08209	0.932836	1.09286	1.17143	1.00769	1.14615	0.745283	0.907692	0.810606	0.926471	1.06154	0.934783	1.05882	1.14493	0.898551	1.03846	1.01515	0.954545	1.04478	1.16923	1.02985	1.02985	0.956522	1.04286	0.942029
1L536	1.15873	1.07937	1.10938	1.28906	1.03279	1.19697	1.21212	0.96875	1	1.15625	0.983871	0.931818	1.27692	1.18182	1.38095	1.22388	0.984127	1.23134	1.21642	1.2197	1.25	1.20896	1.10448	1.23529	1.1194	1.15152	1.20588	1.19118	1.34615	1.4127	1	1.25	1.09375	1.41791	1.05469	1.1791	1.24627	1.29412	1.20896	1.13281	1.21094	1.26562	1.10769	1.07258	1.06154	1.21538	1.19118	1.05882	1.16667
1L537	1.16667	1.22034	1.19672	1.21667	0.982759	1.29032	1.14286	1.11475	1.01613	1.11475	0.830508	1.03175	1.19672	1.22951	1.08475	1.14516	0.881356	1.15873	1.15873	0.983871	1.18548	1.22581	0.919355	1.1875	1.03175	1.06452	1.1875	1.125	1.13115	1.13559	1	1.18333	0.967213	1.20635	0.916667	1.22222	0.936508	0.90625	1.09524	1.01639	1.13333	1.08197	0.95082	1	1.04762	1.11475	1.07812	1.03125	1.19355
1L538	1.19697	1.28788	1.26866	1.25758	1.06452	1.47826	1.70588	1.09091	1.35294	1.24242	1.14062	1.14493	1.28358	1.26087	1.27692	1.28571	1.15152	1.3	1.31429	1.53623	1.13043	1.25714	1.21739	1.32394	1.3913	1.4058	1.28169	1.22535	1.38806	1.22727	0.781818	1.21212	1.0597	1.23188	1.27273	1.19286	1.2029	1.3	1.38571	1.02985	1.13433	1.08955	1.10294	1.12308	1.32353	1.26471	1.23944	1.26761	1.13043
1L539	1.33824	1.33824	1.30435	1.20896	1.125	1.43662	1.54286	1.17164	1.31884	1.24627	1.09231	1.25352	1.34783	1.31884	1.31818	1.17143	1.00735	1.31944	1.33333	1.40845	1.27143	1.33803	1.17143	1.36986	1.37857	1.29286	1.43151	1.21233	1.42647	1.35821	0.821429	1.14706	1.18382	1.29577	1.20149	1.30282	1.12676	1.25352	1.35417	1.04412	1.20588	1.13043	1.21014	1.20896	1.21429	1.31429	1.15972	1.24658	1.32394
1L540	1.15152	1.31818	1.26866	1.22308	1.19355	1.31884	1.35821	1.01538	1.10294	1.07692	1.03175	0.985294	1.24242	1.0597	1.14615	1.23188	1.03077	1.18841	1.05714	1.26471	1.07246	1.22059	1.1791	1.08571	1.10294	1.22059	1.19718	1.14286	1.28358	1.08333	0.927273	1.18182	0.985294	1.11594	1.12121	1.0942	1.16176	1.15942	1.2	1.07463	1.13433	1.04412	0.985075	1.01538	1.11594	1.19118	1.22857	1.26761	1.17391
1L541	1.31343	1.22388	1.25	1.10606	1.19048	1.28571	1.38235	1.12308	1.22059	1.21538	1.12698	1.02899	1.1791	1.14925	1.18462	1.17391	1.10606	1.21429	1.30986	1.24638	1.10145	1.33333	1.22059	1.15493	1.14706	1.13235	1.22222	1.26761	1.50746	1.31818	0.945455	1.13433	1.04478	1.3	1.21212	1.15942	1.18841	1.18841	1.16901	1.10606	1.19403	1.17647	1.22388	1.12308	1.07246	1.31884	1.17143	1.23611	1.22143
1L542	1.42424	1.56061	1.59701	1.27692	1.1129	1.26087	1.27941	1.04615	1.22388	1.09231	0.968254	1.21014	1.31343	1.14925	1.10938	1.14706	1.13636	1.34286	1.32857	1.33333	1.36765	1.46377	1.01471	1.43662	1.32353	1.20588	1.46479	1.3662	1.27273	1.23077	0.821429	1.21212	1.18182	1.25362	1.13636	1.17391	1.22857	1.23188	1.22857	1.09848	1.14394	1.17164	1.20896	1.25758	1.30147	1.31159	1.17143	1.26761	1.21739
1L543	1.01515	0.969697	0.985075	1.2	1	1.15942	1.23529	1.07692	1.14925	1.15385	1.15873	1.02174	1.0597	1.20896	1.21875	1.25	1.18939	1.02857	1.15714	1.04348	1.02941	1.2029	1.16912	1.16901	1.17647	1.13235	1.15493	1.11268	1.27273	1.15385	0.754545	1	0.969697	1.13043	1.06061	1.24638	1.12857	1.10145	1.12857	1.00758	1.12121	1.15672	1.10448	1.12121	0.985294	1.15942	1.21429	1.14085	1.14493
1L544	1.01515	1.07576	1.10448	1.16154	1.19048	1.07246	1.28986	1.18462	1.1791	1.2	1.2381	1.1087	1.22059	1.23881	1.08462	1.19118	1.09091	1.13571	1.32857	1.28986	1.02941	1.30435	1.22059	1.23944	1.31884	1.30882	1.25352	1.29577	1.16667	0.992308	0.839286	1.01515	0.924242	1.14286	1.02239	0.934783	1.3169	1.17143	1.12143	1.06061	1.13636	1	0.962687	0.984848	1.10294	1.06522	1.11429	1.11268	1.02174
1L545	1.18182	1.30303	1.31343	1.10606	1	1.10145	1.23529	1.12308	1.13433	1.13846	1.11111	1.31884	1.14925	1.08824	1.09375	1.02899	1.12121	1.3	1.24286	1.18841	1.26471	1.15714	1.10145	1.26761	1.33824	1.16176	1.25352	1.1831	1.28788	1.13846	0.836364	1.10606	0.984848	1.17391	1.0303	1.07143	1.05714	1.07246	1.01429	0.893939	1.07576	0.940299	0.926471	1.0303	1.10294	1.10145	0.885714	1.08451	1.07246
1L546	1.19697	1.21212	1.25373	1.22727	1.11111	1.30435	1.34328	1.16923	1.20588	1.35385	1.07937	1.13235	1.31818	1.01515	1.18462	1.11765	1.07576	1.14493	1.1	1.17647	1.02941	1.23529	0.985075	1.18571	1.25373	1.23881	1.29577	1.22857	1.28788	1.09091	0.854545	1.22727	1.14925	1.30435	1.07463	1.17647	1.02899	1.13043	1.12857	0.969231	1.20896	1.22388	1	1.09091	1.25	1.24638	1.18841	1.11268	1.25714
1L547	1.06349	1.15873	1.14062	1.1875	0.967213	1.33333	1.21212	1.125	1.04615	1.14062	0.887097	0.984848	1.15385	1.22727	1.1746	1.14925	0.968254	1.13433	1.22388	1	1.23485	1.22388	0.940299	1.20588	1.04478	1.10606	1.17647	1.10294	1.21538	1.20635	0.916667	1.29688	1.07812	1.22388	1	1.25373	1.02941	1.08824	1.19403	1.09375	1.14062	1.03125	1.04615	1.07937	1.07692	1.07576	1.13235	1.05882	1.19697
1L548	0.90625	1	1.03077	0.875	1.15873	1.0597	1.08955	1.07812	1.07692	1.10938	1.08065	1.04478	1.1194	0.969231	0.873016	1.09091	0.9375	1.08824	1.10294	1.16418	0.939394	1	1.47761	1.07246	1.1194	1.13433	1	1.11429	1.13636	0.921875	1.01818	0.878788	0.953846	1.04412	1	0.925373	1.04348	0.985294	0.985294	0.96875	1.04688	1.0303	0.892308	0.907692	1.15152	1.04478	1.04412	0.985507	0.940299
1L549	1.07576	1.0303	1.0597	1	1	1.31884	1.16176	1.07692	1.04478	1.23077	0.952381	0.933824	1.08955	1.22727	1.16923	1.01471	0.884615	0.913043	1.17143	1.23529	1	1	1.02941	1.19286	1.05147	1.12687	0.985915	1.05714	1.13433	1.16923	1.07273	0.880597	0.94697	1.13571	1.05303	1.08824	1.01449	1.24638	1.14286	1.17692	1	1.06716	1.08333	0.921875	0.897059	1.10294	1.08696	1	0.913043
1L550	1.13433	1.13433	1.17647	1.43939	1.14286	1.25714	1.27941	0.939394	1.07246	1.09091	1.01562	1.10145	1.32836	1.33824	1.28788	1.15714	1.07576	1.34286	1.38028	1.4058	1.22857	1.34783	1.10294	1.37324	1.36232	1.34783	1.18056	1.30986	1.29412	1.38806	0.946429	1.1791	1.13235	1.37143	1.16418	1.18841	1.27536	1.31429	1.16901	1.23881	1.22059	1.29412	1.22388	1.2	1.27536	1.25362	1.07042	1.125	1.14286
1L551	1.08065	1.22222	1.19048	1.14516	1.0339	1.27692	1.31746	1.08333	1.34921	1.2	1.06897	1.01562	1.2381	1.1875	1.14754	1.16923	1.04032	1.03077	1.19697	1.23438	1.04688	1.49231	1.07812	1.15909	1.15079	1.18254	1.21642	1.12121	1.20968	1.09836	0.846154	0.887097	1.00806	1.04615	1.16935	1.04615	1.04615	1.07812	1.01515	0.942623	0.919355	0.984127	1.05556	0.967742	1.15625	1.09231	1	1.10448	0.984615
1L552	1.12308	1.16923	1.13636	1.16406	0.885246	1.14706	1.06061	0.96875	0.880597	0.96875	1.03226	0.970149	1.04615	1.18182	1.11719	1.07353	0.921875	1.27941	1.05797	1.07463	1.55882	1.13433	0.909091	1.11594	1.19403	1.23881	1.11429	1.07246	1.16667	1.23846	0.736364	1.13846	1.02985	1.05882	0.984848	1.09559	0.941176	0.970588	1.05797	0.977273	1.13636	1.02985	1.06061	1.10769	1.01471	1.02941	1.11594	1	1.22059
1L553	1	1.0597	1.07353	0.954545	0.936508	1.04286	1.08696	1.07576	0.955882	1.0303	1.01562	1.34286	0.985294	0.970588	1	0.971014	0.985075	0.84507	1.01408	0.985714	1.01449	1.1	1.2029	1.02778	0.956522	0.985507	1.11111	1.06944	1.13433	0.954545	0.714286	1.10448	1.1194	1.01429	1.08955	1.1	1.14085	1.05714	1.09859	1	1.1791	1.26471	0.970588	1.13433	1.13043	1.1	1.04225	1.02778	1.11429
1L554	1.10606	1.09091	1.13433	1.24615	1.22581	1.26087	1.27941	0.923077	1.08955	1.18462	1.03175	1	1.13433	1.23881	1.21875	1.30882	0.969697	1.18571	1.17143	1.21739	1.30882	1.04348	1.02941	1.1831	1.30882	1.41176	1.19718	1.15493	1.16667	1.2	0.767857	1.18182	1.04545	1.31884	1.0303	1.18841	1.15714	1.26087	1.24286	1.14394	1.15152	1.02985	1.0597	1.07576	1.17647	1.15942	1.04286	1.1831	1.2029
1L555	1.16667	1.10606	1.04478	1.36923	0.983871	1.33333	1.28358	1.12308	1.06618	1.18462	1.11111	1.13971	1.25	1.34328	1.58462	1.30435	1.07692	1.33333	1.14286	1.32353	1.17391	1.23529	1.1194	1.18571	1.26471	1.22059	1.26761	1.22857	1.32836	1.30303	0.830357	1.16667	1.13433	1.15942	1.30303	1.21324	1.33824	1.3913	1.35714	1.25	1.31343	1.23881	1.15152	1.26562	1.07246	1.29412	1.31429	1.23944	1.18841
1L556	1.06154	1.13846	1.10606	1.11538	1.01587	1.35294	1.19403	1.64615	1.1194	1.49231	1.47619	1.11194	1.25758	1.27273	1.1	1.11765	0.90625	1.11765	0.985507	1.1194	0.941176	1.14925	1.1791	1.15217	1.08824	1.05224	1.11429	1.08696	1.14925	0.869231	0.818182	1.04545	0.886364	1.01449	0.94697	1.02239	0.955882	0.978261	1.01449	0.938462	1.10606	1.04545	0.830769	0.888889	1.04478	1.10448	1.06522	1.02143	1.05882
1L557	1.22727	1.21212	1.23881	1.81818	0.984375	1.33333	1.32353	1.03077	1.13433	1.22308	0.960317	1.08088	1.23881	1.2803	1.45385	1.27941	1.06923	1.28261	1.17143	1.22794	1.11029	1.28676	1.02941	1.27857	1.25	1.15672	1.26056	1.18571	1.16418	1.13846	0.818182	1.06716	0.962121	1.20714	1.04545	1.17647	1.07971	1.11594	1.02143	1.09231	1.13636	1.32836	0.992424	1.07812	1.16912	1.23529	0.978261	1.0493	1.05072
1L558	1.34328	1.29851	1.32353	1.31061	1.14286	1.31429	1.35294	1.04615	1.17647	1.29231	1	1.0942	1.38806	1.43284	1.26154	1.34783	1.15152	1.26429	1.30282	1.38406	1.27536	1.33333	1.25	1.25352	1.22059	1.20588	1.31944	1.35211	1.26119	1.12121	0.854545	1.04478	1.0597	1.26429	1.03788	1.2029	1.23188	1.15942	1.1831	1.17424	1.14925	1.26471	1	1.01538	1.13768	1.23188	1.1	1.08333	1.18571
1L559	1.25	1.38235	1.3913	1.22388	1.0625	1.28169	1.28986	0.969697	1.23188	1.0303	1.01562	1.16429	1.33824	1.23529	1.24242	1.11429	1.08209	1.28169	1.40278	1.47143	1.35714	1.28571	1.03623	1.54167	1.34783	1.21739	1.34247	1.30556	1.36765	1.32836	0.901786	1.17647	1.14706	1.26056	1.10448	1.22857	1.2	1.37143	1.16667	0.962687	1.11765	1.17391	1.21324	1.22727	1.19286	1.28571	1.09859	1.21918	1.09859
1L560	1.43284	1.41791	1.45588	1.27273	1.20635	1.32857	1.39706	1.07692	1.22059	1.13846	0.984127	1.32609	1.41791	1.29851	1.27692	1.14493	1.15909	1.34286	1.32394	1.30435	1.30435	1.3913	1.04412	1.47183	1.33088	1.19853	1.46528	1.27465	1.28358	1.33333	0.8	1.19403	1.25373	1.26429	1.23485	1.28986	1.31884	1.34783	1.29577	1.15152	1.18657	1.24265	1.23134	1.26154	1.15217	1.2971	1.25714	1.27778	1.28571
1L561	1.23077	1.23077	1.19697	1.27692	1.1129	1.27941	1.31818	1.13846	1.45588	1.27692	1.04762	1.16418	1.23077	1.22727	1.21538	1.20588	1.12308	1.39706	1.31884	1.28358	1.27941	1.35821	1.15152	1.4058	1.28358	1.16418	1.3	1.11594	1.25758	1.31818	0.781818	1.03077	1.04478	1.20588	1.07463	1.1791	1.04412	1.13043	1.10145	1.10769	1.22388	1.12121	1.16923	1.16923	1.25373	1.16176	1.13043	1.18571	1.15942
1L562	1.18182	1.27273	1.20896	1.0303	0.983871	1.07246	1.14706	0.953846	1	0.953846	1.06349	1.08696	1.22388	0.970588	1.07812	1.11594	1.06061	1.27143	1.08571	1.27536	1.05147	1.2	1.08696	1.25352	1.10294	1	1.25352	1.12676	1.22727	1.06154	0.909091	1.19697	1.17424	1.13768	1.10606	1.17143	1.15714	1.21739	1.31429	1.07576	1.13636	1.13433	1.11029	1.21212	1.21324	1.14493	1.12857	1.26761	1.26087
1L563	1.23077	1.23438	1.24242	1.28462	1.01613	1.23881	1.5	1.09375	1.27273	1.25	1.03226	1.07463	1.09375	1.0625	1.16129	1.10606	1.06349	1.20149	1.25735	1.18939	1.21212	1.25758	1.0303	1.23529	1.30769	1.2	1.30435	1.14706	1.23846	1.20635	0.790909	1.06154	1.04688	1.23881	1.05469	1.27273	1	1.12121	1.16176	0.912698	1.08594	1.03077	1.07812	1.06349	1.29851	1.19403	1.0597	1.17391	1.26866
1L564	1.07576	1.13636	1.10448	1.08333	1.04839	1.27536	1.28358	1.07812	1.13433	1.125	1.1129	1.25	1.24242	1.10448	1.14844	1.13043	0.969231	1.13043	1.12857	1.25	1.08824	1.30435	1.10294	1.28571	1.14925	1.19403	1.22535	1.12857	1.27273	1.22308	0.890909	1.33333	1.13636	1.4058	1.2	1.16667	1.26471	1.27941	1.22857	1.01538	1.21212	1.14925	1.1791	1.1875	1.19118	1.11765	1.17391	1.22535	1.11594
1L565	1.08065	1.25806	1.20635	1.12903	1.10169	1.23077	1.26984	1.04839	1.21538	1.16129	1.01667	1.20312	1.17742	1.22222	1.12698	1.21538	1.23387	1.15385	1.43939	1.10938	1.21538	1.4375	1.03968	1.22727	1.3125	1.29688	1.31343	1.28788	1.20635	1.11111	0.707547	1.20968	1.09375	1.09231	1.1746	1.125	1.0625	1.15152	1.01515	1.04032	1.10938	1.11111	1.08065	1.13115	1.12308	1.09375	1.06061	1.19403	1.18182
1L566	1.23077	1.29231	1.30303	1.10769	1.08197	1.29412	1.24242	0.984375	1.1194	0.921875	0.903226	1.09701	1.2	1.08955	1.21875	1.07246	1.07812	1.13235	1.28986	1.22388	1.17647	1.16176	1.0597	1.33333	1.0597	1.04478	1.17143	1.15942	1.45455	1.36923	0.909091	1.23077	1.25758	1.29412	1.12121	1.26471	1.13235	1.27941	1.31884	1.13846	1.27273	1.19697	1.25758	1.28125	1.16418	1.23529	1.15942	1.17143	1.22059
1L567	1.27692	1.26154	1.30303	1.42188	1.2459	1.38235	1.54545	1.0625	1.20896	1.26562	1.03226	1.12687	1.43077	1.45455	1.42188	1.42647	1.25781	1.32353	1.43478	1.49254	1.27941	1.23881	1.2197	1.31884	1.35821	1.37313	1.25714	1.31159	1.34848	1.32308	0.9	0.923077	0.931818	1.16912	1.13636	1.13433	1.16176	1.25	1.17391	1.13846	1.15909	1.14394	1.07692	1.07812	1.06716	1.18382	1.08696	1.14286	1.16176
1L568	1.44828	1.52632	1.57627	1.26316	1	1.38333	1.38333	0.982456	1.16667	1.14035	0.981818	1.1	1.15517	1.2069	1.05172	1.11667	1.12281	1.28333	1.29508	1.32203	1.11475	1.32203	1.13793	1.2459	1.33333	1.25424	1.25806	1.29508	1.40678	1.15517	0.86	1.07018	0.965517	1.21311	1.15254	1.0678	1.16667	1.27869	1.08197	1.06897	0.966667	1.15254	1.03448	0.927273	1.08475	1.36667	1.13115	1.27419	1.13115
1L569	1.04688	1.20312	1.12308	1.09375	1.14516	1.14925	1.0597	0.830769	1.0303	1.01538	0.857143	1.01493	1.04545	1.06061	0.923077	0.970149	0.938462	1	1.11765	1	0.850746	1.13433	0.850746	1.04348	1.04412	1	1.11594	1.13043	0.970149	0.984615	0.740741	1.30769	1.16923	1.08824	1.24242	1.0597	1.20588	1.11594	1.10294	0.984848	1.06061	1.2	1.09091	1.15873	1.21212	1.1791	0.956522	1.18841	1.01493
1L570	1.16923	1.21538	1.24242	0.930769	1.1746	1.10294	1.16176	0.907692	1.0303	1.00769	1.07937	1.15441	1.04478	1.07576	1.10769	1.02985	1.15385	1.13768	1.25362	1.09559	1.21642	1.01471	1.17647	1.12143	1.16912	1.08209	1.17143	1.18571	1.11364	1.14062	0.805556	1.16667	1.14615	1.17391	1.13077	1.14706	1.17391	1.22464	1.11594	1.09231	1.18462	1.10606	1.18939	1.33594	1.13433	1.14925	1.05072	1.09286	1.19118
1L571	1.10938	1.23438	1.23077	0.961538	1.09524	1.08824	1.29412	0.938462	1.06154	1.10938	1.11111	1.15672	1.14394	1.21538	1.125	1.12121	1.39062	1.18382	1.25735	1.31618	1.21212	1.23881	1.32836	1.1087	1.1791	1.15909	1.14493	1.18841	1.20769	1.07937	0.792453	0.953846	0.960938	1.08824	1.07812	1.07463	1.13043	1.11765	1.08824	0.953125	1.00769	1.06818	0.938462	1.01587	1.09091	1.09848	0.992647	1.06522	1.18657
1L572	1.26154	1.21538	1.24242	1.33077	1.08065	1.2029	1.35821	1.03125	1.09091	1.12698	1.04839	1.20896	1.30769	1.27692	1.26154	1.28358	1.0625	1.40441	1.32609	1.41912	1.25373	1.22388	1.15152	1.44928	1.43939	1.33333	1.2	1.11594	1.37692	1.375	0.792453	1.10769	1.01515	1.23529	1.13281	1.11765	1.32353	1.37313	1.21739	1.17692	1.15152	1.14706	1.2197	1.20312	1.10294	1.20896	1.23529	1.21429	1.22059
1L573	1.07812	0.984375	1.06154	1.13846	1.01613	1.27941	1.31818	1.21538	1	1.25	1.04762	1.07576	1.21875	1.18462	1.26562	1.10448	1	1.16418	1.20588	1.1194	1.22388	1.13636	1	1.11765	1.10606	1.06061	1.14493	1.13235	1.19697	1.17188	0.851852	1.03077	1.07692	1.13433	1.09375	1.19697	1.23881	1.22388	1.25	1.125	1.19697	1.10606	1.125	1.09677	1.07576	1.16667	1.17647	1.13043	1.22388
1L574	1.19355	1.3871	1.39683	1.14286	1.03333	1.30303	1.24242	1.1129	1.34921	1.22951	1.05	1.27692	1.29688	1	1.07937	1.09231	1.08065	1.19697	1.10606	1.18182	1	1.16667	0.969231	1.35821	1.27692	1.07812	1.28358	1.20896	1.25806	1.03279	0.792453	1.20968	1.1129	1.15152	1.07937	1.12121	1.19118	1.18182	1.09091	1.01613	1	1.03125	1.03125	1.12903	1.12308	1.10769	1.04545	1.07463	1.13846
1L575	1.26562	1.35938	1.32812	1.1746	1.1	1.20896	1.24615	1.12903	1.28125	1.19672	1.08333	1.1	1.2619	1.19048	1.06349	1.13846	1.12903	1.37879	1.34328	1.21212	1.21538	1.46154	1.17188	1.31343	1.21875	1.07812	1.51471	1.26866	1.33333	1.30645	0.801887	1.25397	1.20635	1.21212	1.07143	1.24615	1.13433	1.23846	1.26119	1.1129	1.1875	1.09231	1.18254	1.20161	1.27692	1.25	1.24242	1.22059	1.23485
1L576	1.12903	1.12903	1.11111	1.27419	1.1	1.27273	1.34375	1.1129	1.35938	1.22951	1.05	1.14062	1.2381	1.20635	1.22222	1.15385	1.04918	1.33846	1.31818	1.26154	1.13846	1.28125	1.19048	1.31818	1.23438	1.15385	1.28358	1.1194	1.35938	1.38095	0.754717	1.1746	1.10938	1.15385	1.1129	1.1875	1.09231	1.23077	1.21212	1.16129	1.21875	1.09231	1.20968	1.19672	1.17188	1.17188	1.22727	1.23881	1.21538
[truncated: 527 more columns]

## Sheet: Table S10
Table S10 Effect estimates of the three co-localized SW and SL QTLs in the linkage population.
unique QTL	Marker	Genotypea	Sample number	W09F2		W10F2:3				W11F2:3				X11F2:3				X11F2:4
				SWmb	SL	SWm	SWb	SWw	SL	SWm	SWb	SWw	SL	SWm	SWb	SWw	SL	SWm	SWb	SWw	SL
uq.A09-1	BrSF6-2562	P1 type	58	4.92±0.69a*	78.4±12.4a	4.73±0.59a	4.27±0.54a	4.48±0.55a	68.7±9.6a	4.06±0.49a	3.74±0.46a	4.07±0.50a	76.0±11.8a	4.69±0.66a	4.10±0.59a	4.25±0.60a	82.1±10.8a	5.00±0.60a	4.42±0.55a	4.58±0.56a	81.7±11.4a
		P2 type	40	5.21±0.69a	82.4±9.0a	4.91±0.53a	4.42±0.52a	4.65±0.53a	70.2±7.9a	4.24±0.44a	3.91±0.47a	4.24±0.49a	78.7±8.6a	4.98±0.54a	4.37±0.56a	4.51±0.54a	84.0±9.0a	5.25±0.47b	4.68±0.44b	4.86±0.44b	84.1±8.7a
uq.A09-3	BrSF0358	not P2 type	121	5.18/0.59a	84.9/8.9a	5.03/0.48a	4.54/0.45a	4.77/0.46a	73.1/6.4a	4.32/0.38a	3.95/0.41a	4.32±0.41a	82.6±8.0a	5.01±0.53a	4.38±0.52a	4.54±0.49a	87.2±7.9a	5.30±0.43a	4.70±0.41a	4.89±0.40a	86.7±7.7a
		P2 type	63	4.76/0.70b	74.9/10.1b	4.58/0.52b	4.13/0.52b	4.34/0.52b	63.1/7.1b	3.92/0.41b	3.62/0.44b	3.92±0.45b	70.1±8.4b	4.70±0.67b	4.09±0.60b	4.25±0.62b	76.4±7.6b	4.87±0.58b	4.3±0.53b	4.47±0.54b	75.7±9.2b
uq.C02-1	BoSF1827	not P2 type	114	5.07±0.68a	81.6±10.1a	4.88±0.48a	4.40±0.46a	4.62±0.46a	69.1±7.8a	4.18±0.38a	3.85±0.39a	4.18±0.40a	77.7±9.0a	4.85±0.53a	4.23±0.48a	4.39±0.47a	84.4±8.4a	5.17±0.50a	4.58±0.47a	4.75±0.47a	83.6±9.4a
		P2 type	45	5.08±0.65a	83.0±10.6a	4.96±0.54a	4.48±0.50a	4.71±0.51a	72.0±7.80b	4.23±0.41a	3.87±0.45a	4.23±0.46a	81.3±10.9b	4.99±0.72a	4.35±0.72a	4.52±0.70a	81.4±10.3a	5.16±0.49a	4.59±0.49a	4.78±0.48a	83.6±10.4a
a: “P1 type” indicates marker phenotype that is the same as that of Zhongshuang11, “P2 type” indicates marker phenotype that is the same as that of No. 73290, “not P2 type ” indicates marker phenotype that is not No. 73290 type;
b: Being followed by the same letter indicates no significant difference at the 0.05 probability level based on the Duncan test.
